# Supplementary material for: A bacterial toxin-antitoxin system involved in an unusual response to genotoxic stress
Source: EMBO Rep. 2025 Aug 18;26(18):4532–62. doi: 10.1038/s44319-025-00545-y (PMC12457610; doi:10.1038/s44319-025-00545-y)
Supplement: Supplementary file 3 — Dataset EV1 [file 44319_2025_545_MOESM3_ESM.xlsx]

## Sheet: Sheet1
Dataset EV1. Accession IDs for L. pneumophila genomes retrieved from NCBI Refseq.
Organism Scientific Name	Organism Qualifier	Taxonomy id	Assembly Name	Assembly Accession	Source	Annotation	Level	Contig N50	Size	Submission Date	Gene Count	BioProject	BioSample
Legionella pneumophila subsp. pneumophila str. Philadelphia 1	strain: Philadelphia 1	272624	ASM848v1	GCF_000008485.1	RefSeq	NCBI Prokaryotic Genome Annotation Pipeline (PGAP)	Complete Genome	3397754	3397754	2004-09-24	3052	PRJNA22	SAMN02603156
Legionella pneumophila str. Paris	strain: Paris	297246	ASM4864v1	GCF_000048645.1	RefSeq	NCBI Prokaryotic Genome Annotation Pipeline (PGAP)	Complete Genome	3503610	3635495	2004-10-03	3272	PRJNA13127	SAMEA3138252
Legionella pneumophila str. Lens	strain: Lens	297245	ASM4866v1	GCF_000048665.1	RefSeq	NCBI Prokaryotic Genome Annotation Pipeline (PGAP)	Complete Genome	3345687	3405519	2004-10-03	3036	PRJNA13126	SAMEA3138253
Legionella pneumophila str. Corby	strain: Corby	400673	ASM9254v1	GCF_000092545.1	RefSeq	NCBI Prokaryotic Genome Annotation Pipeline (PGAP)	Complete Genome	3576470	3576470	2009-03-30	3219	PRJNA17491	SAMN02603241
Legionella pneumophila 2300/99 Alcoy	strain: 2300/99 Alcoy	423212	ASM9262v1	GCF_000092625.1	RefSeq	NCBI Prokaryotic Genome Annotation Pipeline (PGAP)	Complete Genome	3516334	3516334	2010-05-03	3150	PRJNA18743	SAMN02604292
Legionella pneumophila subsp. pneumophila ATCC 43290	strain: ATCC 43290	933093	ASM23917v1	GCF_000239175.1	RefSeq	GCF_000239175.1-RS_2024_03_27	Complete Genome	3359001	3359001	2011-12-21	3016	PRJNA78169	SAMN02603182
Legionella pneumophila subsp. pneumophila	strain: HL06041035	91891	ASM30684v1	GCF_000306845.1	RefSeq	NCBI Prokaryotic Genome Annotation Pipeline (PGAP)	Complete Genome	3492535	3492535	2012-07-11	3138	PRJNA67919	SAMEA3138424
Legionella pneumophila subsp. pneumophila	strain: Lorraine	91891	ASM30686v1	GCF_000306865.1	RefSeq	NCBI Prokaryotic Genome Annotation Pipeline (PGAP)	Complete Genome	3467254	3617686	2012-07-11	3286	PRJNA67921	SAMEA3138425
Legionella pneumophila subsp. pneumophila LPE509	strain: LPE509	1312904	ASM34761v1	GCF_000347615.1	RefSeq	NCBI Prokaryotic Genome Annotation Pipeline (PGAP)	Complete Genome	3434224	3507714	2013-03-20	3157	PRJNA174371	SAMN02604344
Legionella pneumophila subsp. pneumophila str. Thunder Bay	strain: Thunder Bay	1199191	ASM40424v1	GCF_000404245.1	RefSeq	GCF_000404245.1-RS_2024_04_08	Complete Genome	3455167	3455167	2013-06-03	3120	PRJNA168333	SAMN02603729
Legionella pneumophila subsp. pascullei	strain: F-4185	91890	ASM159061v2	GCF_001590615.2	RefSeq	NCBI Prokaryotic Genome Annotation Pipeline (PGAP)	Complete Genome	3389966	3389966	2018-05-01	3029	PRJNA310003	SAMN04438305
Legionella pneumophila subsp. pascullei	strain: D-7158	91890	ASM159064v1	GCF_001590645.1	RefSeq	NCBI Prokaryotic Genome Annotation Pipeline (PGAP)	Complete Genome	3458918	3458918	2016-03-14	3098	PRJNA310003	SAMN04438278
Legionella pneumophila subsp. pascullei	strain: D-7119	91890	ASM159069v1	GCF_001590695.1	RefSeq	NCBI Prokaryotic Genome Annotation Pipeline (PGAP)	Complete Genome	3376636	3376636	2016-03-14	3027	PRJNA310003	SAMN04438273
Legionella pneumophila subsp. pneumophila	strain: Toronto-20052	91891	ASM159270v1	GCF_001592705.1	RefSeq	GCF_001592705.1-RS_2024_08_10	Complete Genome	3573898	3573898	2016-03-15	3217	PRJNA288830	SAMN03839261
Legionella pneumophila	isolate: Ulm, strain: L10-023	446	ASM161073v1	GCF_001610735.1	RefSeq	GCF_001610735.1-RS_2024_04_16	Complete Genome	3641882	3785576	2016-04-05	3490	PRJNA278111	SAMN03379010
Legionella pneumophila	strain: D-7632	446	ASM165264v1	GCF_001652645.1	RefSeq	NCBI Prokaryotic Genome Annotation Pipeline (PGAP)	Complete Genome	3435648	3435648	2016-05-26	3064	PRJNA318217	SAMN04633978
Legionella pneumophila	strain: D-7631	446	ASM165266v1	GCF_001652665.1	RefSeq	NCBI Prokaryotic Genome Annotation Pipeline (PGAP)	Complete Genome	3436178	3436178	2016-05-26	3063	PRJNA318217	SAMN04634091
Legionella pneumophila	strain: D-7630	446	ASM165268v1	GCF_001652685.1	RefSeq	NCBI Prokaryotic Genome Annotation Pipeline (PGAP)	Complete Genome	3444702	3444702	2016-05-26	3073	PRJNA318217	SAMN04634513
Legionella pneumophila	strain: OLDA	446	ASM167707v2	GCF_001677075.2	RefSeq	NCBI Prokaryotic Genome Annotation Pipeline (PGAP)	Complete Genome	3486107	3615991	2016-10-06	3263	PRJNA324244	SAMN05198688
Legionella pneumophila	strain: Pontiac	446	ASM167711v2	GCF_001677115.2	RefSeq	NCBI Prokaryotic Genome Annotation Pipeline (PGAP)	Complete Genome	3545003	3545003	2016-10-06	3195	PRJNA324244	SAMN05199028
Legionella pneumophila	strain: E10_P	446	ASM175270v1	GCF_001752705.1	RefSeq	GCF_001752705.1-RS_2024_03_31	Complete Genome	3415559	3415559	2016-10-06	3048	PRJNA323476	SAMN05180042
Legionella pneumophila	strain: E11_U	446	ASM175272v1	GCF_001752725.1	RefSeq	GCF_001752725.1-RS_2024_03_31	Complete Genome	3402046	3402046	2016-10-06	3060	PRJNA323476	SAMN05180043
Legionella pneumophila	strain: Philadelphia_1_ATCC	446	ASM175274v1	GCF_001752745.1	RefSeq	GCF_001752745.1-RS_2024_03_30	Complete Genome	3447085	3447085	2016-10-06	3089	PRJNA323476	SAMN05180048
Legionella pneumophila	strain: Philadelphia_1_CDC	446	ASM175276v1	GCF_001752765.1	RefSeq	GCF_001752765.1-RS_2024_03_31	Complete Genome	3408562	3408562	2016-10-06	3055	PRJNA323476	SAMN05180044
Legionella pneumophila	strain: Philadelphia_2	446	ASM175278v1	GCF_001752785.1	RefSeq	GCF_001752785.1-RS_2024_03_31	Complete Genome	3447085	3447085	2016-10-06	3090	PRJNA323476	SAMN05180045
Legionella pneumophila	strain: Philadelphia_3	446	ASM175280v1	GCF_001752805.1	RefSeq	GCF_001752805.1-RS_2024_04_01	Complete Genome	3409009	3409009	2016-10-06	3055	PRJNA323476	SAMN05180046
Legionella pneumophila	strain: Philadelphia_4	446	ASM175282v1	GCF_001752825.1	RefSeq	GCF_001752825.1-RS_2024_03_31	Complete Genome	3447086	3447086	2016-10-06	3091	PRJNA323476	SAMN05180047
Legionella pneumophila	strain: C1_S	446	ASM175284v1	GCF_001752845.1	RefSeq	GCF_001752845.1-RS_2024_04_01	Complete Genome	3457332	3457332	2016-10-06	3096	PRJNA323476	SAMN05179547
Legionella pneumophila	strain: C2_S	446	ASM175286v1	GCF_001752865.1	RefSeq	GCF_001752865.1-RS_2024_03_31	Complete Genome	3404162	3404162	2016-10-06	3036	PRJNA323476	SAMN05179997
Legionella pneumophila	strain: C3_O	446	ASM175288v1	GCF_001752885.1	RefSeq	GCF_001752885.1-RS_2024_03_31	Complete Genome	3453407	3453407	2016-10-06	3093	PRJNA323476	SAMN05180024
Legionella pneumophila	strain: C4_S	446	ASM175290v1	GCF_001752905.1	RefSeq	GCF_001752905.1-RS_2024_03_31	Complete Genome	3409361	3409361	2016-10-06	3051	PRJNA323476	SAMN05180025
Legionella pneumophila	strain: C5_P	446	ASM175292v1	GCF_001752925.1	RefSeq	GCF_001752925.1-RS_2024_03_30	Complete Genome	3419720	3419720	2016-10-06	3052	PRJNA323476	SAMN05180026
Legionella pneumophila	strain: C6_S	446	ASM175294v1	GCF_001752945.1	RefSeq	GCF_001752945.1-RS_2024_03_31	Complete Genome	3404196	3404196	2016-10-06	3036	PRJNA323476	SAMN05180027
Legionella pneumophila	strain: C7_O	446	ASM175296v1	GCF_001752965.1	RefSeq	GCF_001752965.1-RS_2024_04_02	Complete Genome	3359444	3359444	2016-10-06	2996	PRJNA323476	SAMN05180028
Legionella pneumophila	strain: C8_S	446	ASM175306v1	GCF_001753065.1	RefSeq	GCF_001753065.1-RS_2024_03_28	Complete Genome	3420000	3478092	2016-10-06	3108	PRJNA323476	SAMN05180029
Legionella pneumophila	strain: C9_S	446	ASM175308v1	GCF_001753085.1	RefSeq	GCF_001753085.1-RS_2024_03_28	Complete Genome	3397139	3504074	2016-10-06	3139	PRJNA323476	SAMN05180030
Legionella pneumophila	strain: C10_S	446	ASM175310v1	GCF_001753105.1	RefSeq	GCF_001753105.1-RS_2024_04_02	Complete Genome	3368319	3368319	2016-10-06	3000	PRJNA323476	SAMN05180031
Legionella pneumophila	strain: C11_O	446	ASM175312v1	GCF_001753125.1	RefSeq	GCF_001753125.1-RS_2024_04_01	Complete Genome	3416875	3416875	2016-10-06	3053	PRJNA323476	SAMN05180032
Legionella pneumophila	strain: E1_P	446	ASM175314v1	GCF_001753145.1	RefSeq	GCF_001753145.1-RS_2024_03_30	Complete Genome	3411341	3411341	2016-10-06	3053	PRJNA323476	SAMN05180033
Legionella pneumophila	strain: E2_N	446	ASM175326v1	GCF_001753265.1	RefSeq	GCF_001753265.1-RS_2024_03_29	Complete Genome	3336955	3408408	2016-10-06	3070	PRJNA323476	SAMN05180034
Legionella pneumophila	strain: E3_N	446	ASM175328v1	GCF_001753285.1	RefSeq	GCF_001753285.1-RS_2024_03_30	Complete Genome	3465352	3465352	2016-10-06	3102	PRJNA323476	SAMN05180035
Legionella pneumophila	strain: E4_N	446	ASM175330v1	GCF_001753305.1	RefSeq	GCF_001753305.1-RS_2024_03_31	Complete Genome	3416758	3416758	2016-10-06	3046	PRJNA323476	SAMN05180036
Legionella pneumophila	strain: E5_N	446	ASM175332v1	GCF_001753325.1	RefSeq	GCF_001753325.1-RS_2024_03_29	Complete Genome	3419817	3493393	2016-10-06	3132	PRJNA323476	SAMN05180037
Legionella pneumophila	strain: E6_N	446	ASM175334v1	GCF_001753345.1	RefSeq	GCF_001753345.1-RS_2024_04_01	Complete Genome	3405173	3405173	2016-10-06	3039	PRJNA323476	SAMN05180038
Legionella pneumophila	strain: E7_O	446	ASM175336v1	GCF_001753365.1	RefSeq	GCF_001753365.1-RS_2024_04_01	Complete Genome	3425999	3425999	2016-10-06	3064	PRJNA323476	SAMN05180039
Legionella pneumophila	strain: E8_O	446	ASM175338v1	GCF_001753385.1	RefSeq	GCF_001753385.1-RS_2024_03_31	Complete Genome	3455562	3455562	2016-10-06	3093	PRJNA323476	SAMN05180040
Legionella pneumophila	strain: E9_O	446	ASM175340v1	GCF_001753405.1	RefSeq	GCF_001753405.1-RS_2024_03_29	Complete Genome	3367205	3415559	2016-10-06	3056	PRJNA323476	SAMN05180041
Legionella pneumophila subsp. pneumophila	strain: FFI102	91891	ASM176627v1	GCF_001766275.1	RefSeq	NCBI Prokaryotic Genome Annotation Pipeline (PGAP)	Complete Genome	3363654	3431799	2016-10-14	3053	PRJNA337897	SAMN05513576
Legionella pneumophila subsp. pneumophila	strain: FFI103	91891	ASM176629v1	GCF_001766295.1	RefSeq	NCBI Prokaryotic Genome Annotation Pipeline (PGAP)	Complete Genome	3363616	3431761	2016-10-14	3052	PRJNA337897	SAMN05513577
Legionella pneumophila subsp. pneumophila	strain: FFI104	91891	ASM176631v1	GCF_001766315.1	RefSeq	NCBI Prokaryotic Genome Annotation Pipeline (PGAP)	Complete Genome	3362494	3362494	2016-10-14	3029	PRJNA337897	SAMN05513578
Legionella pneumophila subsp. pneumophila	strain: FFI105	91891	ASM176633v1	GCF_001766335.1	RefSeq	NCBI Prokaryotic Genome Annotation Pipeline (PGAP)	Complete Genome	3363998	3363998	2016-10-14	3034	PRJNA337897	SAMN05513579
Legionella pneumophila subsp. pneumophila	strain: FFI329	91891	ASM176635v1	GCF_001766355.1	RefSeq	NCBI Prokaryotic Genome Annotation Pipeline (PGAP)	Complete Genome	3363658	3431804	2016-10-14	3056	PRJNA337897	SAMN05513580
Legionella pneumophila subsp. pneumophila	strain: FFI337	91891	ASM176637v1	GCF_001766375.1	RefSeq	NCBI Prokaryotic Genome Annotation Pipeline (PGAP)	Complete Genome	3362463	3362463	2016-10-14	3031	PRJNA337897	SAMN05513581
Legionella pneumophila subsp. fraseri	strain: Detroit-1	91892	ASM188679v1	GCF_001886795.1	RefSeq	NCBI Prokaryotic Genome Annotation Pipeline (PGAP)	Complete Genome	3515377	3515377	2016-11-28	3140	PRJNA344070	SAMN05818658
Legionella pneumophila subsp. fraseri	strain: Dallas 1E	91892	ASM188683v1	GCF_001886835.1	RefSeq	NCBI Prokaryotic Genome Annotation Pipeline (PGAP)	Complete Genome	3500943	3500943	2016-11-28	3121	PRJNA344070	SAMN05818649
Legionella pneumophila	isolate: AE, strain: Philadelphia-1	446	ASM194158v1	GCF_001941585.1	RefSeq	NCBI Prokaryotic Genome Annotation Pipeline (PGAP)	Complete Genome	3409143	3409143	2017-01-10	3055	PRJNA292755	SAMN03988484
Legionella pneumophila	strain: F4469	446	ASM196940v1	GCF_001969405.1	RefSeq	NCBI Prokaryotic Genome Annotation Pipeline (PGAP)	Complete Genome	3439440	3439440	2017-01-23	3068	PRJNA314856	SAMN04544525
Legionella pneumophila	strain: F4468	446	ASM198947v1	GCF_001989475.1	RefSeq	NCBI Prokaryotic Genome Annotation Pipeline (PGAP)	Complete Genome	3439438	3439438	2017-02-07	3067	PRJNA314856	SAMN04544730
Legionella pneumophila	strain: D6026	446	ASM281371v1	GCF_002813715.1	RefSeq	NCBI Prokaryotic Genome Annotation Pipeline (PGAP)	Complete Genome	3459119	3459119	2017-12-07	3095	PRJNA345024	SAMN05856001
Legionella pneumophila	strain: D5945	446	ASM281373v1	GCF_002813735.1	RefSeq	NCBI Prokaryotic Genome Annotation Pipeline (PGAP)	Complete Genome	3460779	3460779	2017-12-07	3094	PRJNA345024	SAMN05856000
Legionella pneumophila	strain: D-4954	446	ASM300351v1	GCF_003003515.1	RefSeq	GCF_003003515.1-RS_2024_05_11	Complete Genome	3661362	3661362	2018-03-15	3289	PRJNA376177	SAMN06928771
Legionella pneumophila	strain: NY24 (D-7706)	446	ASM300353v1	GCF_003003535.1	RefSeq	GCF_003003535.1-RS_2024_05_11	Complete Genome	3581477	3581477	2018-03-15	3219	PRJNA376177	SAMN06928767
Legionella pneumophila	strain: NY23 (D-7705)	446	ASM300355v1	GCF_003003555.1	RefSeq	GCF_003003555.1-RS_2024_05_11	Complete Genome	3546234	3546234	2018-03-15	3183	PRJNA376177	SAMN06928766
Legionella pneumophila subsp. fraseri	strain: D-3137	91892	ASM300359v1	GCF_003003595.1	RefSeq	GCF_003003595.1-RS_2024_04_08	Complete Genome	3474810	3474810	2018-03-15	3109	PRJNA376177	SAMN06928764
Legionella pneumophila subsp. fraseri	strain: D-5387	91892	ASM300367v1	GCF_003003675.1	RefSeq	GCF_003003675.1-RS_2024_05_11	Complete Genome	3471959	3471959	2018-03-15	3101	PRJNA376177	SAMN06928762
Legionella pneumophila subsp. fraseri	strain: Los Angeles 1 (D-7696)	91892	ASM300375v1	GCF_003003755.1	RefSeq	GCF_003003755.1-RS_2024_04_08	Complete Genome	3555279	3555279	2018-03-15	3172	PRJNA376177	SAMN06928760
Legionella pneumophila subsp. pneumophila	strain: Bellingham 1 (D-7473)	91891	ASM300381v1	GCF_003003815.1	RefSeq	GCF_003003815.1-RS_2024_05_11	Complete Genome	3403366	3403366	2018-03-15	3039	PRJNA376177	SAMN06928754
Legionella pneumophila subsp. fraseri	strain: Lansing 3	91892	ASM300386v1	GCF_003003865.1	RefSeq	GCF_003003865.1-RS_2024_05_11	Complete Genome	3611000	3611000	2018-03-15	3250	PRJNA376177	SAMN06928770
Legionella pneumophila subsp. fraseri	strain: D-5744	91892	ASM300395v1	GCF_003003955.1	RefSeq	GCF_003003955.1-RS_2024_05_11	Complete Genome	3487066	3487066	2018-03-15	3111	PRJNA376177	SAMN06928769
Legionella pneumophila	strain: D-7708	446	ASM300406v1	GCF_003004065.1	RefSeq	GCF_003004065.1-RS_2024_05_11	Complete Genome	3412234	3412234	2018-03-15	3070	PRJNA376177	SAMN06928768
Legionella pneumophila subsp. pascullei	strain: U8W (D-7160)	91890	ASM300411v1	GCF_003004115.1	RefSeq	GCF_003004115.1-RS_2024_05_11	Complete Genome	3458918	3458918	2018-03-15	3100	PRJNA376177	SAMN06928765
Legionella pneumophila subsp. pneumophila	strain: Knoxville 1 (D-7468)	91891	ASM300413v1	GCF_003004135.1	RefSeq	GCF_003004135.1-RS_2024_05_11	Complete Genome	3426115	3426115	2018-03-15	3050	PRJNA376177	SAMN06928759
Legionella pneumophila subsp. pneumophila	strain: Burlington 1 (D-7841)	91891	ASM300415v1	GCF_003004155.1	RefSeq	GCF_003004155.1-RS_2024_05_11	Complete Genome	3404198	3404198	2018-03-15	3037	PRJNA376177	SAMN06928757
Legionella pneumophila subsp. pneumophila	strain: Birmingham 1 (D-7470)	91891	ASM300417v1	GCF_003004175.1	RefSeq	GCF_003004175.1-RS_2024_05_11	Complete Genome	3436658	3436658	2018-03-15	3097	PRJNA376177	SAMN06928756
Legionella pneumophila	strain: D-5265	446	ASM300419v1	GCF_003004195.1	RefSeq	GCF_003004195.1-RS_2024_04_16	Complete Genome	3498323	3557258	2018-03-15	3225	PRJNA376177	SAMN06928773
Legionella pneumophila subsp. fraseri	strain: D-4058	91892	ASM300421v1	GCF_003004215.1	RefSeq	GCF_003004215.1-RS_2024_05_11	Complete Genome	3548205	3625177	2018-03-15	3274	PRJNA376177	SAMN06928763
Legionella pneumophila	strain: D-4040	446	ASM300423v1	GCF_003004235.1	RefSeq	GCF_003004235.1-RS_2024_05_11	Complete Genome	3503573	3639461	2018-03-15	3307	PRJNA376177	SAMN06928772
Legionella pneumophila subsp. fraseri	strain: F-4198	91892	ASM300425v1	GCF_003004255.1	RefSeq	GCF_003004255.1-RS_2024_05_11	Complete Genome	3461540	3550044	2018-03-15	3197	PRJNA376177	SAMN06928761
Legionella pneumophila subsp. pneumophila	strain: Flint 2 (D-7477)	91891	ASM300427v1	GCF_003004275.1	RefSeq	GCF_003004275.1-RS_2024_05_11	Complete Genome	3588028	3717912	2018-03-15	3356	PRJNA376177	SAMN06928758
Legionella pneumophila subsp. pneumophila	strain: Allentown 1 (D-7475)	91891	ASM300429v1	GCF_003004295.1	RefSeq	GCF_003004295.1-RS_2024_03_30	Complete Genome	3439446	3657021	2018-03-15	3283	PRJNA376177	SAMN06928755
Legionella pneumophila subsp. pneumophila	strain: Albuquerque 1 (D-7474)	91891	ASM300431v1	GCF_003004315.1	RefSeq	GCF_003004315.1-RS_2024_05_11	Complete Genome	3508676	3638556	2018-03-15	3269	PRJNA376177	SAMN06928753
Legionella pneumophila	strain: D-7787	446	ASM300433v1	GCF_003004335.1	RefSeq	GCF_003004335.1-RS_2024_05_11	Complete Genome	3363033	3419241	2018-03-15	3052	PRJNA376177	SAMN06928774
Legionella pneumophila	strain: FDAARGOS_779	446	ASM636463v1	GCF_006364635.1	RefSeq	NCBI Prokaryotic Genome Annotation Pipeline (PGAP)	Complete Genome	3409192	3409192	2019-06-19	3056	PRJNA231221	SAMN11056494
Legionella pneumophila	isolate: SBT211, strain: AUSMDU00010536	446	ASM966481v1	GCF_009664815.1	RefSeq	NCBI Prokaryotic Genome Annotation Pipeline (PGAP)	Complete Genome	3453356	3453356	2019-11-17	3092	PRJNA556438	SAMN13191634
Legionella pneumophila	strain: ERS1305867	446	ASM1066906v1	GCF_010669065.1	RefSeq	GCF_010669065.1-RS_2024_04_08	Complete Genome	3405663	3512305	2020-02-17	3148	PRJEB15241	SAMEA4394418
Legionella pneumophila subsp. pneumophila	strain: AW-13-4	91891	ASM1478934v1	GCF_014789345.1	RefSeq	NCBI Prokaryotic Genome Annotation Pipeline (PGAP)	Complete Genome	3512088	3641971	2020-09-29	3282	PRJNA487286	SAMN16234158
Legionella pneumophila	strain: FDAARGOS_1483	446	ASM1993076v1	GCF_019930765.1	RefSeq	NCBI Prokaryotic Genome Annotation Pipeline (PGAP)	Complete Genome	3409142	3409142	2021-09-12	3047	PRJNA231221	SAMN20888900
Legionella pneumophila	strain: FDAARGOS_1482	446	ASM1993080v1	GCF_019930805.1	RefSeq	NCBI Prokaryotic Genome Annotation Pipeline (PGAP)	Complete Genome	3384650	3437408	2021-09-12	3066	PRJNA231221	SAMN20888899
Legionella pneumophila	strain: 80-045	446	ASM1997409v1	GCF_019974095.1	RefSeq	NCBI Prokaryotic Genome Annotation Pipeline (PGAP)	Complete Genome	3438257	3438257	2021-08-13	3064	PRJDB12006	SAMD00393827
Legionella pneumophila	strain: 11052018-5	446	ASM2222044v1	GCF_022220445.1	RefSeq	GCF_022220445.1-RS_2024_03_27	Complete Genome	3420918	3420918	2022-02-14	3072	PRJNA804003	SAMN25696377
Legionella pneumophila subsp. pneumophila	strain: PartS-Lpneumophila-RM8376	91891	ASM2287010v1	GCF_022870105.1	RefSeq	GCF_022870105.1-RS_2024_04_26	Complete Genome	3409194	3409194	2022-04-11	3050	PRJNA605254	SAMN14078810
Legionella pneumophila	strain: PATHC034	446	ASM2668939v1	GCF_026689395.1	RefSeq	NCBI Prokaryotic Genome Annotation Pipeline (PGAP)	Complete Genome	3400965	3400965	2022-12-06	3044	PRJNA894337	SAMN31452945
Legionella pneumophila	strain: PATHC027	446	ASM2668941v1	GCF_026689415.1	RefSeq	NCBI Prokaryotic Genome Annotation Pipeline (PGAP)	Complete Genome	3461893	3461893	2022-12-06	3081	PRJNA894337	SAMN31452938
Legionella pneumophila	strain: PATHC025	446	ASM2668943v1	GCF_026689435.1	RefSeq	NCBI Prokaryotic Genome Annotation Pipeline (PGAP)	Complete Genome	3471815	3471815	2022-12-06	3084	PRJNA894337	SAMN31452936
Legionella pneumophila	strain: PATHC021	446	ASM2668945v1	GCF_026689455.1	RefSeq	NCBI Prokaryotic Genome Annotation Pipeline (PGAP)	Complete Genome	3332865	3332865	2022-12-06	2965	PRJNA894337	SAMN31452932
Legionella pneumophila	strain: PATHC007	446	ASM2668947v1	GCF_026689475.1	RefSeq	NCBI Prokaryotic Genome Annotation Pipeline (PGAP)	Complete Genome	3409121	3409121	2022-12-06	3040	PRJNA894337	SAMN31452921
Legionella pneumophila	strain: PATHC003	446	ASM2668949v1	GCF_026689495.1	RefSeq	NCBI Prokaryotic Genome Annotation Pipeline (PGAP)	Complete Genome	3359777	3359777	2022-12-06	2994	PRJNA894337	SAMN31452917
Legionella pneumophila	strain: PATHC002	446	ASM2668951v1	GCF_026689515.1	RefSeq	NCBI Prokaryotic Genome Annotation Pipeline (PGAP)	Complete Genome	3469552	3469552	2022-12-06	3124	PRJNA894337	SAMN31452916
Legionella pneumophila	strain: A194	446	ASM2728626v1	GCF_027286265.1	RefSeq	NCBI Prokaryotic Genome Annotation Pipeline (PGAP)	Complete Genome	3467907	3467907	2022-12-26	3106	PRJNA912116	SAMN32225162
Legionella pneumophila	strain: H3	446	ASM2728628v1	GCF_027286285.1	RefSeq	NCBI Prokaryotic Genome Annotation Pipeline (PGAP)	Complete Genome	3587831	3691263	2022-12-26	3359	PRJNA912116	SAMN32225163
Legionella pneumophila	strain: D5241	446	ASM3016861v1	GCF_030168615.1	RefSeq	GCF_030168615.1-RS_2024_06_05	Complete Genome	3537278	3593485	2023-06-05	3223	PRJNA931318	SAMN33057358
Legionella pneumophila	strain: D5573	446	ASM3016863v1	GCF_030168635.1	RefSeq	GCF_030168635.1-RS_2024_06_05	Complete Genome	3521075	3577282	2023-06-05	3206	PRJNA931318	SAMN33057357
Legionella pneumophila	strain: D5916	446	ASM3016865v1	GCF_030168655.1	RefSeq	GCF_030168655.1-RS_2024_06_05	Complete Genome	3524978	3524978	2023-06-05	3158	PRJNA931318	SAMN33057356
Legionella pneumophila	strain: LEG1116	446	LEG1116	GCF_040312195.1	RefSeq	GCF_040312195.1-RS_2024_06_26	Complete Genome	3455650	3455650	2024-06-26	3117	PRJNA1073851	SAMN39841731
Legionella pneumophila	isolate: Lpm7613, strain: Lpm7613	446	Lpm7613 v1	GCF_900092465.1	RefSeq	NCBI Prokaryotic Genome Annotation Pipeline (PGAP)	Complete Genome	3261562	3391443	2016-07-09	3041	PRJEB13594	SAMEA4067783
Legionella pneumophila	isolate: ST23, strain: ST23	446	2531STDY5467379	GCF_900119755.1	RefSeq	NCBI Prokaryotic Genome Annotation Pipeline (PGAP)	Complete Genome	3509586	3509586	2016-11-18	3159	PRJEB17630	SAMEA4535097
Legionella pneumophila	isolate: ST62, strain: ST62	446	2532STDY5467631	GCF_900119765.1	RefSeq	NCBI Prokaryotic Genome Annotation Pipeline (PGAP)	Complete Genome	3530817	3530817	2016-11-18	3175	PRJEB17630	SAMEA4535100
Legionella pneumophila	isolate: ST37, strain: ST37	446	2531STDY5467446	GCF_900119775.1	RefSeq	NCBI Prokaryotic Genome Annotation Pipeline (PGAP)	Complete Genome	3474638	3474638	2016-11-18	3118	PRJEB17630	SAMEA4535098
Legionella pneumophila	isolate: ST42, strain: ST42	446	2531STDY5467415	GCF_900119785.1	RefSeq	NCBI Prokaryotic Genome Annotation Pipeline (PGAP)	Complete Genome	3430562	3430562	2016-11-18	3070	PRJEB17630	SAMEA4535099
Legionella pneumophila	strain: NCTC11286	446	48290_H02	GCF_900186855.1	RefSeq	NCBI Prokaryotic Genome Annotation Pipeline (PGAP)	Complete Genome	3426113	3426113	2017-08-15	3048	PRJEB6403	SAMEA4040027
Legionella pneumophila	strain: NCTC11985	446	48450_B02	GCF_900186925.1	RefSeq	NCBI Prokaryotic Genome Annotation Pipeline (PGAP)	Complete Genome	3514598	3514598	2017-08-15	3163	PRJEB6403	SAMEA4040028
Legionella pneumophila	strain: NCTC11404	446	45813_H02	GCF_900475735.1	RefSeq	NCBI Prokaryotic Genome Annotation Pipeline (PGAP)	Complete Genome	3396440	3396440	2018-06-17	3031	PRJEB6403	SAMEA3923592
Legionella pneumophila subsp. pascullei	strain: NCTC12272	91890	45532_D01	GCF_900475745.1	RefSeq	NCBI Prokaryotic Genome Annotation Pipeline (PGAP)	Complete Genome	3458914	3458914	2018-06-17	3101	PRJEB6403	SAMEA3905390
Legionella pneumophila	strain: NCTC12180	446	34410_A02	GCF_900635115.1	RefSeq	GCF_900635115.1-RS_2024_04_05	Complete Genome	3369585	3369585	2018-12-19	3018	PRJEB6403	SAMEA3111980
Legionella pneumophila	strain: NCTC12179	446	34347_F01	GCF_900635825.1	RefSeq	NCBI Prokaryotic Genome Annotation Pipeline (PGAP)	Complete Genome	3524068	3524068	2018-12-20	3239	PRJEB6403	SAMEA3111979
Legionella pneumophila	strain: NCTC11193	446	45813_E02	GCF_900636955.1	RefSeq	NCBI Prokaryotic Genome Annotation Pipeline (PGAP)	Complete Genome	3445473	3445473	2018-12-20	3092	PRJEB6403	SAMEA3923587
Legionella pneumophila subsp. pascullei	strain: NCTC12273	91890	52067_F01	GCF_900637585.1	RefSeq	NCBI Prokaryotic Genome Annotation Pipeline (PGAP)	Complete Genome	3458917	3458917	2018-12-20	3099	PRJEB6403	SAMEA44537668
