# Supplementary material for: A bacterial toxin-antitoxin system involved in an unusual response to genotoxic stress
Source: EMBO Rep. 2025 Aug 18;26(18):4532–62. doi: 10.1038/s44319-025-00545-y (PMC12457610; doi:10.1038/s44319-025-00545-y)
Supplement: Supplementary file 4 — Dataset EV2 [file 44319_2025_545_MOESM4_ESM.xlsx]

## Sheet: Sheet1
Dataset EV2. GndR homologous protein hits from the UniprotKB database.
Target Name	Target Accession	Target Length	Query Name	Query Accession	Query Length	E-value	Score	Bias	Domain Index	Domain Count	Cond. E-value	Domain Ind. E-value	Domain Bit-score	Domain Bias	Query Ali. Start	Query Ali. End	Target Ali. Start	Target Ali. End	Target Env. Start	Target Env. End	Acc	Description	Mapped PDB(s)	Number of Identical Sequences
Q5ZV38_LEGPH	Q5ZV38_LEGPH	225	jackhmmer	-	225	4.5e-159	540.2	0.1	1	1	9.6e-164	5e-159	540.055	0.13	1	225	1	225	1	225	1	RES domain-containing protein		0
A0A2S6F7B3_LEGPN	A0A2S6F7B3_LEGPN	225	jackhmmer	-	225	4.5e-159	540.2	0.1	1	1	9.6e-164	5e-159	540.055	0.13	1	225	1	225	1	225	1	RES domain-containing protein		0
A0A4T1E559_LEGPN	A0A4T1E559_LEGPN	225	jackhmmer	-	225	1.5e-158	538.5	0.1	1	1	3.2e-163	1.7e-158	538.339	0.14	1	225	1	225	1	225	1	RES domain-containing protein		0
A0A3A6ULR8_LEGPN	A0A3A6ULR8_LEGPN	225	jackhmmer	-	225	1.5e-158	538.5	0.1	1	1	3.3e-163	1.7e-158	538.303	0.15	1	225	1	225	1	225	1	RES domain-containing protein		0
A0A128H541_LEGPN	A0A128H541_LEGPN	225	jackhmmer	-	225	1.5e-158	538.5	0.1	1	1	3.3e-163	1.7e-158	538.303	0.15	1	225	1	225	1	225	1	RES domain		0
Q5WWN1_LEGPL	Q5WWN1_LEGPL	225	jackhmmer	-	225	2.8e-157	534.3	0.2	1	1	6.1e-162	3.1e-157	534.163	0.17	1	225	1	225	1	225	1	RES domain-containing protein		0
A0A2S6EZV4_LEGPN	A0A2S6EZV4_LEGPN	225	jackhmmer	-	225	1.7e-144	492.5	0	1	1	3.7e-149	1.9e-144	492.334	0.02	1	225	1	225	1	225	1	RES domain-containing protein		0
A0A127V2G5_LEGPN	A0A127V2G5_LEGPN	225	jackhmmer	-	225	1.4e-142	486.3	0	1	1	3e-147	1.6e-142	486.102	0.04	1	225	1	225	1	225	1	RES domain-containing protein		0
A0A0W0Z5Z6_LEGSP	A0A0W0Z5Z6_LEGSP	225	jackhmmer	-	225	2.2e-142	485.6	0.1	1	1	4.8e-147	2.5e-142	485.44	0.06	1	225	1	225	1	225	1	RES domain-containing protein		0
A0A378JHT4_9GAMM	A0A378JHT4_9GAMM	225	jackhmmer	-	225	1.3e-138	473.3	0.1	1	1	2.8e-143	1.5e-138	473.096	0.06	1	225	1	225	1	225	1	RES domain-containing protein		0
A0A0W0T0J2_9GAMM	A0A0W0T0J2_9GAMM	226	jackhmmer	-	225	4.7e-133	455.1	0	1	1	1e-137	5.2e-133	454.956	0.02	1	224	1	224	1	225	1	RES domain-containing protein		0
A0A378INL0_9GAMM	A0A378INL0_9GAMM	225	jackhmmer	-	225	1.8e-132	453.2	0.1	1	1	3.9e-137	2.1e-132	452.999	0.06	1	225	1	225	1	225	1	RES domain-containing protein		0
A0A0W1ANY9_9GAMM	A0A0W1ANY9_9GAMM	223	jackhmmer	-	225	3e-118	406.7	0	1	1	6.4e-123	3.3e-118	406.516	0	1	222	1	222	1	223	0.99	RES domain-containing protein		0
A0A0W0R5M6_9GAMM	A0A0W0R5M6_9GAMM	236	jackhmmer	-	225	3e-109	377.3	0	1	1	6.9e-114	3.6e-109	376.97	0	1	222	1	221	1	223	0.99	RES domain-containing protein		0
A0A0W0VRW9_9GAMM	A0A0W0VRW9_9GAMM	224	jackhmmer	-	225	2e-96	335.3	0	1	1	4.5e-101	2.3e-96	335.06	0.01	1	217	1	217	1	223	0.99	RES domain-containing protein		0
A0A222P1H7_9GAMM	A0A222P1H7_9GAMM	225	jackhmmer	-	225	1.3e-89	313	0	1	1	3e-94	1.5e-89	312.766	0.01	1	219	1	221	1	224	0.97	RES domain protein		0
A0A0A8UQ67_LEGHA	A0A0A8UQ67_LEGHA	225	jackhmmer	-	225	4.8e-88	307.9	0.1	1	1	1e-92	5.3e-88	307.74	0.06	1	222	1	224	1	225	0.97	RES domain protein		0
A0A0W0S437_9GAMM	A0A0W0S437_9GAMM	224	jackhmmer	-	225	1.8e-86	302.7	0	1	1	3.9e-91	2e-86	302.556	0.02	1	221	1	223	1	224	0.97	RES domain-containing protein		0
A0A0W0UA31_9GAMM	A0A0W0UA31_9GAMM	222	jackhmmer	-	225	2.6e-86	302.2	0	1	1	5.6e-91	2.9e-86	302.049	0.03	1	221	1	221	1	222	0.98	RES domain-containing protein		0
A0A0W0Y3G3_9GAMM	A0A0W0Y3G3_9GAMM	227	jackhmmer	-	225	3e-86	302	0	1	1	7.4e-91	3.9e-86	301.65	0.04	2	219	3	220	2	224	0.98	RES domain-containing protein		0
A0A378IVN1_9GAMM	A0A378IVN1_9GAMM	222	jackhmmer	-	225	3.6e-86	301.7	0	1	1	7.7e-91	4e-86	301.602	0.04	1	221	1	221	1	222	0.98	RES domain-containing protein		0
A0A0W0VTP1_9GAMM	A0A0W0VTP1_9GAMM	225	jackhmmer	-	225	4.7e-86	301.4	0	1	1	1e-90	5.2e-86	301.227	0	1	221	1	223	1	225	0.97	RES domain-containing protein		0
A0A378I270_9GAMM	A0A378I270_9GAMM	222	jackhmmer	-	225	6.1e-86	301	0	1	1	1.3e-90	6.7e-86	300.854	0.02	1	221	1	221	1	222	0.98	RES domain-containing protein		0
A0A378I9X0_9GAMM	A0A378I9X0_9GAMM	227	jackhmmer	-	225	7.3e-86	300.7	0.1	1	1	1.8e-90	9.3e-86	300.403	0.05	2	218	3	219	2	224	0.98	RES domain-containing protein		0
A0A378J5L5_9GAMM	A0A378J5L5_9GAMM	222	jackhmmer	-	225	4.9e-85	298	0	1	1	1e-89	5.4e-85	297.907	0.03	1	219	1	219	1	222	0.98	RES domain-containing protein		0
A0A0W0UTX3_9GAMM	A0A0W0UTX3_9GAMM	225	jackhmmer	-	225	5.5e-85	297.9	0	1	1	1.2e-89	6.1e-85	297.736	0.01	1	219	1	221	1	225	0.97	RES domain-containing protein		0
A0A0W0V7Y2_9GAMM	A0A0W0V7Y2_9GAMM	233	jackhmmer	-	225	1.9e-84	296.1	0	1	1	4.1e-89	2.2e-84	295.933	0.01	1	220	1	222	1	226	0.97	RES domain-containing protein		0
A0A364LIH7_9GAMM	A0A364LIH7_9GAMM	227	jackhmmer	-	225	1.1e-83	293.6	0	1	1	2.8e-88	1.4e-83	293.238	0.03	2	219	3	220	2	224	0.98	RES domain-containing protein		0
K2AT54_9BACT	K2AT54_9BACT	225	jackhmmer	-	225	2.9e-66	236.6	0	1	1	7e-71	3.6e-66	236.32	0.01	5	217	8	219	5	224	0.97	RES domain-containing protein		0
A0A657B2M3_9GAMM	A0A657B2M3_9GAMM	227	jackhmmer	-	225	1.3e-65	234.6	0	1	1	3.1e-70	1.6e-65	234.214	0	9	212	11	211	4	221	0.95	RES domain-containing protein		0
A0A521Y9R9_9GAMM	A0A521Y9R9_9GAMM	228	jackhmmer	-	225	1.6e-65	234.2	0	1	1	3.8e-70	2e-65	233.917	0	8	219	12	221	6	226	0.96	RES domain-containing protein		0
A0A7T8CYB0_9GAMM	A0A7T8CYB0_9GAMM	224	jackhmmer	-	225	3.4e-65	233.1	0	1	1	7.6e-70	3.9e-65	232.928	0	12	222	14	222	10	224	0.97	RES family NAD+ phosphorylase		0
A0A3D4RVN7_9GAMM	A0A3D4RVN7_9GAMM	224	jackhmmer	-	225	3.4e-65	233.1	0	1	1	7.6e-70	3.9e-65	232.928	0	12	222	14	222	10	224	0.97	RES domain-containing protein		0
V4JE18_9GAMM	V4JE18_9GAMM	230	jackhmmer	-	225	3.7e-65	233	0	1	1	8.4e-70	4.4e-65	232.785	0	12	222	20	228	16	230	0.97	RES domain-containing protein		0
A0A1Y5H243_9GAMM	A0A1Y5H243_9GAMM	246	jackhmmer	-	225	3.3e-64	229.9	0	1	1	8.4e-69	4.4e-64	229.517	0	11	219	13	221	8	226	0.98	RES domain-containing protein		0
A0A1Z7YQR4_9GAMM	A0A1Z7YQR4_9GAMM	243	jackhmmer	-	225	2.4e-63	227.1	0	1	1	1.1e-67	5.5e-63	225.904	0	11	220	13	222	6	228	0.97	RES domain-containing protein		0
A0A1H3BJR5_THIRO	A0A1H3BJR5_THIRO	233	jackhmmer	-	225	2.6e-63	227	0	1	1	6.3e-68	3.3e-63	226.641	0	11	222	21	230	14	232	0.97	RES domain-containing protein		0
F9UEA6_9GAMM	F9UEA6_9GAMM	233	jackhmmer	-	225	2.8e-63	226.9	0	1	1	6.8e-68	3.5e-63	226.544	0	11	222	21	230	14	232	0.97	RES domain protein		0
L0H245_9GAMM	L0H245_9GAMM	231	jackhmmer	-	225	8.9e-63	225.2	0	1	1	2e-67	1.1e-62	224.989	0	9	221	19	229	14	231	0.97	RES domain-containing protein		0
J2F167_PSEFL	J2F167_PSEFL	225	jackhmmer	-	225	9.4e-63	225.2	0	1	1	2.1e-67	1.1e-62	224.954	0	10	217	12	220	6	225	0.95	RES domain protein		0
A0A2A5BJG5_9GAMM	A0A2A5BJG5_9GAMM	256	jackhmmer	-	225	1.6e-62	224.4	0	1	1	4e-67	2.1e-62	224.025	0	11	219	13	221	6	225	0.97	RES domain-containing protein		0
A0A1Y0I8T4_9GAMM	A0A1Y0I8T4_9GAMM	200	jackhmmer	-	225	2.5e-62	223.8	0	1	1	5.7e-67	3e-62	223.52	0	25	218	2	195	1	199	0.97	RES domain protein		0
A0A5E7KR84_PSEFL	A0A5E7KR84_PSEFL	226	jackhmmer	-	225	4.3e-62	223	0	1	1	9.9e-67	5.2e-62	222.737	0	11	219	14	223	10	226	0.95	RES domain-containing protein		0
A0A5E7DXK8_PSEFL	A0A5E7DXK8_PSEFL	226	jackhmmer	-	225	5.9e-62	222.6	0	1	1	1.3e-66	6.9e-62	222.327	0	11	219	14	223	9	226	0.95	RES domain-containing protein		0
A0A2E5MHC2_9ALTE	A0A2E5MHC2_9ALTE	238	jackhmmer	-	225	6.2e-62	222.5	0	1	1	1.6e-66	8.2e-62	222.08	0	11	218	16	223	13	229	0.98	RES domain-containing protein		0
A0A0B7D582_PSEFL	A0A0B7D582_PSEFL	226	jackhmmer	-	225	7.8e-62	222.2	0	1	1	1.7e-66	9.1e-62	221.929	0	11	211	14	213	10	226	0.95	RES domain protein		0
A0A370SYW0_9PSED	A0A370SYW0_9PSED	226	jackhmmer	-	225	7.8e-62	222.2	0	1	1	1.7e-66	9.1e-62	221.929	0	11	211	14	213	10	226	0.95	RES domain-containing protein		0
A0A2E0WNQ8_9GAMM	A0A2E0WNQ8_9GAMM	228	jackhmmer	-	225	1.2e-61	221.5	0	1	1	2.8e-66	1.4e-61	221.274	0	12	221	14	226	11	228	0.97	RES domain-containing protein		0
A0A7V8ZVR7_9PSED	A0A7V8ZVR7_9PSED	225	jackhmmer	-	225	1.4e-61	221.3	0	1	1	3.2e-66	1.6e-61	221.092	0	10	218	12	221	8	225	0.95	RES domain-containing protein		0
A0A3F2V8F0_9GAMM	A0A3F2V8F0_9GAMM	247	jackhmmer	-	225	1.8e-61	221	0	1	1	4.5e-66	2.3e-61	220.602	0	12	222	16	226	6	228	0.98	RES domain-containing protein		0
A0A1Z4VMB7_9GAMM	A0A1Z4VMB7_9GAMM	228	jackhmmer	-	225	2.1e-61	220.8	0	1	1	4.9e-66	2.5e-61	220.468	0	12	221	14	226	12	228	0.96	RES domain-containing protein		0
A0A7R7GN30_9GAMM	A0A7R7GN30_9GAMM	228	jackhmmer	-	225	2.1e-61	220.8	0	1	1	4.9e-66	2.5e-61	220.468	0	12	221	14	226	12	228	0.96	Uncharacterized protein		0
A0A1K2BLG3_9PSED	A0A1K2BLG3_9PSED	225	jackhmmer	-	225	4.4e-61	219.7	0	1	1	1e-65	5.2e-61	219.455	0	11	218	13	221	9	225	0.95	RES domain-containing protein		0
A0A1N7FNT4_9PSED	A0A1N7FNT4_9PSED	225	jackhmmer	-	225	4.4e-61	219.7	0	1	1	1e-65	5.2e-61	219.455	0	11	218	13	221	9	225	0.95	RES domain-containing protein		0
A0A423Q506_9PSED	A0A423Q506_9PSED	225	jackhmmer	-	225	4.4e-61	219.7	0	1	1	1e-65	5.2e-61	219.455	0	11	218	13	221	9	225	0.95	RES domain-containing protein		0
A0A1G4ZV42_9PSED	A0A1G4ZV42_9PSED	225	jackhmmer	-	225	4.4e-61	219.7	0	1	1	1e-65	5.2e-61	219.455	0	11	218	13	221	9	225	0.95	RES domain-containing protein		0
A0A1K1ZF47_9PSED	A0A1K1ZF47_9PSED	225	jackhmmer	-	225	4.4e-61	219.7	0	1	1	1e-65	5.2e-61	219.455	0	11	218	13	221	9	225	0.95	RES domain-containing protein		0
A0A509MMX5_9ALTE	A0A509MMX5_9ALTE	230	jackhmmer	-	225	5.5e-61	219.4	0	1	1	1.3e-65	6.7e-61	219.083	0	11	219	16	224	13	229	0.98	RES domain-containing protein		0
A0A4P7PAP7_9PSED	A0A4P7PAP7_9PSED	225	jackhmmer	-	225	5.8e-61	219.3	0	1	1	1.3e-65	6.9e-61	219.059	0	10	218	12	221	8	225	0.95	RES domain-containing protein		0
A0A423FXQ6_9PSED	A0A423FXQ6_9PSED	225	jackhmmer	-	225	6.2e-61	219.2	0	1	1	1.4e-65	7.2e-61	218.983	0	10	217	12	220	8	225	0.95	RES domain-containing protein		0
A0A0B1Z298_9PSED	A0A0B1Z298_9PSED	225	jackhmmer	-	225	6.3e-61	219.2	0	1	1	1.4e-65	7.3e-61	218.963	0	10	218	12	221	8	225	0.95	RES domain-containing protein		0
F2KBB4_PSEBN	F2KBB4_PSEBN	225	jackhmmer	-	225	1.1e-60	218.4	0	1	1	2.5e-65	1.3e-60	218.147	0	10	217	12	220	8	225	0.95	RES domain-containing protein		0
A0A1G0HZ68_9GAMM	A0A1G0HZ68_9GAMM	225	jackhmmer	-	225	1.7e-60	217.8	0	1	1	3.4e-65	1.8e-60	217.704	0	9	218	11	218	1	225	0.96	RES domain-containing protein		0
A0A6I6PSA5_9PSED	A0A6I6PSA5_9PSED	225	jackhmmer	-	225	1.8e-60	217.7	0	1	1	4e-65	2.1e-60	217.495	0	10	218	12	221	8	225	0.95	RES domain-containing protein		0
A0A560P8K9_9PSED	A0A560P8K9_9PSED	225	jackhmmer	-	225	1.8e-60	217.7	0	1	1	4e-65	2.1e-60	217.495	0	10	218	12	221	8	225	0.95	RES domain-containing protein		0
W8PKZ5_9PSED	W8PKZ5_9PSED	225	jackhmmer	-	225	1.8e-60	217.7	0	1	1	4.2e-65	2.2e-60	217.408	0	10	217	12	220	8	225	0.95	RES domain-containing protein		0
A0A2K9LWK5_PSEFL	A0A2K9LWK5_PSEFL	225	jackhmmer	-	225	2.1e-60	217.4	0	1	1	4.9e-65	2.6e-60	217.192	0	10	218	12	221	8	225	0.95	RES domain-containing protein		0
A0A3M3EKY7_9PSED	A0A3M3EKY7_9PSED	225	jackhmmer	-	225	2.3e-60	217.3	0	1	1	5.3e-65	2.7e-60	217.093	0	12	218	14	221	9	225	0.95	RES domain-containing protein		0
A0A3L8BUT1_9GAMM	A0A3L8BUT1_9GAMM	244	jackhmmer	-	225	2.8e-60	217	0	1	1	7.1e-65	3.7e-60	216.662	0.01	11	222	15	226	6	228	0.97	RES domain-containing protein		0
A0A1N7AW68_9PSED	A0A1N7AW68_9PSED	225	jackhmmer	-	225	3e-60	217	0	1	1	6.6e-65	3.5e-60	216.762	0	10	217	12	220	8	225	0.95	RES domain-containing protein		0
A0A7Y6DG92_9PSED	A0A7Y6DG92_9PSED	225	jackhmmer	-	225	3e-60	217	0	1	1	6.7e-65	3.5e-60	216.749	0	12	218	14	221	10	225	0.95	RES family NAD+ phosphorylase		0
A0A5C4PHM5_9PSED	A0A5C4PHM5_9PSED	225	jackhmmer	-	225	3e-60	217	0	1	1	6.7e-65	3.5e-60	216.749	0	12	218	14	221	10	225	0.95	RES domain-containing protein		0
A0A2E3CYB4_9GAMM	A0A2E3CYB4_9GAMM	244	jackhmmer	-	225	3e-60	217	0	1	1	7.5e-65	3.9e-60	216.581	0.01	11	222	15	226	6	228	0.97	RES domain-containing protein		0
A0A5C4L504_9PSED	A0A5C4L504_9PSED	226	jackhmmer	-	225	3.1e-60	216.9	0	1	1	7.1e-65	3.7e-60	216.676	0	10	219	13	223	10	226	0.95	RES domain-containing protein		0
A0A1K1RCK6_9PSED	A0A1K1RCK6_9PSED	225	jackhmmer	-	225	3.3e-60	216.8	0	1	1	7.6e-65	4e-60	216.571	0	10	218	12	221	8	225	0.95	RES domain-containing protein		0
A0A4R3XDQ2_PSEFL	A0A4R3XDQ2_PSEFL	225	jackhmmer	-	225	3.3e-60	216.8	0	1	1	7.6e-65	4e-60	216.571	0	10	218	12	221	8	225	0.95	RES domain-containing protein		0
A0A423N5K6_PSEFL	A0A423N5K6_PSEFL	226	jackhmmer	-	225	3.4e-60	216.8	0	1	1	7.6e-65	4e-60	216.569	0	10	219	13	223	10	226	0.95	RES domain-containing protein		0
A0A1H8U9X2_9PSED	A0A1H8U9X2_9PSED	225	jackhmmer	-	225	3.7e-60	216.7	0	1	1	8.3e-65	4.3e-60	216.451	0	10	217	12	220	8	225	0.95	RES domain-containing protein		0
A0A482NBW6_9PSED	A0A482NBW6_9PSED	226	jackhmmer	-	225	3.9e-60	216.6	0	1	1	8.6e-65	4.5e-60	216.403	0	10	219	13	223	10	226	0.95	RES domain-containing protein		0
A0A2C5WBV0_PSEPU	A0A2C5WBV0_PSEPU	226	jackhmmer	-	225	4e-60	216.5	0	1	1	8.9e-65	4.6e-60	216.345	0	10	220	13	224	10	226	0.95	RES domain-containing protein		0
A0A2K4IIK3_9PSED	A0A2K4IIK3_9PSED	226	jackhmmer	-	225	4.1e-60	216.5	0	1	1	9e-65	4.7e-60	216.328	0	10	219	13	223	10	226	0.95	RES domain-containing protein		0
A0A7X7PWM4_9GAMM	A0A7X7PWM4_9GAMM	232	jackhmmer	-	225	4.1e-60	216.5	0	1	1	1e-64	5.2e-60	216.171	0	9	222	15	226	12	228	0.98	RES family NAD+ phosphorylase		0
A0A1A9EZI8_9GAMM	A0A1A9EZI8_9GAMM	227	jackhmmer	-	225	4.3e-60	216.5	0	1	1	9.5e-65	4.9e-60	216.259	0	4	212	7	214	4	226	0.96	RES domain-containing protein		0
A0A2R7N4D2_9PSED	A0A2R7N4D2_9PSED	226	jackhmmer	-	225	4.4e-60	216.4	0	1	1	9.7e-65	5e-60	216.229	0	10	217	13	221	10	226	0.95	RES domain-containing protein		0
A0A0A1I018_9PSED	A0A0A1I018_9PSED	225	jackhmmer	-	225	4.5e-60	216.4	0	1	1	1e-64	5.3e-60	216.161	0	12	218	14	221	10	225	0.95	RES domain-containing protein		0
A0A3D9JXV5_9PSED	A0A3D9JXV5_9PSED	226	jackhmmer	-	225	4.6e-60	216.4	0	1	1	1e-64	5.2e-60	216.172	0	10	219	13	223	10	226	0.95	RES domain-containing protein		0
A0A5M9T292_9PSED	A0A5M9T292_9PSED	226	jackhmmer	-	225	4.6e-60	216.4	0	1	1	1e-64	5.2e-60	216.172	0	10	219	13	223	10	226	0.95	RES family NAD+ phosphorylase		0
A0A854XE18_PSEFL	A0A854XE18_PSEFL	226	jackhmmer	-	225	4.6e-60	216.4	0	1	1	1e-64	5.2e-60	216.172	0	10	219	13	223	10	226	0.95	Uncharacterized protein		0
A0A2T0YZV2_9PSED	A0A2T0YZV2_9PSED	225	jackhmmer	-	225	4.7e-60	216.3	0	1	1	1.1e-64	5.5e-60	216.101	0	10	217	12	220	8	225	0.95	RES domain-containing protein		0
A0A1G4R679_9PSED	A0A1G4R679_9PSED	225	jackhmmer	-	225	4.7e-60	216.3	0	1	1	1.1e-64	5.5e-60	216.101	0	10	217	12	220	8	225	0.95	RES domain-containing protein		0
A0A165ZI77_PSEFL	A0A165ZI77_PSEFL	225	jackhmmer	-	225	4.7e-60	216.3	0	1	1	1.1e-64	5.5e-60	216.101	0	10	217	12	220	8	225	0.95	RES domain-containing protein		0
A0A3D9PWN2_9PSED	A0A3D9PWN2_9PSED	226	jackhmmer	-	225	4.7e-60	216.3	0	1	1	1.1e-64	5.5e-60	216.104	0	10	220	13	224	10	226	0.95	RES domain-containing protein		0
A0A1I4AXB7_9PSED	A0A1I4AXB7_9PSED	225	jackhmmer	-	225	5.1e-60	216.2	0	1	1	1.2e-64	6e-60	215.968	0	10	218	12	221	8	225	0.95	RES domain-containing protein		0
A0A423NB43_PSEFL	A0A423NB43_PSEFL	226	jackhmmer	-	225	5.2e-60	216.2	0	1	1	1.1e-64	6e-60	215.984	0	10	217	13	221	6	226	0.95	RES domain-containing protein		0
A0A1V9UV70_9PSED	A0A1V9UV70_9PSED	226	jackhmmer	-	225	5.5e-60	216.1	0	1	1	1.2e-64	6.5e-60	215.868	0	9	218	12	222	6	226	0.95	RES domain-containing protein		0
A0A2T0PD05_9PSED	A0A2T0PD05_9PSED	225	jackhmmer	-	225	5.6e-60	216.1	0	1	1	1.3e-64	6.7e-60	215.827	0	10	217	12	220	8	225	0.95	RES domain-containing protein		0
A0A1I5HMV0_9PSED	A0A1I5HMV0_9PSED	225	jackhmmer	-	225	5.6e-60	216.1	0	1	1	1.3e-64	6.7e-60	215.827	0	10	217	12	220	8	225	0.95	RES domain-containing protein		0
A0A0N7H1X1_PSEFL	A0A0N7H1X1_PSEFL	225	jackhmmer	-	225	5.6e-60	216.1	0	1	1	1.3e-64	6.7e-60	215.827	0	10	217	12	220	8	225	0.95	RES domain-containing protein		0
A0A1G5X6S1_9PSED	A0A1G5X6S1_9PSED	225	jackhmmer	-	225	5.6e-60	216.1	0	1	1	1.3e-64	6.7e-60	215.827	0	10	217	12	220	8	225	0.95	RES domain-containing protein		0
A0A1H6Y786_9PSED	A0A1H6Y786_9PSED	225	jackhmmer	-	225	6.5e-60	215.9	0	1	1	1.5e-64	7.7e-60	215.625	0	10	218	12	221	8	225	0.95	RES domain-containing protein		0
A0A1K1Q8J0_9PSED	A0A1K1Q8J0_9PSED	225	jackhmmer	-	225	6.5e-60	215.9	0	1	1	1.5e-64	7.7e-60	215.625	0	10	218	12	221	8	225	0.95	RES domain-containing protein		0
A0A1H4W2D1_9PSED	A0A1H4W2D1_9PSED	225	jackhmmer	-	225	7.8e-60	215.6	0	1	1	1.8e-64	9.2e-60	215.377	0	10	218	12	221	8	225	0.95	RES domain-containing protein		0
A0A0C2RJX7_9PSED	A0A0C2RJX7_9PSED	226	jackhmmer	-	225	7.8e-60	215.6	0	1	1	1.7e-64	9e-60	215.401	0	10	219	13	223	10	226	0.95	RES domain-containing protein		0
W6VIZ1_9PSED	W6VIZ1_9PSED	226	jackhmmer	-	225	8e-60	215.6	0	1	1	1.8e-64	9.2e-60	215.371	0	10	220	13	224	10	226	0.95	RES domain protein		0
A0A0Q7AIE8_9PSED	A0A0Q7AIE8_9PSED	225	jackhmmer	-	225	8.1e-60	215.6	0	1	1	1.8e-64	9.5e-60	215.323	0	10	217	12	220	6	225	0.95	RES domain-containing protein		0
A0A2M8SN04_9PSED	A0A2M8SN04_9PSED	225	jackhmmer	-	225	8.6e-60	215.5	0	1	1	1.9e-64	1e-59	215.236	0	10	217	12	220	8	225	0.95	RES domain-containing protein		0
I4L0L1_PSEFL	I4L0L1_PSEFL	225	jackhmmer	-	225	8.6e-60	215.5	0	1	1	1.9e-64	1e-59	215.236	0	10	217	12	220	8	225	0.95	RES domain protein		0
A0A5E6UTK4_PSEFL	A0A5E6UTK4_PSEFL	221	jackhmmer	-	225	9.4e-60	215.3	0	1	1	2.1e-64	1.1e-59	215.113	0	11	220	9	219	4	221	0.96	RES domain-containing protein		0
A0A423MHG4_PSEFL	A0A423MHG4_PSEFL	224	jackhmmer	-	225	9.4e-60	215.3	0	1	1	2.1e-64	1.1e-59	215.097	0	11	219	12	221	7	224	0.95	RES domain-containing protein		0
A0A2V4K3U1_9PSED	A0A2V4K3U1_9PSED	221	jackhmmer	-	225	1.1e-59	215.1	0	1	1	2.5e-64	1.3e-59	214.864	0	11	217	9	216	4	221	0.95	RES domain-containing protein		0
A0A0D9AMK5_PSEST	A0A0D9AMK5_PSEST	224	jackhmmer	-	225	1.2e-59	215.1	0	1	1	2.9e-64	1.5e-59	214.688	0	10	221	10	221	4	223	0.95	RES domain-containing protein		0
A0A436ZIS7_9PSED	A0A436ZIS7_9PSED	221	jackhmmer	-	225	1.2e-59	215	0	1	1	2.7e-64	1.4e-59	214.796	0	10	211	8	208	5	221	0.95	RES domain-containing protein		0
A0A423K2F3_9PSED	A0A423K2F3_9PSED	225	jackhmmer	-	225	1.2e-59	215	0	1	1	2.7e-64	1.4e-59	214.755	0	11	220	13	223	8	225	0.96	RES domain-containing protein		0
A0A3N2QXC3_9ALTE	A0A3N2QXC3_9ALTE	230	jackhmmer	-	225	1.2e-59	215	0	1	1	2.9e-64	1.5e-59	214.691	0	11	219	16	224	13	229	0.98	RES domain-containing protein		0
A0A2K4FV17_9PSED	A0A2K4FV17_9PSED	225	jackhmmer	-	225	1.2e-59	215	0	1	1	2.8e-64	1.5e-59	214.715	0	10	217	12	220	8	225	0.95	RES domain-containing protein		0
A0A7U9CIU7_PSEFL	A0A7U9CIU7_PSEFL	226	jackhmmer	-	225	1.3e-59	214.9	0	1	1	2.8e-64	1.5e-59	214.718	0	10	219	13	223	10	226	0.95	RES domain-containing protein		0
A0A5E7T9F5_PSEFL	A0A5E7T9F5_PSEFL	226	jackhmmer	-	225	1.4e-59	214.8	0	1	1	3.2e-64	1.7e-59	214.529	0	10	221	13	225	6	226	0.95	RES domain-containing protein		0
A0A2U1BYC3_9PSED	A0A2U1BYC3_9PSED	225	jackhmmer	-	225	1.5e-59	214.6	0	1	1	3.5e-64	1.8e-59	214.421	0	10	217	12	220	8	225	0.95	RES domain-containing protein		0
A0A031FVD9_9PSED	A0A031FVD9_9PSED	226	jackhmmer	-	225	1.9e-59	214.3	0	1	1	4.3e-64	2.2e-59	214.109	0	10	220	13	224	10	226	0.95	Res domain protein		0
A0A5P1RAM4_9GAMM	A0A5P1RAM4_9GAMM	227	jackhmmer	-	225	2e-59	214.3	0	1	1	4.6e-64	2.4e-59	214.01	0	10	219	13	222	9	227	0.95	RES family NAD+ phosphorylase		0
A0A2A2PKS8_9PSED	A0A2A2PKS8_9PSED	226	jackhmmer	-	225	2.2e-59	214.1	0	1	1	4.8e-64	2.5e-59	213.948	0	10	219	13	223	10	226	0.95	RES domain-containing protein		0
A0A1H8EDD3_9PSED	A0A1H8EDD3_9PSED	221	jackhmmer	-	225	2.2e-59	214.1	0	1	1	4.9e-64	2.5e-59	213.933	0	10	220	8	219	2	221	0.95	RES domain-containing protein		0
A0A7W2GF04_9PSED	A0A7W2GF04_9PSED	226	jackhmmer	-	225	2.3e-59	214.1	0	1	1	5.1e-64	2.6e-59	213.875	0	10	219	13	223	10	226	0.95	RES family NAD+ phosphorylase		0
A0A2V1YFP0_9PSED	A0A2V1YFP0_9PSED	225	jackhmmer	-	225	2.5e-59	214	0	1	1	5.7e-64	3e-59	213.712	0	10	218	12	221	8	225	0.95	RES domain-containing protein		0
A0A7Z2TD02_PSEFL	A0A7Z2TD02_PSEFL	225	jackhmmer	-	225	2.5e-59	214	0	1	1	5.7e-64	3e-59	213.712	0	10	218	12	221	8	225	0.95	RES family NAD+ phosphorylase		0
A0A6N1CG89_9PSED	A0A6N1CG89_9PSED	225	jackhmmer	-	225	2.5e-59	214	0	1	1	5.7e-64	3e-59	213.712	0	10	218	12	221	8	225	0.95	RES family NAD+ phosphorylase		0
A0A176NN38_9PSED	A0A176NN38_9PSED	225	jackhmmer	-	225	2.5e-59	213.9	0	1	1	5.7e-64	3e-59	213.701	0	10	218	12	221	8	225	0.95	RES domain-containing protein		0
A0A059L0R4_9PSED	A0A059L0R4_9PSED	225	jackhmmer	-	225	2.7e-59	213.8	0	1	1	6.4e-64	3.3e-59	213.555	0	10	220	12	223	8	225	0.96	RES domain-containing protein		0
A0A4R7VCE1_9PSED	A0A4R7VCE1_9PSED	221	jackhmmer	-	225	2.8e-59	213.8	0	1	1	6.1e-64	3.2e-59	213.606	0	10	221	8	220	2	221	0.95	RES domain-containing protein		0
A3JLF4_9ALTE	A3JLF4_9ALTE	232	jackhmmer	-	225	3.9e-59	213.3	0	1	1	9.3e-64	4.8e-59	213.017	0	10	212	12	215	8	227	0.96	RES domain-containing protein		0
A0A5E6UF45_PSEFL	A0A5E6UF45_PSEFL	221	jackhmmer	-	225	4.3e-59	213.2	0	1	1	9.4e-64	4.9e-59	212.993	0	10	217	8	216	2	221	0.95	RES domain-containing protein		0
A0A495VAZ5_9GAMM	A0A495VAZ5_9GAMM	190	jackhmmer	-	225	4.4e-59	213.2	0	1	1	9.9e-64	5.1e-59	212.928	0	36	222	3	187	1	189	0.97	RES domain-containing protein		0
A0A2N7RHD6_9PSED	A0A2N7RHD6_9PSED	226	jackhmmer	-	225	4.5e-59	213.1	0	1	1	1e-63	5.3e-59	212.883	0	10	219	13	223	10	226	0.95	RES domain-containing protein		0
A0A7Z2M3R5_9PSED	A0A7Z2M3R5_9PSED	226	jackhmmer	-	225	4.9e-59	213	0	1	1	1.1e-63	5.8e-59	212.764	0	10	217	13	221	6	226	0.95	RES domain-containing protein		0
A0A4V1WI01_9PSED	A0A4V1WI01_9PSED	221	jackhmmer	-	225	5e-59	213	0	1	1	1.1e-63	5.9e-59	212.735	0	11	217	9	216	4	221	0.95	RES domain-containing protein		0
A0A3D9YHE0_9PSED	A0A3D9YHE0_9PSED	221	jackhmmer	-	225	5e-59	213	0	1	1	1.2e-63	6e-59	212.707	0	11	220	9	219	4	221	0.96	RES domain-containing protein		0
A0A7H8GDQ4_9PSED	A0A7H8GDQ4_9PSED	226	jackhmmer	-	225	5.2e-59	212.9	0	1	1	1.1e-63	6e-59	212.715	0	10	217	13	221	6	226	0.95	RES family NAD+ phosphorylase		0
A0A5Q0S0D5_9PSED	A0A5Q0S0D5_9PSED	225	jackhmmer	-	225	5.2e-59	212.9	0	1	1	1.2e-63	6.1e-59	212.684	0	10	217	12	220	8	225	0.95	RES family NAD+ phosphorylase		0
N6VV78_9ALTE	N6VV78_9ALTE	230	jackhmmer	-	225	5.2e-59	212.9	0	1	1	1.3e-63	6.7e-59	212.555	0	11	219	16	224	12	229	0.98	RES domain-containing protein		0
A0A5E7UIL1_PSEFL	A0A5E7UIL1_PSEFL	221	jackhmmer	-	225	5.4e-59	212.9	0	1	1	1.2e-63	6.4e-59	212.618	0	11	217	9	216	4	221	0.95	RES domain-containing protein		0
A0A2K4G9Y0_9PSED	A0A2K4G9Y0_9PSED	225	jackhmmer	-	225	5.5e-59	212.8	0	1	1	1.3e-63	7e-59	212.484	0	9	217	11	220	8	224	0.95	RES domain-containing protein		0
A0A3D9ZZQ7_9PSED	A0A3D9ZZQ7_9PSED	226	jackhmmer	-	225	5.8e-59	212.8	0	1	1	1.3e-63	6.7e-59	212.543	0	10	217	13	221	6	226	0.95	RES domain-containing protein		0
A0A1H2BPW1_9PSED	A0A1H2BPW1_9PSED	226	jackhmmer	-	225	6.5e-59	212.6	0	1	1	1.5e-63	7.6e-59	212.38	0	11	220	14	224	7	226	0.95	RES domain-containing protein		0
A0A1G6TSL0_9PSED	A0A1G6TSL0_9PSED	226	jackhmmer	-	225	6.7e-59	212.6	0	1	1	1.5e-63	7.7e-59	212.35	0	10	219	13	223	10	226	0.95	RES domain-containing protein		0
A0A6L5BXY8_9PSED	A0A6L5BXY8_9PSED	225	jackhmmer	-	225	6.7e-59	212.5	0	1	1	1.5e-63	8.1e-59	212.289	0	10	220	12	223	9	225	0.96	RES domain-containing protein		0
A0A0F4XMZ0_9PSED	A0A0F4XMZ0_9PSED	225	jackhmmer	-	225	6.7e-59	212.5	0	1	1	1.5e-63	7.9e-59	212.326	0	10	212	12	213	8	225	0.95	RES domain-containing protein		0
A0A1V3S6Z6_9PSED	A0A1V3S6Z6_9PSED	225	jackhmmer	-	225	6.7e-59	212.5	0	1	1	1.5e-63	7.9e-59	212.326	0	10	212	12	213	8	225	0.95	RES domain-containing protein		0
A0A423LUJ7_PSEFL	A0A423LUJ7_PSEFL	226	jackhmmer	-	225	6.8e-59	212.5	0	1	1	1.5e-63	7.9e-59	212.314	0	10	220	13	224	10	226	0.96	RES domain-containing protein		0
A0A448DJM1_PSEFL	A0A448DJM1_PSEFL	226	jackhmmer	-	225	6.9e-59	212.5	0	1	1	1.5e-63	8e-59	212.293	0	11	217	14	221	7	226	0.95	Res domain protein		0
G8Q0I6_PSEF3	G8Q0I6_PSEF3	225	jackhmmer	-	225	7.5e-59	212.4	0	1	1	1.7e-63	8.7e-59	212.172	0	10	212	12	213	8	225	0.95	Res domain protein		0
A0A7U7IBR6_9PSED	A0A7U7IBR6_9PSED	225	jackhmmer	-	225	8.5e-59	212.2	0	1	1	2e-63	1e-58	211.959	0	10	217	11	219	6	225	0.95	RES domain-containing protein		0
A0A2N7XMV0_9PSED	A0A2N7XMV0_9PSED	225	jackhmmer	-	225	8.7e-59	212.2	0	1	1	2e-63	1e-58	211.92	0	10	220	12	223	9	225	0.96	RES domain-containing protein		0
A0A423PBB3_PSEFL	A0A423PBB3_PSEFL	224	jackhmmer	-	225	8.9e-59	212.1	0	1	1	2e-63	1e-58	211.929	0	10	217	11	219	3	224	0.95	RES domain-containing protein		0
A0A0F4VI85_PSEFL	A0A0F4VI85_PSEFL	225	jackhmmer	-	225	9.1e-59	212.1	0	1	1	2e-63	1.1e-58	211.909	0	10	220	12	223	7	225	0.96	RES domain-containing protein		0
A0A7X0CW35_9PSED	A0A7X0CW35_9PSED	226	jackhmmer	-	225	9.6e-59	212	0	1	1	2.1e-63	1.1e-58	211.834	0	10	220	13	224	10	226	0.95	RES domain-containing protein		0
A0A2U1RFF0_9PSED	A0A2U1RFF0_9PSED	221	jackhmmer	-	225	1.2e-58	211.7	0	1	1	2.7e-63	1.4e-58	211.511	0	11	220	9	219	6	221	0.96	RES domain-containing protein		0
A0A7Z2QLI2_9PSED	A0A7Z2QLI2_9PSED	226	jackhmmer	-	225	1.2e-58	211.7	0	1	1	2.8e-63	1.4e-58	211.468	0	10	217	13	221	5	226	0.95	RES domain-containing protein		0
A0A2T5W0T7_9PSED	A0A2T5W0T7_9PSED	226	jackhmmer	-	225	1.3e-58	211.6	0	1	1	3e-63	1.6e-58	211.355	0	11	217	14	221	7	226	0.95	RES domain-containing protein		0
W6VD14_PSESZ	W6VD14_PSESZ	225	jackhmmer	-	225	1.3e-58	211.6	0	1	1	3e-63	1.6e-58	211.345	0	10	220	12	223	7	225	0.96	RES domain protein		0
A0A2S9BGK6_9PSED	A0A2S9BGK6_9PSED	221	jackhmmer	-	225	1.5e-58	211.4	0	1	1	3.3e-63	1.7e-58	211.214	0	11	217	9	216	4	221	0.95	RES domain-containing protein		0
A0A7V7G1V7_9GAMM	A0A7V7G1V7_9GAMM	268	jackhmmer	-	225	1.5e-58	211.4	0	1	1	3.9e-63	2e-58	210.981	0	12	212	55	254	51	264	0.97	RES family NAD+ phosphorylase		0
A0A2N1H966_9PSED	A0A2N1H966_9PSED	221	jackhmmer	-	225	1.7e-58	211.2	0	1	1	3.9e-63	2e-58	210.963	0	11	220	9	219	4	221	0.96	RES domain-containing protein		0
A0A2R7L0X9_9PSED	A0A2R7L0X9_9PSED	226	jackhmmer	-	225	1.8e-58	211.2	0	1	1	3.9e-63	2e-58	210.982	0	10	219	13	223	10	226	0.95	RES domain-containing protein		0
A0A2R7RFT0_9PSED	A0A2R7RFT0_9PSED	226	jackhmmer	-	225	1.8e-58	211.2	0	1	1	3.9e-63	2e-58	210.982	0	10	219	13	223	10	226	0.95	RES domain-containing protein		0
J2Q3Z2_9PSED	J2Q3Z2_9PSED	221	jackhmmer	-	225	1.9e-58	211.1	0	1	1	4.1e-63	2.1e-58	210.907	0	10	217	8	216	2	221	0.95	RES domain-containing protein		0
A0A423JI19_9PSED	A0A423JI19_9PSED	225	jackhmmer	-	225	1.9e-58	211.1	0	1	1	4.2e-63	2.2e-58	210.865	0	10	220	12	223	7	225	0.96	RES domain-containing protein		0
A0A4R7XLW8_9PSED	A0A4R7XLW8_9PSED	225	jackhmmer	-	225	2.4e-58	210.8	0	1	1	5.3e-63	2.8e-58	210.529	0	11	217	13	220	10	225	0.96	RES domain-containing protein		0
A0A7U1DU05_9PSED	A0A7U1DU05_9PSED	225	jackhmmer	-	225	2.4e-58	210.7	0	1	1	5.4e-63	2.8e-58	210.506	0	11	218	13	221	10	225	0.95	RES family NAD+ phosphorylase		0
A0A7Z3AXQ4_9PSED	A0A7Z3AXQ4_9PSED	225	jackhmmer	-	225	2.6e-58	210.6	0	1	1	5.9e-63	3.1e-58	210.384	0	10	219	12	222	9	225	0.95	RES family NAD+ phosphorylase		0
J2Y5Q1_9PSED	J2Y5Q1_9PSED	221	jackhmmer	-	225	2.7e-58	210.6	0	1	1	5.7e-63	3e-58	210.428	0	11	217	9	216	2	221	0.95	RES domain-containing protein		0
A0A854A5B4_9PSED	A0A854A5B4_9PSED	224	jackhmmer	-	225	2.7e-58	210.6	0	1	1	6.6e-63	3.4e-58	210.238	0	9	213	9	211	4	222	0.96	Uncharacterized protein		0
A0A1E4UYU0_9PSED	A0A1E4UYU0_9PSED	224	jackhmmer	-	225	2.8e-58	210.5	0	1	1	6.6e-63	3.5e-58	210.222	0	10	211	10	210	4	223	0.95	RES domain-containing protein		0
A0A5B0FX17_9PSED	A0A5B0FX17_9PSED	225	jackhmmer	-	225	2.8e-58	210.5	0	1	1	6.4e-63	3.3e-58	210.283	0	11	219	13	222	9	225	0.95	RES domain-containing protein		0
A0A3L8BU17_9GAMM	A0A3L8BU17_9GAMM	244	jackhmmer	-	225	2.9e-58	210.5	0	1	1	7.3e-63	3.8e-58	210.08	0	12	222	16	226	8	228	0.98	RES domain-containing protein		0
A0A1H9L6F8_9PSED	A0A1H9L6F8_9PSED	226	jackhmmer	-	225	3e-58	210.4	0	1	1	7.2e-63	3.8e-58	210.101	0	11	211	13	212	8	225	0.95	RES domain-containing protein		0
A0A2K9LKG7_9GAMM	A0A2K9LKG7_9GAMM	244	jackhmmer	-	225	3.1e-58	210.4	0	1	1	7.8e-63	4.1e-58	209.99	0	12	222	15	225	5	227	0.98	RES domain-containing protein		0
A0A423NJT1_9PSED	A0A423NJT1_9PSED	226	jackhmmer	-	225	3.7e-58	210.1	0	1	1	8.4e-63	4.4e-58	209.891	0	11	220	14	224	11	226	0.96	RES domain-containing protein		0
A0A423KSR4_9PSED	A0A423KSR4_9PSED	225	jackhmmer	-	225	3.7e-58	210.1	0	1	1	8.3e-63	4.3e-58	209.903	0	11	218	13	221	9	225	0.95	RES domain-containing protein		0
A0A1I6G9F3_9ALTE	A0A1I6G9F3_9ALTE	232	jackhmmer	-	225	3.9e-58	210.1	0	1	1	9.6e-63	5e-58	209.704	0	10	212	13	214	9	225	0.96	RES domain-containing protein		0
A0A5E6RPH5_PSEFL	A0A5E6RPH5_PSEFL	226	jackhmmer	-	225	3.9e-58	210.1	0	1	1	8.7e-63	4.5e-58	209.832	0	10	217	13	221	6	226	0.95	RES domain-containing protein		0
A0A481QNK3_9PSED	A0A481QNK3_9PSED	221	jackhmmer	-	225	4.1e-58	210	0	1	1	8.7e-63	4.6e-58	209.83	0	11	217	9	216	2	221	0.95	RES domain-containing protein		0
A0A0J6H375_9PSED	A0A0J6H375_9PSED	225	jackhmmer	-	225	4.3e-58	209.9	0	1	1	9.7e-63	5e-58	209.684	0	11	220	13	223	9	225	0.96	RES domain-containing protein		0
A0A5E6ZYH9_PSEFL	A0A5E6ZYH9_PSEFL	225	jackhmmer	-	225	5e-58	209.7	0	1	1	1.2e-62	6.4e-58	209.34	0	9	214	11	217	8	224	0.95	RES domain-containing protein		0
A0A437Q4H3_9GAMM	A0A437Q4H3_9GAMM	227	jackhmmer	-	225	5.2e-58	209.6	0	1	1	1.2e-62	6.4e-58	209.338	0	9	212	13	214	9	226	0.96	RES domain-containing protein		0
A0A2E0HMA7_9GAMM	A0A2E0HMA7_9GAMM	233	jackhmmer	-	225	5.7e-58	209.5	0	1	1	1.3e-62	6.9e-58	209.231	0	12	220	16	224	10	228	0.98	RES domain-containing protein		0
A0A658GD64_9PSED	A0A658GD64_9PSED	224	jackhmmer	-	225	6e-58	209.4	0	1	1	1.4e-62	7.3e-58	209.152	0	10	211	10	209	2	223	0.95	RES domain-containing protein		0
A0A0A6DGI4_9PSED	A0A0A6DGI4_9PSED	221	jackhmmer	-	225	6.2e-58	209.4	0	1	1	1.4e-62	7.3e-58	209.167	0	11	220	9	219	4	221	0.95	RES domain-containing protein		0
A0A7D6E7E9_9PSED	A0A7D6E7E9_9PSED	225	jackhmmer	-	225	6.8e-58	209.3	0	1	1	1.5e-62	8e-58	209.026	0	11	218	13	221	10	225	0.95	RES family NAD+ phosphorylase		0
A0A0F4TUA3_PSEFL	A0A0F4TUA3_PSEFL	225	jackhmmer	-	225	7e-58	209.2	0	1	1	1.6e-62	8.3e-58	208.984	0	10	220	12	223	7	225	0.96	RES domain-containing protein		0
A0A5B0E7F4_9PSED	A0A5B0E7F4_9PSED	225	jackhmmer	-	225	7.1e-58	209.2	0	1	1	1.6e-62	8.6e-58	208.93	0	10	220	12	223	8	225	0.96	RES domain-containing protein		0
A0A0Q6Q0R2_9PSED	A0A0Q6Q0R2_9PSED	225	jackhmmer	-	225	7.3e-58	209.2	0	1	1	1.6e-62	8.5e-58	208.937	0	10	220	12	223	7	225	0.96	RES domain-containing protein		0
A0A5J6LD99_9GAMM	A0A5J6LD99_9GAMM	223	jackhmmer	-	225	7.5e-58	209.1	0	1	1	1.5e-62	7.9e-58	209.041	0	9	212	9	210	1	223	0.94	RES family NAD+ phosphorylase		0
A0A4R1PLP2_9GAMM	A0A4R1PLP2_9GAMM	223	jackhmmer	-	225	7.6e-58	209.1	0	1	1	1.8e-62	9.3e-58	208.82	0	10	212	9	210	5	222	0.96	RES domain-containing protein		0
A0A5E7KBW9_PSEFL	A0A5E7KBW9_PSEFL	221	jackhmmer	-	225	7.9e-58	209	0	1	1	1.8e-62	9.3e-58	208.823	0	11	217	9	216	4	221	0.95	RES domain-containing protein		0
A0A502I830_9PSED	A0A502I830_9PSED	225	jackhmmer	-	225	8.7e-58	208.9	0	1	1	2e-62	1e-57	208.648	0	10	220	12	223	8	225	0.96	RES domain-containing protein		0
A0A2H4W119_9PSED	A0A2H4W119_9PSED	224	jackhmmer	-	225	9.7e-58	208.8	0	1	1	2.4e-62	1.2e-57	208.424	0	9	213	9	211	4	222	0.96	RES domain-containing protein		0
A0A433XSF5_9PSED	A0A433XSF5_9PSED	224	jackhmmer	-	225	9.7e-58	208.8	0	1	1	2.4e-62	1.2e-57	208.424	0	9	213	9	211	4	222	0.96	RES domain-containing protein		0
A0A0J6JKH5_PSETA	A0A0J6JKH5_PSETA	228	jackhmmer	-	225	1.1e-57	208.6	0	1	1	2.5e-62	1.3e-57	208.327	0	9	216	9	213	4	222	0.95	RES domain-containing protein		0
A0A502J842_9PSED	A0A502J842_9PSED	225	jackhmmer	-	225	1.1e-57	208.6	0	1	1	2.5e-62	1.3e-57	208.339	0	10	220	12	223	8	225	0.96	RES domain-containing protein		0
A0A0X8EXJ7_PSEFR	A0A0X8EXJ7_PSEFR	224	jackhmmer	-	225	1.2e-57	208.5	0	1	1	2.8e-62	1.5e-57	208.177	0	9	213	9	211	4	222	0.96	RES domain-containing protein		0
A0A172YKD2_9GAMM	A0A172YKD2_9GAMM	223	jackhmmer	-	225	1.2e-57	208.4	0	1	1	3e-62	1.6e-57	208.072	0	11	218	11	216	7	222	0.96	RES domain-containing protein		0
A0A2V5A267_9PSED	A0A2V5A267_9PSED	227	jackhmmer	-	225	1.3e-57	208.3	0	1	1	3.2e-62	1.7e-57	207.968	0	11	211	14	213	10	226	0.95	RES domain-containing protein		0
V8RDS5_9PSED	V8RDS5_9PSED	226	jackhmmer	-	225	1.4e-57	208.3	0	1	1	3.1e-62	1.6e-57	208.028	0	11	218	14	222	9	226	0.95	RES domain-containing protein		0
A0A2A4YCQ5_9GAMM	A0A2A4YCQ5_9GAMM	226	jackhmmer	-	225	1.5e-57	208.1	0	1	1	3.6e-62	1.9e-57	207.81	0.01	12	219	15	222	7	225	0.96	RES domain-containing protein		0
A0A4Q9VVJ8_9GAMM	A0A4Q9VVJ8_9GAMM	223	jackhmmer	-	225	1.5e-57	208.1	0	1	1	3.5e-62	1.8e-57	207.851	0	11	212	10	210	5	222	0.96	RES domain-containing protein		0
A0A7T5FGP6_9GAMM	A0A7T5FGP6_9GAMM	223	jackhmmer	-	225	1.5e-57	208.1	0	1	1	3.5e-62	1.8e-57	207.845	0	10	212	9	210	5	222	0.96	RES family NAD+ phosphorylase		0
A0A5E7N198_PSEFL	A0A5E7N198_PSEFL	226	jackhmmer	-	225	1.7e-57	208	0	1	1	3.8e-62	2e-57	207.749	0	11	220	14	224	7	226	0.95	RES domain-containing protein		0
A0A4U1M3Z2_COBMA	A0A4U1M3Z2_COBMA	234	jackhmmer	-	225	1.8e-57	207.9	0	1	1	4.4e-62	2.3e-57	207.54	0	11	212	17	221	11	230	0.95	RES domain-containing protein		0
A0A554ACZ8_9PSED	A0A554ACZ8_9PSED	226	jackhmmer	-	225	1.9e-57	207.8	0	1	1	4.4e-62	2.3e-57	207.53	0	11	218	14	222	9	226	0.95	RES domain-containing protein		0
A0A4Y4GIV0_COBMA	A0A4Y4GIV0_COBMA	236	jackhmmer	-	225	2e-57	207.7	0	1	1	5e-62	2.6e-57	207.353	0	11	212	19	223	13	232	0.95	RES domain-containing protein		0
A0A291AQ95_9PSED	A0A291AQ95_9PSED	225	jackhmmer	-	225	2e-57	207.7	0	1	1	4.6e-62	2.4e-57	207.472	0	11	220	13	223	9	225	0.96	RES domain-containing protein		0
A0A3T0KA93_9GAMM	A0A3T0KA93_9GAMM	244	jackhmmer	-	225	2.2e-57	207.6	0	1	1	5.4e-62	2.8e-57	207.233	0	11	212	17	221	11	231	0.95	RES domain-containing protein		0
A0A7H5FKA6_9GAMM	A0A7H5FKA6_9GAMM	234	jackhmmer	-	225	2.2e-57	207.6	0	1	1	5.5e-62	2.9e-57	207.206	0	11	212	17	221	11	230	0.95	RES domain-containing protein		0
A0A560YW63_9PSED	A0A560YW63_9PSED	225	jackhmmer	-	225	2.5e-57	207.4	0	1	1	5.6e-62	2.9e-57	207.203	0	11	219	13	222	10	225	0.95	RES domain-containing protein		0
A0A5E7WAR7_PSEFL	A0A5E7WAR7_PSEFL	225	jackhmmer	-	225	3e-57	207.2	0	1	1	6.7e-62	3.5e-57	206.947	0	10	220	12	223	7	225	0.95	RES domain-containing protein		0
A0A4V2MPK2_9PSED	A0A4V2MPK2_9PSED	226	jackhmmer	-	225	3e-57	207.2	0	1	1	7e-62	3.6e-57	206.882	0	11	211	13	211	8	225	0.95	RES domain-containing protein		0
A0A423DHS3_9PSED	A0A423DHS3_9PSED	225	jackhmmer	-	225	3.3e-57	207	0	1	1	7.4e-62	3.8e-57	206.805	0	10	220	12	223	7	225	0.95	RES domain-containing protein		0
A0A1N7CJ78_9PSED	A0A1N7CJ78_9PSED	227	jackhmmer	-	225	3.3e-57	207	0	1	1	7.5e-62	3.9e-57	206.776	0	11	216	15	221	9	227	0.95	RES domain-containing protein		0
A0A6I0CB85_9PSED	A0A6I0CB85_9PSED	226	jackhmmer	-	225	3.4e-57	207	0	1	1	7.4e-62	3.9e-57	206.795	0	10	216	13	220	6	226	0.95	RES family NAD+ phosphorylase		0
A0A4Q9USC4_9GAMM	A0A4Q9USC4_9GAMM	223	jackhmmer	-	225	3.5e-57	207	0	1	1	7.3e-62	3.8e-57	206.812	0	10	212	9	210	1	222	0.95	RES domain-containing protein		0
A0A423KTJ6_PSEFL	A0A423KTJ6_PSEFL	226	jackhmmer	-	225	4e-57	206.7	0	1	1	8.9e-62	4.6e-57	206.534	0	10	219	13	223	10	226	0.95	RES domain-containing protein		0
A0A2A4XPI0_9GAMM	A0A2A4XPI0_9GAMM	226	jackhmmer	-	225	4.4e-57	206.6	0	1	1	1.1e-61	5.5e-57	206.283	0.01	12	219	15	222	7	225	0.96	RES domain-containing protein		0
A0A7W4XQ26_9PSED	A0A7W4XQ26_9PSED	225	jackhmmer	-	225	4.4e-57	206.6	0	1	1	9.9e-62	5.2e-57	206.379	0	11	219	13	222	9	225	0.95	RES domain-containing protein		0
A0A2W7JGH3_9PSED	A0A2W7JGH3_9PSED	225	jackhmmer	-	225	4.4e-57	206.6	0	1	1	9.9e-62	5.2e-57	206.379	0	11	219	13	222	9	225	0.95	RES domain-containing protein		0
J2WFL3_9PSED	J2WFL3_9PSED	225	jackhmmer	-	225	5.2e-57	206.4	0	1	1	1.2e-61	6.1e-57	206.138	0	11	220	13	223	9	225	0.96	RES domain-containing protein		0
A0A4V3GNA8_9ALTE	A0A4V3GNA8_9ALTE	233	jackhmmer	-	225	5.7e-57	206.2	0	1	1	1.4e-61	7.5e-57	205.844	0	11	213	14	216	10	224	0.98	RES domain-containing protein		0
A0A423IJN2_9PSED	A0A423IJN2_9PSED	225	jackhmmer	-	225	6.1e-57	206.1	0	1	1	1.4e-61	7.2e-57	205.91	0	11	220	13	223	9	225	0.96	RES domain-containing protein		0
A0A1H1V567_9PSED	A0A1H1V567_9PSED	225	jackhmmer	-	225	6.7e-57	206	0	1	1	1.5e-61	8e-57	205.756	0	11	219	13	222	10	225	0.95	RES domain-containing protein		0
A0A0L1MP65_PSESX	A0A0L1MP65_PSESX	225	jackhmmer	-	225	6.8e-57	206	0	1	1	1.5e-61	8.1e-57	205.748	0	11	220	13	223	10	225	0.96	RES domain-containing protein		0
A0A2S8H4P1_9PSED	A0A2S8H4P1_9PSED	225	jackhmmer	-	225	6.9e-57	206	0	1	1	1.6e-61	8.1e-57	205.742	0	11	218	13	221	9	225	0.95	RES domain-containing protein		0
A0A423HEV4_9PSED	A0A423HEV4_9PSED	225	jackhmmer	-	225	7.2e-57	205.9	0	1	1	1.6e-61	8.5e-57	205.677	0	11	220	13	223	9	225	0.96	RES domain-containing protein		0
A0A341F233_9PSED	A0A341F233_9PSED	226	jackhmmer	-	225	7.5e-57	205.8	0	1	1	1.7e-61	8.9e-57	205.606	0	11	218	14	222	9	226	0.95	RES domain-containing protein		0
A0A0C4WI69_9GAMM	A0A0C4WI69_9GAMM	223	jackhmmer	-	225	9.1e-57	205.6	0	1	1	2.1e-61	1.1e-56	205.295	0	10	212	9	210	5	222	0.96	RES domain-containing protein		0
A0A851HTG1_9ALTE	A0A851HTG1_9ALTE	231	jackhmmer	-	225	9.9e-57	205.4	0	1	1	2.4e-61	1.3e-56	205.118	0	11	212	14	215	11	224	0.98	RES family NAD+ phosphorylase		0
A0A2A5M142_9ALTE	A0A2A5M142_9ALTE	237	jackhmmer	-	225	1.2e-56	205.2	0	1	1	2.9e-61	1.5e-56	204.866	0	11	212	14	215	11	224	0.98	RES domain-containing protein		0
A0A0C5DQI7_9PSED	A0A0C5DQI7_9PSED	225	jackhmmer	-	225	1.2e-56	205.2	0	1	1	2.6e-61	1.4e-56	204.989	0	11	220	13	223	9	225	0.95	RES domain-containing protein		0
A0A5J6QVJ0_9PSED	A0A5J6QVJ0_9PSED	223	jackhmmer	-	225	1.3e-56	205.1	0	1	1	2.6e-61	1.4e-56	205.014	0	9	220	9	220	1	223	0.95	RES family NAD+ phosphorylase		0
A0A0D5Y8B6_9PSED	A0A0D5Y8B6_9PSED	225	jackhmmer	-	225	1.3e-56	205.1	0	1	1	2.9e-61	1.5e-56	204.857	0	11	220	13	223	9	225	0.95	RES domain-containing protein		0
A0A2U2D2C1_9PSED	A0A2U2D2C1_9PSED	225	jackhmmer	-	225	1.3e-56	205.1	0	1	1	2.9e-61	1.5e-56	204.842	0	11	219	13	222	10	225	0.95	RES domain-containing protein		0
A0A1M6UBM8_9ALTE	A0A1M6UBM8_9ALTE	233	jackhmmer	-	225	1.3e-56	205	0	1	1	3.3e-61	1.7e-56	204.654	0	11	212	14	215	11	224	0.98	RES domain-containing protein		0
M9YIV6_AZOVI	M9YIV6_AZOVI	223	jackhmmer	-	225	1.3e-56	205	0	1	1	3.1e-61	1.6e-56	204.74	0	10	212	9	210	4	222	0.96	RES domain-containing protein		0
C1DJN5_AZOVD	C1DJN5_AZOVD	223	jackhmmer	-	225	1.3e-56	205	0	1	1	3.1e-61	1.6e-56	204.74	0	10	212	9	210	4	222	0.96	RES domain-containing protein		0
A0A285Q107_9ALTE	A0A285Q107_9ALTE	233	jackhmmer	-	225	1.6e-56	204.7	0	1	1	4.1e-61	2.2e-56	204.35	0	10	213	13	216	9	224	0.98	RES domain-containing protein		0
A0A3L8CYH8_9PSED	A0A3L8CYH8_9PSED	225	jackhmmer	-	225	1.7e-56	204.7	0	1	1	3.8e-61	2e-56	204.484	0	11	219	13	222	10	225	0.95	RES domain-containing protein		0
A0A5B8SSG2_9GAMM	A0A5B8SSG2_9GAMM	222	jackhmmer	-	225	2.2e-56	204.3	0	1	1	5.5e-61	2.8e-56	203.954	0	11	212	7	207	4	218	0.97	RES domain-containing protein		0
A0A3L8BMD8_9GAMM	A0A3L8BMD8_9GAMM	244	jackhmmer	-	225	2.3e-56	204.3	0	1	1	5.7e-61	3e-56	203.903	0	12	219	16	223	9	228	0.98	RES domain-containing protein		0
A0A3L8AYQ9_9GAMM	A0A3L8AYQ9_9GAMM	244	jackhmmer	-	225	2.3e-56	204.3	0	1	1	5.7e-61	3e-56	203.903	0	12	219	16	223	9	228	0.98	RES domain-containing protein		0
A0A356INP2_9GAMM	A0A356INP2_9GAMM	244	jackhmmer	-	225	3.5e-56	203.7	0	1	1	8.7e-61	4.5e-56	203.293	0	12	219	16	223	9	228	0.98	RES domain-containing protein		0
A0A2D9TYQ0_9GAMM	A0A2D9TYQ0_9GAMM	244	jackhmmer	-	225	3.5e-56	203.7	0	1	1	8.7e-61	4.5e-56	203.293	0	12	219	16	223	9	228	0.98	RES domain-containing protein		0
A0A7M1QIN4_9GAMM	A0A7M1QIN4_9GAMM	222	jackhmmer	-	225	3.8e-56	203.5	0	1	1	9.3e-61	4.9e-56	203.198	0	11	211	7	206	4	215	0.97	RES family NAD+ phosphorylase		0
A0A7W5BWE0_9GAMM	A0A7W5BWE0_9GAMM	226	jackhmmer	-	225	4.1e-56	203.4	0	1	1	1e-60	5.2e-56	203.095	0	11	212	13	213	6	224	0.96	RES domain-containing protein		0
A0A387AME0_9PSED	A0A387AME0_9PSED	223	jackhmmer	-	225	4.2e-56	203.4	0	1	1	9e-61	4.7e-56	203.245	0	9	213	9	211	1	222	0.95	RES domain-containing protein		0
A0A4U1KI40_9GAMM	A0A4U1KI40_9GAMM	223	jackhmmer	-	225	4.8e-56	203.2	0	1	1	1.1e-60	5.9e-56	202.923	0	10	212	9	210	5	222	0.96	RES domain-containing protein		0
A0A5P1DXS2_9PSED	A0A5P1DXS2_9PSED	223	jackhmmer	-	225	5.1e-56	203.1	0	1	1	1.1e-60	5.8e-56	202.943	0	9	212	9	210	1	222	0.94	RES domain-containing protein		0
A0A829Y7A7_9GAMM	A0A829Y7A7_9GAMM	234	jackhmmer	-	225	5.9e-56	202.9	0	1	1	1.4e-60	7.5e-56	202.574	0	9	222	13	224	10	226	0.98	Uncharacterized protein		0
A0A558HL29_9GAMM	A0A558HL29_9GAMM	233	jackhmmer	-	225	7e-56	202.7	0	1	1	1.8e-60	9.2e-56	202.284	0	12	212	17	220	12	229	0.96	RES domain-containing protein		0
A0A2N8SZW2_PSEST	A0A2N8SZW2_PSEST	224	jackhmmer	-	225	8.3e-56	202.4	0	1	1	1.9e-60	1e-55	202.156	0	10	211	10	209	4	222	0.96	RES domain-containing protein		0
A0A6A7Z4R6_9PSED	A0A6A7Z4R6_9PSED	224	jackhmmer	-	225	8.7e-56	202.4	0	1	1	1.9e-60	9.9e-56	202.189	0.01	8	212	8	210	1	222	0.95	RES domain-containing protein		0
A0A1Q8EXK3_9PSED	A0A1Q8EXK3_9PSED	225	jackhmmer	-	225	1.1e-55	202	0	1	1	2.6e-60	1.3e-55	201.745	0	11	220	13	223	9	225	0.95	RES domain-containing protein		0
A0A849RN54_9GAMM	A0A849RN54_9GAMM	231	jackhmmer	-	225	1.5e-55	201.6	0	1	1	3.7e-60	1.9e-55	201.255	0	11	221	14	227	6	230	0.95	RES family NAD+ phosphorylase		0
A0A0S2TIM1_9GAMM	A0A0S2TIM1_9GAMM	229	jackhmmer	-	225	1.6e-55	201.5	0	1	1	3.9e-60	2e-55	201.183	0	10	217	10	221	4	226	0.94	RES domain-containing protein		0
A0A4R1GQE7_9GAMM	A0A4R1GQE7_9GAMM	223	jackhmmer	-	225	1.7e-55	201.4	0	1	1	3.5e-60	1.8e-55	201.318	0	9	211	9	209	1	223	0.94	RES domain-containing protein		0
A0A2V4SVP3_9PSED	A0A2V4SVP3_9PSED	216	jackhmmer	-	225	1.8e-55	201.4	0	1	1	4e-60	2.1e-55	201.127	0	11	211	3	202	1	215	0.95	RES domain-containing protein		0
A0A2T5HQQ9_9PSED	A0A2T5HQQ9_9PSED	216	jackhmmer	-	225	1.8e-55	201.4	0	1	1	4e-60	2.1e-55	201.127	0	11	211	3	202	1	215	0.95	RES domain-containing protein		0
A0A7T6YJC1_9GAMM	A0A7T6YJC1_9GAMM	229	jackhmmer	-	225	2e-55	201.2	0	1	1	4.9e-60	2.5e-55	200.848	0	11	212	12	216	6	223	0.95	RES family NAD+ phosphorylase		0
A0A1E7Q814_9GAMM	A0A1E7Q814_9GAMM	233	jackhmmer	-	225	2.3e-55	201	0	1	1	5.4e-60	2.8e-55	200.711	0.01	11	210	16	213	10	229	0.96	RES domain-containing protein		0
A0A4U0GFY1_9GAMM	A0A4U0GFY1_9GAMM	226	jackhmmer	-	225	2.3e-55	201	0	1	1	5.6e-60	2.9e-55	200.643	0	11	217	11	217	8	223	0.95	RES domain-containing protein		0
A0A1I5UT71_9PSED	A0A1I5UT71_9PSED	224	jackhmmer	-	225	2.4e-55	200.9	0	1	1	5.4e-60	2.8e-55	200.705	0	11	217	11	218	7	224	0.95	RES domain-containing protein		0
A0A494R2X1_9PSED	A0A494R2X1_9PSED	225	jackhmmer	-	225	2.7e-55	200.7	0	1	1	6.8e-60	3.5e-55	200.373	0	11	212	12	211	8	222	0.96	RES domain-containing protein		0
A0A4S3YPQ4_9PSED	A0A4S3YPQ4_9PSED	226	jackhmmer	-	225	2.8e-55	200.7	0	1	1	6.3e-60	3.3e-55	200.487	0	11	218	14	222	9	226	0.95	RES domain-containing protein		0
A0A4R7U373_9PSED	A0A4R7U373_9PSED	225	jackhmmer	-	225	2.8e-55	200.7	0	1	1	6.8e-60	3.5e-55	200.373	0	11	212	12	211	8	222	0.96	RES domain-containing protein		0
A0A291IDK3_9GAMM	A0A291IDK3_9GAMM	232	jackhmmer	-	225	3e-55	200.6	0	1	1	7.2e-60	3.8e-55	200.292	0	12	219	15	225	7	228	0.96	RES domain-containing protein		0
A0A212BS33_9PSED	A0A212BS33_9PSED	226	jackhmmer	-	225	3.3e-55	200.5	0	1	1	7.9e-60	4.1e-55	200.161	0	10	211	15	212	12	225	0.95	RES domain-containing protein		0
A0A2A4XJX3_9GAMM	A0A2A4XJX3_9GAMM	233	jackhmmer	-	225	4.2e-55	200.1	0	1	1	1e-59	5.2e-55	199.828	0	11	212	14	215	10	224	0.98	RES domain-containing protein		0
A0A1S1XYM4_9GAMM	A0A1S1XYM4_9GAMM	235	jackhmmer	-	225	4.6e-55	200	0	1	1	1.1e-59	5.8e-55	199.68	0	12	219	12	222	9	226	0.96	RES domain-containing protein		0
L8MC17_PSEFK	L8MC17_PSEFK	226	jackhmmer	-	225	4.7e-55	200	0	1	1	1.1e-59	5.9e-55	199.644	0	10	211	15	212	12	225	0.95	RES domain-containing protein		0
A0A2N7TXJ1_9GAMM	A0A2N7TXJ1_9GAMM	224	jackhmmer	-	225	4.8e-55	199.9	0	1	1	1.2e-59	6.2e-55	199.572	0	12	212	10	209	7	219	0.97	RES domain-containing protein		0
A0A6G6EYL2_9PSED	A0A6G6EYL2_9PSED	225	jackhmmer	-	225	5.5e-55	199.7	0	1	1	1.3e-59	6.6e-55	199.498	0	9	211	10	210	5	224	0.95	RES family NAD+ phosphorylase		0
Q3J743_NITOC	Q3J743_NITOC	231	jackhmmer	-	225	5.9e-55	199.7	0	1	1	1.3e-59	6.9e-55	199.432	0	4	212	5	213	2	223	0.95	RES domain-containing protein		0
A0A1H5VA47_9GAMM	A0A1H5VA47_9GAMM	223	jackhmmer	-	225	6.1e-55	199.6	0	1	1	1.3e-59	6.7e-55	199.472	0	9	211	9	209	1	222	0.96	RES domain-containing protein		0
S6AQN9_PSERE	S6AQN9_PSERE	228	jackhmmer	-	225	6.1e-55	199.6	0	1	1	1.4e-59	7.1e-55	199.39	0	9	220	14	225	8	228	0.95	RES domain-containing protein		0
A0A6I6LYJ9_PSEST	A0A6I6LYJ9_PSEST	224	jackhmmer	-	225	6.3e-55	199.6	0	1	1	1.6e-59	8.2e-55	199.176	0	11	217	11	217	6	223	0.95	RES domain-containing protein		0
V5BGS9_9GAMM	V5BGS9_9GAMM	233	jackhmmer	-	225	6.9e-55	199.4	0	1	1	1.6e-59	8.3e-55	199.158	0	11	222	15	229	7	231	0.96	RES domain-containing protein		0
A0A7Y7J4W0_9BACT	A0A7Y7J4W0_9BACT	229	jackhmmer	-	225	9.3e-55	199	0	1	1	2.3e-59	1.2e-54	198.66	0	11	212	12	216	6	223	0.95	RES domain-containing protein		0
A0A4R1CC99_9GAMM	A0A4R1CC99_9GAMM	231	jackhmmer	-	225	1.1e-54	198.8	0	1	1	2.5e-59	1.3e-54	198.506	0	11	212	12	216	6	226	0.95	RES domain-containing protein		0
A0A0D8D9A7_9GAMM	A0A0D8D9A7_9GAMM	227	jackhmmer	-	225	1.1e-54	198.8	0	1	1	2.6e-59	1.4e-54	198.457	0	9	213	13	215	8	223	0.97	RES domain-containing protein		0
A0A5E6YHC4_PSEFL	A0A5E6YHC4_PSEFL	225	jackhmmer	-	225	1.1e-54	198.8	0	1	1	2.6e-59	1.3e-54	198.475	0	10	211	11	210	6	222	0.96	RES domain-containing protein		0
A0A348SU91_9GAMM	A0A348SU91_9GAMM	229	jackhmmer	-	225	1.1e-54	198.8	0	1	1	2.7e-59	1.4e-54	198.425	0	11	212	12	216	6	223	0.95	RES domain-containing protein		0
A0A5K7YF94_9GAMM	A0A5K7YF94_9GAMM	244	jackhmmer	-	225	1.1e-54	198.7	0	1	1	2.9e-59	1.5e-54	198.332	0	11	212	27	231	19	238	0.95	RES domain-containing protein		0
A0A6I1VGC3_9PSED	A0A6I1VGC3_9PSED	225	jackhmmer	-	225	1.2e-54	198.7	0	1	1	2.9e-59	1.5e-54	198.327	0	10	211	11	210	6	222	0.96	RES domain-containing protein		0
A0A6L5I8N7_9PSED	A0A6L5I8N7_9PSED	225	jackhmmer	-	225	1.2e-54	198.7	0	1	1	2.9e-59	1.5e-54	198.327	0	10	211	11	210	6	222	0.96	RES domain-containing protein		0
A0A267D7S8_PSEFR	A0A267D7S8_PSEFR	225	jackhmmer	-	225	1.2e-54	198.6	0	1	1	2.9e-59	1.5e-54	198.312	0	10	211	11	210	6	222	0.96	Res domain protein		0
A0A0E2YXU4_9GAMM	A0A0E2YXU4_9GAMM	226	jackhmmer	-	225	1.4e-54	198.5	0	1	1	3.2e-59	1.6e-54	198.19	0	12	212	8	208	4	218	0.96	RES domain-containing protein		0
A0A0F9N4W3_9ZZZZ	A0A0F9N4W3_9ZZZZ	233	jackhmmer	-	225	1.4e-54	198.4	0	1	1	3.4e-59	1.8e-54	198.097	0	11	212	14	215	11	224	0.98	RES domain-containing protein		0
A0A7C1M0N6_9ALTE	A0A7C1M0N6_9ALTE	233	jackhmmer	-	225	1.4e-54	198.4	0	1	1	3.4e-59	1.8e-54	198.097	0	11	212	14	215	11	224	0.98	RES domain-containing protein		0
A0A831R579_9ALTE	A0A831R579_9ALTE	233	jackhmmer	-	225	1.4e-54	198.4	0	1	1	3.4e-59	1.8e-54	198.097	0	11	212	14	215	11	224	0.98	RES domain-containing protein		0
A0A1H3XG07_9GAMM	A0A1H3XG07_9GAMM	223	jackhmmer	-	225	1.4e-54	198.4	0	1	1	3.5e-59	1.8e-54	198.062	0	9	211	9	209	2	220	0.96	RES domain-containing protein		0
A0A177NPL5_9GAMM	A0A177NPL5_9GAMM	235	jackhmmer	-	225	1.9e-54	198	0	1	1	4.7e-59	2.5e-54	197.614	0	12	219	12	222	9	226	0.96	RES domain-containing protein		0
A0A5C5PRP3_9PSED	A0A5C5PRP3_9PSED	224	jackhmmer	-	225	2.5e-54	197.6	0	1	1	5.4e-59	2.8e-54	197.428	0.01	8	212	8	210	1	222	0.95	RES domain-containing protein		0
A0A2A4RWR3_9GAMM	A0A2A4RWR3_9GAMM	190	jackhmmer	-	225	3.8e-54	197	0	1	1	8e-59	4.1e-54	196.878	0	37	220	4	187	1	190	0.96	RES domain-containing protein		0
A0A2A4WB94_9GAMM	A0A2A4WB94_9GAMM	190	jackhmmer	-	225	3.8e-54	197	0	1	1	8e-59	4.1e-54	196.878	0	37	220	4	187	1	190	0.96	RES domain-containing protein		0
A0A4Y4F5K4_9GAMM	A0A4Y4F5K4_9GAMM	226	jackhmmer	-	225	4e-54	196.9	0	1	1	9.6e-59	5e-54	196.618	0	11	212	13	213	5	223	0.96	RES domain-containing protein		0
A0A4R3XSY8_METMH	A0A4R3XSY8_METMH	232	jackhmmer	-	225	6.7e-54	196.2	0	1	1	1.6e-58	8.5e-54	195.853	0	11	219	14	225	6	228	0.95	RES domain-containing protein		0
A0A126T4H2_9GAMM	A0A126T4H2_9GAMM	232	jackhmmer	-	225	6.7e-54	196.2	0	1	1	1.6e-58	8.5e-54	195.853	0	11	219	14	225	6	228	0.95	RES domain-containing protein		0
A0A0P7DUN4_9GAMM	A0A0P7DUN4_9GAMM	246	jackhmmer	-	225	7.8e-54	196	0	1	1	1.9e-58	1e-53	195.63	0	11	212	27	231	20	241	0.95	RES domain-containing protein		0
A0A2N7UMW8_9GAMM	A0A2N7UMW8_9GAMM	230	jackhmmer	-	225	9.5e-54	195.7	0	1	1	2.3e-58	1.2e-53	195.357	0	11	212	11	211	7	220	0.97	RES domain-containing protein		0
A0A0J6GBK9_PSEDM	A0A0J6GBK9_PSEDM	225	jackhmmer	-	225	1.3e-53	195.2	0	1	1	3e-58	1.6e-53	194.979	0	9	211	10	210	5	224	0.95	RES domain-containing protein		0
A0A7Y9IQN0_9BURK	A0A7Y9IQN0_9BURK	227	jackhmmer	-	225	1.5e-53	195.1	0	1	1	3.3e-58	1.7e-53	194.852	0	11	224	12	226	6	227	0.97	RES domain-containing protein		0
A0A1Q3T3S8_9GAMM	A0A1Q3T3S8_9GAMM	235	jackhmmer	-	225	1.6e-53	195	0	1	1	4e-58	2.1e-53	194.602	0	11	215	18	224	12	229	0.93	RES domain-containing protein		0
A0A177M2M5_METMH	A0A177M2M5_METMH	232	jackhmmer	-	225	1.7e-53	194.9	0	1	1	4.2e-58	2.2e-53	194.515	0	11	219	14	225	6	228	0.95	RES domain-containing protein		0
A0A177M922_METMH	A0A177M922_METMH	232	jackhmmer	-	225	1.8e-53	194.8	0	1	1	4.5e-58	2.3e-53	194.426	0.01	11	219	14	225	6	228	0.95	RES domain-containing protein		0
A0A368TYF3_9GAMM	A0A368TYF3_9GAMM	229	jackhmmer	-	225	2.1e-53	194.6	0	1	1	5.1e-58	2.7e-53	194.244	0	11	211	14	213	10	224	0.97	RES domain-containing protein		0
A0A1B3E6X2_9PSED	A0A1B3E6X2_9PSED	228	jackhmmer	-	225	2.2e-53	194.5	0	1	1	4.7e-58	2.5e-53	194.351	0	10	214	15	217	8	228	0.95	RES domain-containing protein		0
A0A2E4PXZ8_9GAMM	A0A2E4PXZ8_9GAMM	229	jackhmmer	-	225	3.4e-53	193.9	0	1	1	8.5e-58	4.4e-53	193.523	0	11	212	12	216	6	223	0.95	RES domain-containing protein		0
A0A3D5ECG7_PSEAS	A0A3D5ECG7_PSEAS	229	jackhmmer	-	225	3.6e-53	193.8	0	1	1	8e-58	4.2e-53	193.602	0	9	221	15	227	10	229	0.95	RES domain-containing protein		0
A0A2D5BVH9_9BACT	A0A2D5BVH9_9BACT	229	jackhmmer	-	225	3.6e-53	193.8	0	1	1	8e-58	4.2e-53	193.602	0	9	221	15	227	10	229	0.95	RES domain-containing protein		0
A0A3A5J1M4_9GAMM	A0A3A5J1M4_9GAMM	233	jackhmmer	-	225	3.8e-53	193.7	0	1	1	9.5e-58	4.9e-53	193.365	0	10	218	18	226	15	230	0.94	RES domain-containing protein		0
A0A6L5HYF0_9PSED	A0A6L5HYF0_9PSED	224	jackhmmer	-	225	4.1e-53	193.6	0	1	1	9e-58	4.7e-53	193.431	0	9	211	9	209	1	223	0.93	RES domain-containing protein		0
D5BYS2_NITHN	D5BYS2_NITHN	233	jackhmmer	-	225	4.5e-53	193.5	0	1	1	1.1e-57	5.9e-53	193.112	0	12	220	16	227	12	230	0.96	RES domain protein		0
A0A3M2HQE6_9PSED	A0A3M2HQE6_9PSED	226	jackhmmer	-	225	4.5e-53	193.5	0	1	1	1.1e-57	5.6e-53	193.174	0	10	211	12	211	9	224	0.96	RES domain-containing protein		0
A0A177N1T9_9GAMM	A0A177N1T9_9GAMM	232	jackhmmer	-	225	6.4e-53	193	0	1	1	1.5e-57	8e-53	192.666	0	12	219	15	225	7	228	0.96	RES domain-containing protein		0
A0A1D9GJJ9_9ALTE	A0A1D9GJJ9_9ALTE	233	jackhmmer	-	225	6.4e-53	193	0	1	1	1.6e-57	8.4e-53	192.614	0	10	212	13	214	9	226	0.95	RES domain-containing protein		0
A0A2A2F0V3_9GAMM	A0A2A2F0V3_9GAMM	233	jackhmmer	-	225	6.5e-53	193	0	1	1	1.6e-57	8.3e-53	192.62	0	11	211	14	213	10	222	0.97	RES domain-containing protein		0
I3IED4_9GAMM	I3IED4_9GAMM	223	jackhmmer	-	225	6.7e-53	192.9	0	1	1	1.6e-57	8.2e-53	192.644	0	4	217	7	217	4	222	0.95	RES domain-containing protein		0
A0A6C1N7V5_9GAMM	A0A6C1N7V5_9GAMM	231	jackhmmer	-	225	7e-53	192.9	0	1	1	1.7e-57	8.7e-53	192.553	0	11	213	14	215	10	226	0.95	RES domain-containing protein		0
A0A427FDN1_9PSED	A0A427FDN1_9PSED	223	jackhmmer	-	225	1.4e-52	191.9	0	1	1	3.5e-57	1.8e-52	191.509	0	10	218	13	219	8	222	0.97	RES domain-containing protein		0
A0A7D5HEA7_9PSED	A0A7D5HEA7_9PSED	232	jackhmmer	-	225	1.7e-52	191.6	0	1	1	4.3e-57	2.2e-52	191.215	0	9	212	10	211	5	220	0.96	RES family NAD+ phosphorylase		0
A0A1S2CL17_9ALTE	A0A1S2CL17_9ALTE	227	jackhmmer	-	225	1.8e-52	191.5	0	1	1	4.5e-57	2.3e-52	191.146	0	11	212	8	209	5	217	0.98	RES domain-containing protein		0
Q12N34_SHEDO	Q12N34_SHEDO	227	jackhmmer	-	225	1.9e-52	191.4	0	1	1	4.7e-57	2.4e-52	191.092	0	9	212	13	214	11	226	0.95	RES domain-containing protein		0
A0A4P9UNX6_9GAMM	A0A4P9UNX6_9GAMM	251	jackhmmer	-	225	2.3e-52	191.2	0	1	1	5.9e-57	3e-52	190.775	0.01	11	219	28	239	21	244	0.96	RES domain-containing protein		0
A0A4Q8D2N4_9GAMM	A0A4Q8D2N4_9GAMM	237	jackhmmer	-	225	2.3e-52	191.1	0	1	1	5.6e-57	2.9e-52	190.839	0	12	220	17	226	11	230	0.94	RES domain-containing protein		0
A0A266QC96_9GAMM	A0A266QC96_9GAMM	231	jackhmmer	-	225	2.4e-52	191.1	0	1	1	6e-57	3.1e-52	190.733	0	4	218	7	218	5	224	0.94	RES domain-containing protein		0
A0A543VFC4_9GAMM	A0A543VFC4_9GAMM	251	jackhmmer	-	225	2.6e-52	191	0	1	1	6.5e-57	3.4e-52	190.631	0	11	219	28	239	20	244	0.95	RES domain-containing protein		0
A0A7Z2V6W6_9PSED	A0A7Z2V6W6_9PSED	226	jackhmmer	-	225	3.8e-52	190.5	0	1	1	9.4e-57	4.9e-52	190.11	0	11	211	14	213	9	222	0.97	RES family NAD+ phosphorylase		0
A0A501WB33_9GAMM	A0A501WB33_9GAMM	219	jackhmmer	-	225	3.9e-52	190.4	0	1	1	9.4e-57	4.9e-52	190.106	0	10	217	9	213	3	218	0.94	RES domain-containing protein		0
A0A7X1WNL6_9PSED	A0A7X1WNL6_9PSED	224	jackhmmer	-	225	4e-52	190.4	0	1	1	8.9e-57	4.7e-52	190.174	0	9	211	9	209	1	223	0.93	RES domain-containing protein		0
A0A2E9AGP2_9GAMM	A0A2E9AGP2_9GAMM	239	jackhmmer	-	225	4.1e-52	190.3	0	1	1	9.9e-57	5.2e-52	190.029	0	12	217	20	225	17	233	0.95	RES domain-containing protein		0
A0A6A7ZFX0_9PSED	A0A6A7ZFX0_9PSED	224	jackhmmer	-	225	4.1e-52	190.3	0	1	1	9.2e-57	4.8e-52	190.132	0	9	211	9	209	1	223	0.93	RES domain-containing protein		0
A0A7X1WTP3_9PSED	A0A7X1WTP3_9PSED	224	jackhmmer	-	225	6e-52	189.8	0	1	1	1.3e-56	7e-52	189.6	0	9	211	9	209	1	223	0.93	RES domain-containing protein		0
A0A6I1WCS2_9PSED	A0A6I1WCS2_9PSED	224	jackhmmer	-	225	7.7e-52	189.5	0	1	1	1.9e-56	9.9e-52	189.108	0	10	211	10	209	3	223	0.94	RES domain-containing protein		0
A0A7X1VYL8_9PSED	A0A7X1VYL8_9PSED	224	jackhmmer	-	225	7.7e-52	189.5	0	1	1	1.9e-56	9.9e-52	189.108	0	10	211	10	209	3	223	0.94	RES domain-containing protein		0
A0A6L5HIK7_9PSED	A0A6L5HIK7_9PSED	224	jackhmmer	-	225	7.7e-52	189.5	0	1	1	1.9e-56	9.9e-52	189.108	0	10	211	10	209	3	223	0.94	RES domain-containing protein		0
W4L5Q1_9BACT	W4L5Q1_9BACT	229	jackhmmer	-	225	8.3e-52	189.3	0	1	1	1.9e-56	1e-51	189.073	0	12	222	14	225	12	228	0.95	RES domain-containing protein		0
A0A7G2N093_PSESP	A0A7G2N093_PSESP	224	jackhmmer	-	225	1e-51	189.1	0	1	1	2.3e-56	1.2e-51	188.857	0	9	211	9	209	1	223	0.93	RES domain-containing protein		0
A0A2N0DQ06_9PSED	A0A2N0DQ06_9PSED	201	jackhmmer	-	225	1.2e-51	188.9	0	1	1	2.7e-56	1.4e-51	188.619	0	10	198	13	200	6	201	0.97	RES domain-containing protein		0
A0A2N1ZVI1_9GAMM	A0A2N1ZVI1_9GAMM	251	jackhmmer	-	225	1.2e-51	188.9	0	1	1	2.9e-56	1.5e-51	188.509	0.01	11	219	28	239	20	244	0.95	RES domain-containing protein		0
A0A1F6TUD9_9PROT	A0A1F6TUD9_9PROT	230	jackhmmer	-	225	1.3e-51	188.7	0	1	1	3.1e-56	1.6e-51	188.42	0	12	216	16	221	12	228	0.96	RES domain-containing protein		0
A0A1W9JLC1_9PROT	A0A1W9JLC1_9PROT	232	jackhmmer	-	225	1.4e-51	188.6	0	1	1	3.4e-56	1.8e-51	188.262	0	12	219	15	225	8	229	0.95	RES domain-containing protein		0
A0A1H5Y588_9PROT	A0A1H5Y588_9PROT	229	jackhmmer	-	225	1.5e-51	188.5	0	1	1	3.3e-56	1.7e-51	188.334	0	12	219	16	226	7	229	0.95	RES domain-containing protein		0
A0A849U8N7_9GAMM	A0A849U8N7_9GAMM	229	jackhmmer	-	225	1.6e-51	188.5	0	1	1	3.5e-56	1.8e-51	188.251	0	12	219	16	226	8	229	0.96	RES family NAD+ phosphorylase		0
A0A7W4B0C3_9GAMM	A0A7W4B0C3_9GAMM	227	jackhmmer	-	225	1.6e-51	188.4	0	1	1	3.7e-56	1.9e-51	188.156	0.01	8	212	12	214	6	226	0.95	RES family NAD+ phosphorylase		0
H8GLL1_METAL	H8GLL1_METAL	238	jackhmmer	-	225	1.6e-51	188.4	0	1	1	4e-56	2.1e-51	188.032	0	12	220	19	230	14	233	0.95	RES domain-containing protein		0
A0A516IP27_9SPHN	A0A516IP27_9SPHN	233	jackhmmer	-	225	1.9e-51	188.2	0	1	1	4.4e-56	2.3e-51	187.921	0	10	220	17	228	13	233	0.94	RES domain-containing protein		0
U2EB39_9GAMM	U2EB39_9GAMM	237	jackhmmer	-	225	1.9e-51	188.1	0	1	1	4.7e-56	2.5e-51	187.807	0	12	217	20	226	16	234	0.97	RES domain-containing protein		0
A0A426QJK4_9GAMM	A0A426QJK4_9GAMM	230	jackhmmer	-	225	2.2e-51	188	0	1	1	4.9e-56	2.6e-51	187.744	0	13	222	18	228	11	230	0.95	RES domain-containing protein		0
A0A1I4TF21_9PROT	A0A1I4TF21_9PROT	229	jackhmmer	-	225	2.2e-51	188	0	1	1	4.8e-56	2.5e-51	187.78	0	12	219	16	226	7	229	0.95	RES domain-containing protein		0
A0A522L180_9GAMM	A0A522L180_9GAMM	222	jackhmmer	-	225	3.6e-51	187.3	0	1	1	8.1e-56	4.2e-51	187.047	0	10	216	10	215	2	222	0.95	RES domain-containing protein		0
A0A6G7ZG50_9SPHN	A0A6G7ZG50_9SPHN	233	jackhmmer	-	225	4e-51	187.1	0	1	1	9.2e-56	4.8e-51	186.856	0	10	220	17	228	13	233	0.94	RES family NAD+ phosphorylase		0
A0A523Q626_9BURK	A0A523Q626_9BURK	231	jackhmmer	-	225	4.2e-51	187.1	0	1	1	1e-55	5.4e-51	186.701	0	11	215	17	221	12	229	0.95	RES domain-containing protein		0
A0A7C3D676_9GAMM	A0A7C3D676_9GAMM	287	jackhmmer	-	225	5.2e-51	186.7	0	1	1	1.3e-55	6.9e-51	186.338	0	9	220	56	269	52	272	0.97	RES domain-containing protein		0
A0A837MR56_9PSED	A0A837MR56_9PSED	229	jackhmmer	-	225	5.5e-51	186.7	0	1	1	1.3e-55	6.9e-51	186.353	0	10	211	15	214	7	228	0.94	RES domain-containing protein		0
A0A2N0WSW6_9GAMM	A0A2N0WSW6_9GAMM	227	jackhmmer	-	225	7.8e-51	186.2	0	1	1	1.9e-55	1e-50	185.819	0	10	212	14	214	9	225	0.96	RES domain-containing protein		0
A0A6A7YMZ7_9PSED	A0A6A7YMZ7_9PSED	224	jackhmmer	-	225	8.6e-51	186	0	1	1	1.9e-55	1e-50	185.814	0	9	211	9	209	1	223	0.93	RES domain-containing protein		0
A0A162K2J7_9PROT	A0A162K2J7_9PROT	246	jackhmmer	-	225	1.1e-50	185.7	0	1	1	2.7e-55	1.4e-50	185.308	0	12	222	23	234	16	236	0.98	RES domain-containing protein		0
A0A5N7RK28_9BURK	A0A5N7RK28_9BURK	228	jackhmmer	-	225	1.1e-50	185.6	0	1	1	2.5e-55	1.3e-50	185.457	0	11	222	13	225	4	228	0.94	RES domain-containing protein		0
A0A2D8Q9S9_9PROT	A0A2D8Q9S9_9PROT	247	jackhmmer	-	225	1.7e-50	185	0	1	1	4.3e-55	2.2e-50	184.688	0	12	222	23	234	16	237	0.98	RES domain-containing protein		0
I3TRX1_TISMK	I3TRX1_TISMK	244	jackhmmer	-	225	2.1e-50	184.8	0	1	1	5.2e-55	2.7e-50	184.402	0	12	222	21	232	14	234	0.98	RES domain-containing protein		0
A0A7C2K4N9_9GAMM	A0A7C2K4N9_9GAMM	200	jackhmmer	-	225	2.3e-50	184.6	0	1	1	4.8e-55	2.5e-50	184.514	0	30	222	9	199	1	200	0.96	RES domain-containing protein		0
A0A208Y9D3_9BURK	A0A208Y9D3_9BURK	229	jackhmmer	-	225	4.3e-50	183.7	0	1	1	9.7e-55	5e-50	183.518	0	11	222	14	226	7	229	0.94	RES domain-containing protein		0
A0A365TP57_9GAMM	A0A365TP57_9GAMM	226	jackhmmer	-	225	4.4e-50	183.7	0	1	1	1.1e-54	5.8e-50	183.322	0	12	218	14	221	9	225	0.95	RES domain-containing protein		0
F7NYL8_9GAMM	F7NYL8_9GAMM	229	jackhmmer	-	225	5.6e-50	183.4	0	1	1	1.4e-54	7.2e-50	183.008	0	9	212	13	214	8	226	0.96	RES domain-containing protein		0
A0A455UII5_9GAMM	A0A455UII5_9GAMM	226	jackhmmer	-	225	1.1e-49	182.5	0	1	1	2.7e-54	1.4e-49	182.074	0	12	218	14	221	9	225	0.94	RES domain-containing protein		0
A0A2N0V7Y9_9GAMM	A0A2N0V7Y9_9GAMM	232	jackhmmer	-	225	1.6e-49	181.9	0	1	1	4e-54	2.1e-49	181.511	0	11	219	14	225	6	228	0.95	RES domain-containing protein		0
A0A3B9IHF3_9PROT	A0A3B9IHF3_9PROT	244	jackhmmer	-	225	1.7e-49	181.8	0	1	1	4.3e-54	2.2e-49	181.399	0	12	222	21	232	14	234	0.97	RES domain-containing protein		0
A0A2E3EIB3_9PROT	A0A2E3EIB3_9PROT	244	jackhmmer	-	225	1.7e-49	181.8	0	1	1	4.3e-54	2.2e-49	181.399	0	12	222	21	232	14	234	0.97	RES domain-containing protein		0
A0A843SVP2_9BACT	A0A843SVP2_9BACT	235	jackhmmer	-	225	2.4e-49	181.3	0	1	1	5.5e-54	2.9e-49	181.045	0	11	220	18	228	13	233	0.95	RES domain-containing protein		0
A4C3L1_9GAMM	A4C3L1_9GAMM	227	jackhmmer	-	225	2.5e-49	181.2	0	1	1	6e-54	3.1e-49	180.933	0	9	212	13	214	6	225	0.96	RES domain-containing protein		0
A0A3G8GEI7_9BURK	A0A3G8GEI7_9BURK	241	jackhmmer	-	225	2.5e-49	181.2	0	1	1	5.9e-54	3e-49	180.963	0	11	222	26	238	23	241	0.94	RES domain-containing protein		0
A0A5N7MMT5_9HYPH	A0A5N7MMT5_9HYPH	226	jackhmmer	-	225	3.4e-49	180.8	0	1	1	7.7e-54	4e-49	180.58	0	12	222	13	224	6	226	0.95	RES domain-containing protein		0
A0A4Q7NJF2_9BURK	A0A4Q7NJF2_9BURK	241	jackhmmer	-	225	3.7e-49	180.7	0	1	1	8.5e-54	4.4e-49	180.436	0	11	222	26	238	23	241	0.94	RES domain-containing protein		0
A0A0J7XKB2_9SPHN	A0A0J7XKB2_9SPHN	232	jackhmmer	-	225	4.9e-49	180.3	0	1	1	1.3e-53	6.5e-49	179.881	0	8	219	14	226	10	230	0.94	RES domain-containing protein		0
A0A7C1XQ80_9GAMM	A0A7C1XQ80_9GAMM	219	jackhmmer	-	225	5.4e-49	180.2	0	1	1	1.2e-53	6.2e-49	179.961	0	3	217	2	213	1	218	0.95	RES domain-containing protein		0
A0A1I2GK66_9GAMM	A0A1I2GK66_9GAMM	232	jackhmmer	-	225	5.4e-49	180.2	0	1	1	1.3e-53	7e-49	179.782	0	12	220	16	222	11	226	0.95	RES domain-containing protein		0
A0A2G6KY88_9GAMM	A0A2G6KY88_9GAMM	219	jackhmmer	-	225	5.5e-49	180.1	0	1	1	1.4e-53	7.2e-49	179.746	0	11	216	10	212	5	217	0.95	RES domain-containing protein		0
A0A257CEG8_9BURK	A0A257CEG8_9BURK	248	jackhmmer	-	225	5.9e-49	180	0	1	1	1.4e-53	7.3e-49	179.727	0	12	222	34	244	32	247	0.96	RES domain-containing protein		0
A0A0W1F588_9SPHN	A0A0W1F588_9SPHN	227	jackhmmer	-	225	2.1e-48	178.3	0	1	1	4.9e-53	2.6e-48	177.937	0	12	219	14	222	10	226	0.96	RES domain-containing protein		0
A0A2D8RFY8_9GAMM	A0A2D8RFY8_9GAMM	238	jackhmmer	-	225	4.2e-48	177.2	0	1	1	9.8e-53	5.1e-48	176.961	0	10	222	21	234	18	237	0.96	RES domain-containing protein		0
H5WLX1_9BURK	H5WLX1_9BURK	233	jackhmmer	-	225	4.3e-48	177.2	0	1	1	1e-52	5.4e-48	176.866	0	11	219	17	226	9	230	0.96	RES domain-containing protein		0
A0A2D8RFX6_9GAMM	A0A2D8RFX6_9GAMM	238	jackhmmer	-	225	4.3e-48	177.2	0	1	1	9.9e-53	5.1e-48	176.949	0	10	222	21	234	18	237	0.96	RES domain-containing protein		0
A0A522L4C4_9GAMM	A0A522L4C4_9GAMM	234	jackhmmer	-	225	4.7e-48	177.1	0	1	1	1.1e-52	5.6e-48	176.826	0	11	221	16	224	10	228	0.96	RES domain-containing protein		0
A0A423PNC4_9GAMM	A0A423PNC4_9GAMM	235	jackhmmer	-	225	5e-48	177	0	1	1	1.2e-52	6.1e-48	176.705	0	12	217	19	224	13	233	0.93	RES domain-containing protein		0
A0A847DSM8_9BURK	A0A847DSM8_9BURK	226	jackhmmer	-	225	5.2e-48	176.9	0	1	1	1.3e-52	6.8e-48	176.552	0	12	219	12	220	9	224	0.96	RES family NAD+ phosphorylase		0
A0A2W6VW43_SPHSX	A0A2W6VW43_SPHSX	229	jackhmmer	-	225	5.2e-48	176.9	0	1	1	1.3e-52	6.7e-48	176.577	0	12	220	14	223	10	226	0.95	RES domain-containing protein		0
A0A1Q3XNN5_9BURK	A0A1Q3XNN5_9BURK	234	jackhmmer	-	225	6.2e-48	176.7	0	1	1	1.5e-52	7.9e-48	176.347	0	11	222	26	231	23	234	0.95	RES domain-containing protein		0
A0A1E3Z7E9_9BORD	A0A1E3Z7E9_9BORD	234	jackhmmer	-	225	6.2e-48	176.7	0	1	1	1.5e-52	7.9e-48	176.347	0	11	222	26	231	23	234	0.95	RES domain-containing protein		0
A0A1W6N505_9PROT	A0A1W6N505_9PROT	229	jackhmmer	-	225	6.5e-48	176.6	0	1	1	1.5e-52	7.7e-48	176.374	0.04	10	219	15	225	9	229	0.96	RES domain-containing protein		0
A0A208Y4Q5_9BURK	A0A208Y4Q5_9BURK	228	jackhmmer	-	225	9.3e-48	176.1	0	1	1	2.1e-52	1.1e-47	175.846	0	11	222	13	225	9	228	0.94	RES domain-containing protein		0
A0A5N7MT21_9HYPH	A0A5N7MT21_9HYPH	228	jackhmmer	-	225	1e-47	176	0	1	1	2.5e-52	1.3e-47	175.639	0	12	219	15	223	12	227	0.97	RES domain-containing protein		0
A0A1E5A4N2_9GAMM	A0A1E5A4N2_9GAMM	228	jackhmmer	-	225	1.1e-47	175.8	0	1	1	2.6e-52	1.4e-47	175.559	0	12	221	15	226	12	228	0.95	RES domain-containing protein		0
I8T738_9GAMM	I8T738_9GAMM	232	jackhmmer	-	225	1.1e-47	175.8	0	1	1	2.8e-52	1.4e-47	175.48	0	9	218	16	223	12	229	0.95	RES domain-containing protein		0
A0A0M4CMW4_SPHS1	A0A0M4CMW4_SPHS1	229	jackhmmer	-	225	1.2e-47	175.8	0	1	1	3e-52	1.6e-47	175.351	0	12	219	16	224	11	228	0.95	RES domain protein		0
A0A1P8X090_9SPHN	A0A1P8X090_9SPHN	229	jackhmmer	-	225	1.3e-47	175.6	0	1	1	3.2e-52	1.7e-47	175.26	0	12	219	16	224	12	228	0.97	RES domain-containing protein		0
A0A2W5KTQ3_SPHMC	A0A2W5KTQ3_SPHMC	227	jackhmmer	-	225	1.6e-47	175.4	0	1	1	3.8e-52	2e-47	175.021	0	12	219	14	222	11	226	0.97	RES domain-containing protein		0
V4TK48_9HYPH	V4TK48_9HYPH	229	jackhmmer	-	225	3.8e-47	174.1	0	1	1	9.2e-52	4.8e-47	173.782	0	11	222	13	225	5	227	0.92	RES domain-containing protein		0
A0A3N2QJK2_9SPHN	A0A3N2QJK2_9SPHN	226	jackhmmer	-	225	4.1e-47	174	0	1	1	9.3e-52	4.8e-47	173.763	0	12	219	14	222	9	226	0.94	RES domain-containing protein		0
A0A1A0FN81_9GAMM	A0A1A0FN81_9GAMM	226	jackhmmer	-	225	4.4e-47	173.9	0	1	1	1.1e-51	5.5e-47	173.578	0	12	218	14	221	8	225	0.94	RES protein		0
A0A2E0IVU9_9GAMM	A0A2E0IVU9_9GAMM	237	jackhmmer	-	225	4.5e-47	173.9	0	1	1	1.1e-51	5.7e-47	173.54	0	11	217	19	226	16	234	0.92	RES domain-containing protein		0
A0A1B3WAZ2_9GAMM	A0A1B3WAZ2_9GAMM	229	jackhmmer	-	225	4.6e-47	173.8	0	1	1	1.1e-51	5.7e-47	173.527	0	12	215	18	219	13	228	0.95	RES domain-containing protein		0
A0A328P2K9_9GAMM	A0A328P2K9_9GAMM	227	jackhmmer	-	225	4.6e-47	173.8	0	1	1	1.2e-51	6e-47	173.458	0	10	216	14	218	9	224	0.95	RES domain-containing protein		0
A0A7H1VGB1_9GAMM	A0A7H1VGB1_9GAMM	226	jackhmmer	-	225	5e-47	173.7	0	1	1	1.2e-51	6.2e-47	173.403	0	12	218	14	221	9	225	0.94	RES family NAD+ phosphorylase		0
A0A6N2DSI7_9PROT	A0A6N2DSI7_9PROT	229	jackhmmer	-	225	5.1e-47	173.7	0	1	1	1.3e-51	6.7e-47	173.306	0	11	222	13	225	6	227	0.93	RES domain-containing protein		0
A0A7X1ZFS5_9PROT	A0A7X1ZFS5_9PROT	231	jackhmmer	-	225	6.4e-47	173.4	0	1	1	1.5e-51	7.6e-47	173.121	0	12	222	14	225	8	228	0.95	RES domain-containing protein		0
A0A7C3HCC8_9GAMM	A0A7C3HCC8_9GAMM	205	jackhmmer	-	225	6.7e-47	173.3	0	1	1	1.6e-51	8.3e-47	172.99	0	36	219	13	193	4	198	0.95	RES domain-containing protein (Fragment)		0
A0A418Q3Z3_9SPHN	A0A418Q3Z3_9SPHN	224	jackhmmer	-	225	7e-47	173.2	0	1	1	1.7e-51	8.9e-47	172.892	0	9	219	6	216	2	220	0.95	RES domain-containing protein		0
I4VMK4_9GAMM	I4VMK4_9GAMM	229	jackhmmer	-	225	8e-47	173	0	1	1	2e-51	1e-46	172.694	0	10	222	15	225	9	227	0.95	RES domain-containing protein		0
A0A2K8KNY2_9GAMM	A0A2K8KNY2_9GAMM	228	jackhmmer	-	225	9e-47	172.9	0	1	1	2.1e-51	1.1e-46	172.597	0	11	217	14	220	6	225	0.92	RES domain-containing protein		0
A0A2K2FXA0_9SPHN	A0A2K2FXA0_9SPHN	226	jackhmmer	-	225	1.2e-46	172.5	0	1	1	2.9e-51	1.5e-46	172.165	0	12	219	14	222	10	225	0.96	RES domain-containing protein		0
A0A423PFA8_9GAMM	A0A423PFA8_9GAMM	230	jackhmmer	-	225	1.2e-46	172.4	0	1	1	3e-51	1.6e-46	172.1	0	12	217	13	219	9	226	0.95	RES domain-containing protein		0
A0A1A9R1A0_9GAMM	A0A1A9R1A0_9GAMM	226	jackhmmer	-	225	1.4e-46	172.3	0	1	1	3.3e-51	1.7e-46	171.966	0	12	218	14	221	9	225	0.93	RES protein		0
A0A3A1P2Z2_9SPHN	A0A3A1P2Z2_9SPHN	227	jackhmmer	-	225	1.5e-46	172.2	0	1	1	3.6e-51	1.9e-46	171.832	0	12	219	14	222	10	226	0.95	RES domain-containing protein		0
A0A2E6RH23_9GAMM	A0A2E6RH23_9GAMM	229	jackhmmer	-	225	1.5e-46	172.1	0	1	1	3.5e-51	1.8e-46	171.878	0	12	218	16	223	11	229	0.94	RES domain-containing protein		0
A0A143DHW3_9PROT	A0A143DHW3_9PROT	235	jackhmmer	-	225	1.6e-46	172.1	0	1	1	3.6e-51	1.9e-46	171.824	0	12	220	14	223	8	228	0.94	RES domain-containing protein		0
A0A5J5FQF3_9GAMM	A0A5J5FQF3_9GAMM	235	jackhmmer	-	225	1.9e-46	171.8	0	1	1	4.8e-51	2.5e-46	171.432	0	11	217	21	228	17	233	0.95	RES family NAD+ phosphorylase		0
A0A5E7ZMY2_9SPHN	A0A5E7ZMY2_9SPHN	226	jackhmmer	-	225	2.1e-46	171.7	0	1	1	4.7e-51	2.5e-46	171.456	0	11	220	13	223	9	226	0.94	RES domain-containing protein		0
A0A1T5DT30_9SPHN	A0A1T5DT30_9SPHN	229	jackhmmer	-	225	2.3e-46	171.5	0	1	1	5.7e-51	3e-46	171.18	0	12	219	16	224	12	228	0.94	RES domain-containing protein		0
A0A3B0UFF0_9ZZZZ	A0A3B0UFF0_9ZZZZ	225	jackhmmer	-	225	2.3e-46	171.5	0	1	1	5.3e-51	2.8e-46	171.281	0	12	221	14	224	8	225	0.96	RES domain-containing protein		0
A0A091BB94_9GAMM	A0A091BB94_9GAMM	227	jackhmmer	-	225	3e-46	171.2	0	1	1	7.6e-51	3.9e-46	170.783	0	12	216	16	218	9	224	0.96	RES domain-containing protein		0
A0A161HFP7_9GAMM	A0A161HFP7_9GAMM	233	jackhmmer	-	225	3.5e-46	171	0	1	1	8.2e-51	4.3e-46	170.675	0	10	217	20	226	11	231	0.94	RES domain-containing protein		0
A0A4R0NY24_9SPHN	A0A4R0NY24_9SPHN	227	jackhmmer	-	225	3.5e-46	170.9	0	1	1	8.6e-51	4.5e-46	170.597	0	12	219	14	222	10	226	0.95	RES domain-containing protein		0
A0A2D6H3C9_9SPHN	A0A2D6H3C9_9SPHN	227	jackhmmer	-	225	3.6e-46	170.9	0	1	1	8.8e-51	4.6e-46	170.574	0	12	219	14	222	10	226	0.94	RES domain-containing protein		0
A0A7X4GJ54_9SPHN	A0A7X4GJ54_9SPHN	231	jackhmmer	-	225	3.7e-46	170.9	0	1	1	9.1e-51	4.7e-46	170.525	0	12	219	14	222	10	226	0.93	RES domain-containing protein		0
A0A4Y3WH56_NITWI	A0A4Y3WH56_NITWI	227	jackhmmer	-	225	3.7e-46	170.9	0	1	1	9.3e-51	4.8e-46	170.49	0	12	219	15	223	9	226	0.96	RES domain-containing protein		0
A0A3A1PGA1_9SPHN	A0A3A1PGA1_9SPHN	226	jackhmmer	-	225	3.8e-46	170.8	0	1	1	8.6e-51	4.5e-46	170.598	0	12	219	14	222	9	226	0.95	RES domain-containing protein		0
A0A2N3DLD7_9PROT	A0A2N3DLD7_9PROT	227	jackhmmer	-	225	3.8e-46	170.8	0	1	1	9.3e-51	4.9e-46	170.488	0	12	219	14	222	8	225	0.93	RES domain-containing protein		0
A0A5Q4FMH0_9GAMM	A0A5Q4FMH0_9GAMM	233	jackhmmer	-	225	3.9e-46	170.8	0	1	1	9.2e-51	4.8e-46	170.51	0	10	217	20	226	11	231	0.94	RES domain-containing protein		0
A0A239KAV0_9SPHN	A0A239KAV0_9SPHN	243	jackhmmer	-	225	4e-46	170.8	0	1	1	1e-50	5.4e-46	170.343	0	12	219	30	238	26	242	0.95	RES domain-containing protein		0
A0A1E4JMS2_9SPHN	A0A1E4JMS2_9SPHN	229	jackhmmer	-	225	4.1e-46	170.7	0	1	1	9.4e-51	4.9e-46	170.477	0	12	220	16	225	12	229	0.95	RES domain-containing protein		0
A0A1H0IKQ6_9GAMM	A0A1H0IKQ6_9GAMM	226	jackhmmer	-	225	4.7e-46	170.5	0	1	1	1.1e-50	6e-46	170.199	0	12	218	14	221	8	225	0.94	RES domain-containing protein		0
A0A5A8F668_9BACT	A0A5A8F668_9BACT	253	jackhmmer	-	225	4.8e-46	170.5	0.1	1	1	1.2e-50	6.1e-46	170.159	0.12	10	216	20	226	13	234	0.92	RES domain-containing protein		0
A0A5B9DVP6_9GAMM	A0A5B9DVP6_9GAMM	229	jackhmmer	-	225	5.5e-46	170.3	0	1	1	1.4e-50	7.1e-46	169.948	0	10	222	15	225	9	227	0.95	RES domain-containing protein		0
A0A099CZE3_9GAMM	A0A099CZE3_9GAMM	234	jackhmmer	-	225	5.6e-46	170.3	0	1	1	1.3e-50	6.9e-46	169.997	0	11	223	14	224	10	226	0.96	RES domain protein		0
A0A423PMK0_9GAMM	A0A423PMK0_9GAMM	227	jackhmmer	-	225	5.8e-46	170.2	0	1	1	1.4e-50	7.5e-46	169.863	0	14	217	12	216	8	223	0.95	RES domain-containing protein		0
A0A0X8QZB7_9SPHN	A0A0X8QZB7_9SPHN	243	jackhmmer	-	225	6e-46	170.2	0	1	1	1.5e-50	8e-46	169.781	0	12	219	30	238	26	242	0.95	RES domain protein		0
A0A651D230_HALSX	A0A651D230_HALSX	226	jackhmmer	-	225	6.2e-46	170.2	0	1	1	1.5e-50	7.8e-46	169.816	0	12	218	14	221	9	225	0.94	RES domain-containing protein		0
A0A0G9HBU2_9GAMM	A0A0G9HBU2_9GAMM	227	jackhmmer	-	225	6.5e-46	170.1	0	1	1	1.6e-50	8.6e-46	169.682	0	11	216	15	218	12	224	0.95	RES domain-containing protein		0
A0A031J9B6_SPHPI	A0A031J9B6_SPHPI	228	jackhmmer	-	225	6.7e-46	170	0	1	1	1.5e-50	8e-46	169.775	0	12	219	14	224	9	228	0.95	RES domain-containing protein		0
A0A3S0WVR4_9GAMM	A0A3S0WVR4_9GAMM	228	jackhmmer	-	225	6.7e-46	170	0	1	1	1.6e-50	8.2e-46	169.751	0	11	219	16	222	12	227	0.95	RES domain-containing protein		0
A0A0D5LZE9_9GAMM	A0A0D5LZE9_9GAMM	226	jackhmmer	-	225	6.9e-46	170	0	1	1	1.7e-50	8.6e-46	169.676	0	12	218	14	221	9	225	0.93	RES domain protein		0
A0A846UWN2_9GAMM	A0A846UWN2_9GAMM	232	jackhmmer	-	225	9e-46	169.6	0	1	1	2.3e-50	1.2e-45	169.234	0	11	220	15	222	11	226	0.94	Uncharacterized protein		0
A0A522L1C2_9GAMM	A0A522L1C2_9GAMM	229	jackhmmer	-	225	9.1e-46	169.6	0	1	1	2.2e-50	1.2e-45	169.242	0	10	222	15	225	9	227	0.95	RES domain-containing protein		0
A0A0C3HYI0_9GAMM	A0A0C3HYI0_9GAMM	226	jackhmmer	-	225	9.3e-46	169.6	0	1	1	2.2e-50	1.2e-45	169.25	0	12	218	14	221	9	225	0.94	RES protein		0
A0A1I4EUV7_9GAMM	A0A1I4EUV7_9GAMM	229	jackhmmer	-	225	9.3e-46	169.6	0	1	1	2.3e-50	1.2e-45	169.209	0	10	222	15	225	9	227	0.95	RES domain-containing protein		0
A0A2T4J8M8_9RHOB	A0A2T4J8M8_9RHOB	228	jackhmmer	-	225	1e-45	169.4	0	1	1	2.3e-50	1.2e-45	169.23	0	12	219	16	224	8	228	0.96	RES domain-containing protein		0
A0A7W2B9S4_9PROT	A0A7W2B9S4_9PROT	226	jackhmmer	-	225	1.1e-45	169.3	0	1	1	2.8e-50	1.5e-45	168.916	0	9	219	11	222	6	225	0.98	RES family NAD+ phosphorylase		0
A0A6L7X1D6_9CHLR	A0A6L7X1D6_9CHLR	231	jackhmmer	-	225	1.3e-45	169.1	0	1	1	2.9e-50	1.5e-45	168.859	0	12	219	14	222	8	227	0.97	RES family NAD+ phosphorylase		0
A0A0D6E4K2_9GAMM	A0A0D6E4K2_9GAMM	226	jackhmmer	-	225	1.3e-45	169.1	0	1	1	3.1e-50	1.6e-45	168.798	0	12	218	14	221	9	225	0.94	RES protein		0
A0A4R7Y507_9GAMM	A0A4R7Y507_9GAMM	226	jackhmmer	-	225	1.4e-45	169	0	1	1	3.4e-50	1.8e-45	168.657	0	12	218	14	221	9	225	0.94	RES domain-containing protein		0
A0A0F9VQE5_9ZZZZ	A0A0F9VQE5_9ZZZZ	226	jackhmmer	-	225	1.5e-45	168.9	0	1	1	3.7e-50	1.9e-45	168.54	0	12	218	14	221	9	225	0.95	RES domain-containing protein		0
A0A0M4D2C2_SPHS1	A0A0M4D2C2_SPHS1	229	jackhmmer	-	225	1.6e-45	168.8	0	1	1	3.9e-50	2e-45	168.445	0	12	219	16	224	12	228	0.95	RES domain protein		0
A0A316IG63_9GAMM	A0A316IG63_9GAMM	227	jackhmmer	-	225	1.6e-45	168.8	0	1	1	3.9e-50	2e-45	168.471	0	11	222	15	224	11	226	0.95	RES domain-containing protein		0
T0I2Z3_9SPHN	T0I2Z3_9SPHN	228	jackhmmer	-	225	1.6e-45	168.8	0	1	1	3.7e-50	1.9e-45	168.534	0	12	219	14	224	9	228	0.94	RES domain-containing protein		0
A0A246JXA0_9SPHN	A0A246JXA0_9SPHN	229	jackhmmer	-	225	1.7e-45	168.7	0	1	1	4e-50	2.1e-45	168.426	0	12	220	16	225	11	229	0.95	RES domain-containing protein		0
A0A7W6BIJ7_9SPHN	A0A7W6BIJ7_9SPHN	231	jackhmmer	-	225	2e-45	168.5	0	1	1	4.7e-50	2.5e-45	168.183	0	12	219	18	226	15	230	0.93	RES domain-containing protein		0
A0A368U2C3_9GAMM	A0A368U2C3_9GAMM	226	jackhmmer	-	225	2.4e-45	168.2	0	1	1	5.7e-50	3e-45	167.913	0	12	218	14	221	8	225	0.94	RES domain-containing protein		0
A0A653XPH0_9GAMM	A0A653XPH0_9GAMM	226	jackhmmer	-	225	2.6e-45	168.1	0	1	1	6.1e-50	3.2e-45	167.821	0	12	218	14	221	7	225	0.94	RES domain-containing protein		0
A0A0Q4C5R5_9SPHN	A0A0Q4C5R5_9SPHN	225	jackhmmer	-	225	2.8e-45	168	0	1	1	6.5e-50	3.4e-45	167.733	0	12	219	14	221	9	225	0.94	RES domain-containing protein		0
A0A1F3ZY25_9PROT	A0A1F3ZY25_9PROT	229	jackhmmer	-	225	2.9e-45	168	0	1	1	6.8e-50	3.5e-45	167.676	0	12	219	16	223	9	228	0.95	RES domain-containing protein		0
A0A0W1DJY5_9SPHN	A0A0W1DJY5_9SPHN	229	jackhmmer	-	225	3e-45	167.9	0	1	1	6.7e-50	3.5e-45	167.682	0	12	220	16	225	12	229	0.95	RES domain-containing protein		0
A0A1F3X1F0_9PROT	A0A1F3X1F0_9PROT	231	jackhmmer	-	225	3.9e-45	167.5	0	1	1	9e-50	4.7e-45	167.272	0	11	220	14	226	7	231	0.92	RES domain-containing protein		0
A0A1F3ZGR9_9PROT	A0A1F3ZGR9_9PROT	231	jackhmmer	-	225	3.9e-45	167.5	0	1	1	9e-50	4.7e-45	167.272	0	11	220	14	226	7	231	0.92	RES domain-containing protein		0
A0A1W9HIV3_9PROT	A0A1W9HIV3_9PROT	227	jackhmmer	-	225	4e-45	167.5	0	1	1	9.7e-50	5e-45	167.163	0	12	219	14	222	10	226	0.94	RES domain-containing protein		0
A0A2D3R8W2_9SPHN	A0A2D3R8W2_9SPHN	226	jackhmmer	-	225	4.2e-45	167.4	0	1	1	1.1e-49	5.5e-45	167.049	0	11	219	13	222	6	225	0.97	RES domain-containing protein		0
M4NHB2_9GAMM	M4NHB2_9GAMM	240	jackhmmer	-	225	4.5e-45	167.3	0	1	1	1.1e-49	5.6e-45	167.01	0	10	221	15	224	9	227	0.95	RES domain-containing protein		0
A0A1H9P6V8_9GAMM	A0A1H9P6V8_9GAMM	226	jackhmmer	-	225	4.6e-45	167.3	0	1	1	1.1e-49	5.9e-45	166.941	0	12	218	14	221	8	225	0.94	RES domain-containing protein		0
A0A3M0EJ80_9GAMM	A0A3M0EJ80_9GAMM	227	jackhmmer	-	225	5.3e-45	167.1	0	1	1	1.3e-49	7e-45	166.701	0	11	216	15	218	11	224	0.95	RES domain-containing protein		0
A0A1S2DAL7_9GAMM	A0A1S2DAL7_9GAMM	225	jackhmmer	-	225	5.4e-45	167.1	0	1	1	1.3e-49	7e-45	166.698	0	12	216	14	218	8	223	0.95	RES protein		0
A0A2N7QSY2_9GAMM	A0A2N7QSY2_9GAMM	227	jackhmmer	-	225	5.7e-45	167	0	1	1	1.4e-49	7.5e-45	166.606	0	11	216	15	218	11	224	0.95	RES domain-containing protein		0
A0A2M8U743_9PROT	A0A2M8U743_9PROT	227	jackhmmer	-	225	6e-45	166.9	0	1	1	1.4e-49	7.3e-45	166.63	0	12	220	13	222	6	226	0.96	RES domain-containing protein		0
A0A172YBS1_9GAMM	A0A172YBS1_9GAMM	226	jackhmmer	-	225	7.5e-45	166.6	0	1	1	1.8e-49	9.6e-45	166.249	0	12	218	14	221	10	225	0.94	RES protein		0
A0A7Y6R7A4_9GAMM	A0A7Y6R7A4_9GAMM	226	jackhmmer	-	225	7.7e-45	166.6	0	1	1	1.8e-49	9.6e-45	166.25	0	12	218	14	221	9	225	0.94	RES family NAD+ phosphorylase		0
L9UAG3_9GAMM	L9UAG3_9GAMM	226	jackhmmer	-	225	7.7e-45	166.6	0	1	1	1.8e-49	9.6e-45	166.25	0	12	218	14	221	9	225	0.94	RES protein		0
A0A1E4NIE3_9GAMM	A0A1E4NIE3_9GAMM	229	jackhmmer	-	225	7.9e-45	166.5	0	1	1	1.9e-49	9.8e-45	166.221	0	10	220	15	223	11	227	0.94	RES domain-containing protein		0
A0A1M3QQ75_9GAMM	A0A1M3QQ75_9GAMM	229	jackhmmer	-	225	7.9e-45	166.5	0	1	1	1.9e-49	9.8e-45	166.221	0	10	220	15	223	11	227	0.94	RES domain-containing protein		0
A0A1N6CXZ2_9GAMM	A0A1N6CXZ2_9GAMM	226	jackhmmer	-	225	8.9e-45	166.4	0	1	1	2.2e-49	1.2e-44	165.981	0	12	218	14	221	9	225	0.94	RES domain-containing protein		0
A0A4U3CB90_9GAMM	A0A4U3CB90_9GAMM	226	jackhmmer	-	225	8.9e-45	166.4	0	1	1	2.2e-49	1.2e-44	165.981	0	12	218	14	221	9	225	0.94	RES domain-containing protein		0
A0A1H8I6M5_9GAMM	A0A1H8I6M5_9GAMM	226	jackhmmer	-	225	8.9e-45	166.4	0	1	1	2.2e-49	1.2e-44	165.981	0	12	218	14	221	9	225	0.94	RES domain-containing protein		0
A0A2G2BU56_HALSX	A0A2G2BU56_HALSX	226	jackhmmer	-	225	8.9e-45	166.4	0	1	1	2.2e-49	1.2e-44	165.981	0	12	218	14	221	9	225	0.94	RES domain-containing protein		0
A0A0A0M7C0_9GAMM	A0A0A0M7C0_9GAMM	231	jackhmmer	-	225	9.2e-45	166.3	0	1	1	2.3e-49	1.2e-44	165.932	0	12	216	15	217	11	224	0.96	RES domain-containing protein		0
A0A3P4AWR4_9BURK	A0A3P4AWR4_9BURK	236	jackhmmer	-	225	9.6e-45	166.3	0	1	1	2.2e-49	1.2e-44	165.985	0	11	222	21	233	16	236	0.97	RES domain protein		0
A0A160DYM2_9GAMM	A0A160DYM2_9GAMM	221	jackhmmer	-	225	9.8e-45	166.2	0	1	1	2.2e-49	1.2e-44	165.987	0	11	220	11	218	6	221	0.94	RES domain-containing protein		0
A0A318DSL0_9GAMM	A0A318DSL0_9GAMM	227	jackhmmer	-	225	1e-44	166.2	0	1	1	2.6e-49	1.3e-44	165.771	0	11	216	15	218	11	224	0.95	RES domain-containing protein		0
A0A420EE64_9SPHN	A0A420EE64_9SPHN	230	jackhmmer	-	225	1e-44	166.2	0	1	1	2.4e-49	1.2e-44	165.898	0	11	219	13	222	7	227	0.94	RES domain-containing protein		0
A0A7C5ITM5_9HYPH	A0A7C5ITM5_9HYPH	239	jackhmmer	-	225	1.1e-44	166.1	0	1	1	2.7e-49	1.4e-44	165.714	0	12	219	14	222	8	225	0.95	RES domain-containing protein		0
A0A6L7X7N1_9CHLR	A0A6L7X7N1_9CHLR	231	jackhmmer	-	225	1.1e-44	166	0	1	1	2.8e-49	1.5e-44	165.662	0	12	222	14	225	8	227	0.95	RES family NAD+ phosphorylase		0
A0A1V3P2A0_9GAMM	A0A1V3P2A0_9GAMM	234	jackhmmer	-	225	1.3e-44	165.8	0	1	1	3e-49	1.6e-44	165.537	0	10	221	15	224	10	228	0.95	RES domain-containing protein		0
A0A259IB85_9SPHN	A0A259IB85_9SPHN	227	jackhmmer	-	225	1.4e-44	165.7	0	1	1	3.4e-49	1.8e-44	165.38	0	12	219	14	222	10	226	0.95	RES domain-containing protein		0
A0A259DZV4_9SPHN	A0A259DZV4_9SPHN	227	jackhmmer	-	225	1.4e-44	165.7	0	1	1	3.4e-49	1.8e-44	165.38	0	12	219	14	222	10	226	0.95	RES domain-containing protein		0
A0A7Z7HZ61_9GAMM	A0A7Z7HZ61_9GAMM	226	jackhmmer	-	225	1.4e-44	165.7	0	1	1	3.5e-49	1.8e-44	165.326	0	12	218	14	221	8	225	0.94	RES domain-containing protein		0
A0A370K9L0_9GAMM	A0A370K9L0_9GAMM	227	jackhmmer	-	225	1.7e-44	165.5	0	1	1	4.3e-49	2.2e-44	165.053	0	11	216	15	218	11	224	0.96	RES domain-containing protein		0
A0A5A8F5D8_9BACT	A0A5A8F5D8_9BACT	239	jackhmmer	-	225	1.7e-44	165.4	0	1	1	4.1e-49	2.1e-44	165.119	0.03	11	217	21	227	12	235	0.9	RES domain-containing protein		0
A0A345YJA2_9SPHN	A0A345YJA2_9SPHN	232	jackhmmer	-	225	1.8e-44	165.4	0	1	1	4.3e-49	2.2e-44	165.059	0	10	218	16	223	12	228	0.97	RES domain-containing protein		0
A0A1P8R6H5_9GAMM	A0A1P8R6H5_9GAMM	226	jackhmmer	-	225	1.8e-44	165.3	0	1	1	4.7e-49	2.4e-44	164.935	0	12	216	14	219	11	224	0.94	RES protein		0
A0A6L7Y1J6_9GAMM	A0A6L7Y1J6_9GAMM	229	jackhmmer	-	225	1.9e-44	165.3	0	1	1	4.4e-49	2.3e-44	165.005	0	12	219	14	222	8	227	0.96	RES family NAD+ phosphorylase		0
A0A1Q8T4N6_9GAMM	A0A1Q8T4N6_9GAMM	225	jackhmmer	-	225	1.9e-44	165.3	0	1	1	4.7e-49	2.4e-44	164.925	0	12	216	14	218	8	224	0.96	RES protein		0
A0A2W5K5V6_9GAMM	A0A2W5K5V6_9GAMM	225	jackhmmer	-	225	2.2e-44	165.1	0	1	1	5.7e-49	2.9e-44	164.658	0	11	219	15	221	11	224	0.95	RES domain-containing protein		0
A0A2Z6E1V7_9GAMM	A0A2Z6E1V7_9GAMM	231	jackhmmer	-	225	2.2e-44	165	0	1	1	5.6e-49	2.9e-44	164.662	0	11	216	18	221	14	226	0.95	RES domain-containing protein		0
A0A0K0XZD9_9GAMM	A0A0K0XZD9_9GAMM	230	jackhmmer	-	225	2.3e-44	165	0	1	1	5.5e-49	2.8e-44	164.71	0	9	218	14	224	6	229	0.95	RES domain protein		0
A0A1I6KXD9_9GAMM	A0A1I6KXD9_9GAMM	227	jackhmmer	-	225	2.5e-44	164.9	0	1	1	6.1e-49	3.2e-44	164.544	0	11	221	15	223	11	226	0.95	RES domain-containing protein		0
A0A6F8T2P9_9GAMM	A0A6F8T2P9_9GAMM	235	jackhmmer	-	225	2.5e-44	164.9	0	1	1	6.4e-49	3.4e-44	164.472	0.02	9	220	15	227	11	231	0.93	RES domain-containing protein		0
A0A5B8CNJ6_SPHSA	A0A5B8CNJ6_SPHSA	227	jackhmmer	-	225	2.7e-44	164.8	0	1	1	6e-49	3.1e-44	164.563	0	12	219	15	223	10	227	0.92	RES domain-containing protein		0
W1KKY2_9SPHN	W1KKY2_9SPHN	227	jackhmmer	-	225	2.7e-44	164.8	0	1	1	6e-49	3.1e-44	164.563	0	12	219	15	223	10	227	0.92	RES domain-containing protein		0
A0A1M3P9P3_9SPHN	A0A1M3P9P3_9SPHN	227	jackhmmer	-	225	2.7e-44	164.8	0	1	1	6e-49	3.1e-44	164.563	0	12	219	15	223	10	227	0.92	RES domain-containing protein		0
J2FTL0_9SPHN	J2FTL0_9SPHN	226	jackhmmer	-	225	2.8e-44	164.7	0	1	1	6.8e-49	3.5e-44	164.401	0	12	219	14	222	8	225	0.96	RES domain-containing protein		0
A0A0G3ES18_9BURK	A0A0G3ES18_9BURK	230	jackhmmer	-	225	2.8e-44	164.7	0	1	1	6.8e-49	3.5e-44	164.395	0	12	221	16	226	10	229	0.97	RES domain-containing protein		0
A0A258C090_9SPHN	A0A258C090_9SPHN	227	jackhmmer	-	225	2.9e-44	164.7	0	1	1	6.5e-49	3.4e-44	164.461	0	12	219	15	223	10	227	0.92	RES domain-containing protein		0
A0A2A4QNV3_9RHOB	A0A2A4QNV3_9RHOB	233	jackhmmer	-	225	2.9e-44	164.7	0	1	1	7e-49	3.6e-44	164.363	0	10	216	13	220	9	225	0.93	RES domain-containing protein		0
A0A7Z0N537_9GAMM	A0A7Z0N537_9GAMM	226	jackhmmer	-	225	3e-44	164.7	0	1	1	7.1e-49	3.7e-44	164.334	0	12	218	14	221	9	225	0.94	RES family NAD+ phosphorylase		0
A0A265E1C7_9GAMM	A0A265E1C7_9GAMM	226	jackhmmer	-	225	3.3e-44	164.5	0	1	1	7.7e-49	4e-44	164.211	0	12	218	14	221	8	225	0.94	RES domain-containing protein		0
G4FAU9_9GAMM	G4FAU9_9GAMM	226	jackhmmer	-	225	3.5e-44	164.4	0	1	1	8.4e-49	4.4e-44	164.095	0	12	218	14	221	9	225	0.94	RES domain-containing protein		0
A0A2N1AI68_9GAMM	A0A2N1AI68_9GAMM	226	jackhmmer	-	225	3.5e-44	164.4	0	1	1	8.4e-49	4.4e-44	164.095	0	12	218	14	221	9	225	0.94	RES domain-containing protein		0
A0A086P9J3_SPHHM	A0A086P9J3_SPHHM	227	jackhmmer	-	225	3.6e-44	164.4	0	1	1	8.1e-49	4.2e-44	164.143	0	12	220	15	224	10	227	0.92	RES domain protein		0
A0A243PKA8_9SPHN	A0A243PKA8_9SPHN	227	jackhmmer	-	225	3.6e-44	164.4	0	1	1	8.1e-49	4.2e-44	164.143	0	12	220	15	224	10	227	0.92	RES domain-containing protein		0
A0A197BZ90_9SPHN	A0A197BZ90_9SPHN	227	jackhmmer	-	225	3.6e-44	164.4	0	1	1	8.1e-49	4.2e-44	164.143	0	12	220	15	224	10	227	0.92	RES domain-containing protein		0
A0A292Z946_SPHSA	A0A292Z946_SPHSA	227	jackhmmer	-	225	3.6e-44	164.4	0	1	1	8.1e-49	4.2e-44	164.143	0	12	220	15	224	10	227	0.92	RES family NAD+ phosphorylase		0
A0A1L5BUJ0_SPHIB	A0A1L5BUJ0_SPHIB	227	jackhmmer	-	225	4.1e-44	164.2	0	1	1	9.3e-49	4.8e-44	163.95	0	12	219	15	223	10	227	0.92	RES domain-containing protein		0
A0A126RV17_9SPHN	A0A126RV17_9SPHN	227	jackhmmer	-	225	4.1e-44	164.2	0	1	1	9.3e-49	4.8e-44	163.95	0	12	219	15	223	10	227	0.92	RES domain-containing protein		0
A0A4Q4IT74_SPHSA	A0A4Q4IT74_SPHSA	227	jackhmmer	-	225	4.1e-44	164.2	0	1	1	9.3e-49	4.8e-44	163.95	0	12	219	15	223	10	227	0.92	RES domain-containing protein		0
A0A0S3F5K0_9SPHN	A0A0S3F5K0_9SPHN	227	jackhmmer	-	225	4.1e-44	164.2	0	1	1	9.3e-49	4.8e-44	163.95	0	12	219	15	223	10	227	0.92	RES domain-containing protein		0
A0A4Q4IUX0_9SPHN	A0A4Q4IUX0_9SPHN	227	jackhmmer	-	225	4.1e-44	164.2	0	1	1	9.3e-49	4.8e-44	163.95	0	12	219	15	223	10	227	0.92	RES domain-containing protein		0
G2IU68_SPHSK	G2IU68_SPHSK	227	jackhmmer	-	225	4.1e-44	164.2	0	1	1	9.3e-49	4.8e-44	163.95	0	12	219	15	223	10	227	0.92	RES domain-containing protein		0
T0HP79_9SPHN	T0HP79_9SPHN	227	jackhmmer	-	225	4.1e-44	164.2	0	1	1	9.3e-49	4.8e-44	163.95	0	12	219	15	223	10	227	0.92	RES domain-containing protein		0
A0A1E1F8G2_9SPHN	A0A1E1F8G2_9SPHN	227	jackhmmer	-	225	4.1e-44	164.2	0	1	1	9.3e-49	4.8e-44	163.95	0	12	219	15	223	10	227	0.92	RES domain-containing protein		0
A0A2A4FPR4_9SPHN	A0A2A4FPR4_9SPHN	227	jackhmmer	-	225	4.1e-44	164.2	0	1	1	9.3e-49	4.8e-44	163.95	0	12	219	15	223	10	227	0.92	RES domain-containing protein		0
A0A0Q8QBP1_9SPHN	A0A0Q8QBP1_9SPHN	227	jackhmmer	-	225	4.1e-44	164.2	0	1	1	9.3e-49	4.8e-44	163.95	0	12	219	15	223	10	227	0.92	RES domain-containing protein		0
T0KAJ9_9SPHN	T0KAJ9_9SPHN	227	jackhmmer	-	225	4.1e-44	164.2	0	1	1	9.3e-49	4.8e-44	163.95	0	12	219	15	223	10	227	0.92	RES domain-containing protein		0
F6F436_SPHCR	F6F436_SPHCR	227	jackhmmer	-	225	4.1e-44	164.2	0	1	1	9.3e-49	4.8e-44	163.95	0	12	219	15	223	10	227	0.92	RES domain protein		0
A0A562K873_SPHWJ	A0A562K873_SPHWJ	227	jackhmmer	-	225	4.1e-44	164.2	0	1	1	9.3e-49	4.8e-44	163.95	0	12	219	15	223	10	227	0.92	RES domain-containing protein		0
T0HGU3_9SPHN	T0HGU3_9SPHN	227	jackhmmer	-	225	4.1e-44	164.2	0	1	1	9.3e-49	4.8e-44	163.95	0	12	219	15	223	10	227	0.92	RES domain-containing protein		0
D4Z8M5_SPHJU	D4Z8M5_SPHJU	227	jackhmmer	-	225	4.1e-44	164.2	0	1	1	9.3e-49	4.8e-44	163.95	0	12	219	15	223	10	227	0.92	RES domain-containing protein		0
A0A5B9YJL1_9SPHN	A0A5B9YJL1_9SPHN	227	jackhmmer	-	225	4.1e-44	164.2	0	1	1	9.3e-49	4.8e-44	163.95	0	12	219	15	223	10	227	0.92	RES family NAD+ phosphorylase		0
W8KRI5_9GAMM	W8KRI5_9GAMM	208	jackhmmer	-	225	4.3e-44	164.1	0	1	1	9.6e-49	5e-44	163.904	0	16	217	1	201	1	206	0.95	RES domain-containing protein (Fragment)		0
A0A098GGZ1_TATMI	A0A098GGZ1_TATMI	236	jackhmmer	-	225	4.7e-44	164	0	1	1	1.2e-48	6.1e-44	163.624	0.02	8	220	14	230	8	234	0.91	RES domain protein		0
A0A7W6PWT9_9SPHN	A0A7W6PWT9_9SPHN	226	jackhmmer	-	225	4.9e-44	163.9	0	1	1	1.2e-48	6.3e-44	163.576	0	12	219	14	222	10	225	0.95	RES domain-containing protein		0
A0A4V2NLK3_9GAMM	A0A4V2NLK3_9GAMM	227	jackhmmer	-	225	5.2e-44	163.8	0	1	1	1.3e-48	6.7e-44	163.498	0	11	217	15	219	11	225	0.96	RES domain-containing protein		0
A0A4S3M4I5_9RHOB	A0A4S3M4I5_9RHOB	228	jackhmmer	-	225	5.5e-44	163.8	0	1	1	1.2e-48	6.4e-44	163.55	0	12	220	16	225	8	228	0.96	RES domain-containing protein		0
A0A1M3NXS6_9GAMM	A0A1M3NXS6_9GAMM	230	jackhmmer	-	225	6.7e-44	163.5	0	1	1	1.7e-48	8.8e-44	163.103	0	10	221	15	224	10	227	0.93	RES domain-containing protein		0
A0A534CF34_9GAMM	A0A534CF34_9GAMM	228	jackhmmer	-	225	7.3e-44	163.4	0	1	1	1.7e-48	9e-44	163.067	0	12	218	16	223	10	227	0.96	RES domain-containing protein		0
A0A4Q2KMI5_9SPHN	A0A4Q2KMI5_9SPHN	226	jackhmmer	-	225	7.8e-44	163.3	0	1	1	1.8e-48	9.3e-44	163.018	0	12	219	14	222	10	226	0.96	RES domain-containing protein		0
F3LCC3_9GAMM	F3LCC3_9GAMM	225	jackhmmer	-	225	7.9e-44	163.3	0	1	1	1.9e-48	1e-43	162.913	0	11	218	17	221	11	224	0.95	RES domain-containing protein		0
A0A075JXW5_9GAMM	A0A075JXW5_9GAMM	227	jackhmmer	-	225	8.7e-44	163.1	0	1	1	2.1e-48	1.1e-43	162.772	0	11	217	15	219	11	225	0.95	RES domain-containing protein		0
H2FUC5_OCESG	H2FUC5_OCESG	229	jackhmmer	-	225	9.7e-44	163	0	1	1	2.4e-48	1.2e-43	162.631	0.01	10	217	14	223	10	228	0.95	RES domain-containing protein		0
A0A1Q3VC22_9GAMM	A0A1Q3VC22_9GAMM	244	jackhmmer	-	225	1e-43	162.9	0	1	1	2.5e-48	1.3e-43	162.574	0	11	221	16	224	11	227	0.95	RES domain-containing protein		0
A0A0W0TBX8_9GAMM	A0A0W0TBX8_9GAMM	236	jackhmmer	-	225	1e-43	162.9	0	1	1	2.6e-48	1.3e-43	162.511	0.01	7	220	13	230	8	234	0.91	RES domain-containing protein		0
A0A7G8Q9H8_9GAMM	A0A7G8Q9H8_9GAMM	227	jackhmmer	-	225	1.1e-43	162.8	0	1	1	2.7e-48	1.4e-43	162.416	0	11	216	15	218	11	224	0.95	RES family NAD+ phosphorylase		0
A0A6N9CFF8_9GAMM	A0A6N9CFF8_9GAMM	229	jackhmmer	-	225	1.1e-43	162.8	0	1	1	2.8e-48	1.4e-43	162.41	0	12	219	14	222	8	226	0.96	RES family NAD+ phosphorylase		0
A0A2K0Y7P4_9SPHN	A0A2K0Y7P4_9SPHN	227	jackhmmer	-	225	1.2e-43	162.7	0	1	1	2.7e-48	1.4e-43	162.435	0	12	220	15	224	10	227	0.92	RES domain-containing protein		0
M4SAK8_9SPHN	M4SAK8_9SPHN	227	jackhmmer	-	225	1.2e-43	162.7	0	1	1	2.7e-48	1.4e-43	162.435	0	12	220	15	224	10	227	0.92	RES domain-containing protein		0
A0A521L293_9HYPH	A0A521L293_9HYPH	227	jackhmmer	-	225	1.2e-43	162.7	0	1	1	2.7e-48	1.4e-43	162.435	0	12	220	15	224	10	227	0.92	RES domain-containing protein		0
N1MXC1_9SPHN	N1MXC1_9SPHN	227	jackhmmer	-	225	1.3e-43	162.6	0	1	1	3.1e-48	1.6e-43	162.234	0	12	219	14	222	10	226	0.95	RES domain-containing protein		0
A0A521QNQ7_9HYPH	A0A521QNQ7_9HYPH	236	jackhmmer	-	225	1.3e-43	162.5	0	1	1	3e-48	1.6e-43	162.292	0	12	219	18	232	14	236	0.93	RES domain-containing protein		0
A0A0Q9QP13_9GAMM	A0A0Q9QP13_9GAMM	229	jackhmmer	-	225	1.3e-43	162.5	0	1	1	3.2e-48	1.7e-43	162.183	0	10	221	15	224	10	227	0.94	RES domain-containing protein		0
A0A6L8EE66_9GAMM	A0A6L8EE66_9GAMM	229	jackhmmer	-	225	1.3e-43	162.5	0	1	1	3.2e-48	1.7e-43	162.204	0	12	219	14	222	8	227	0.96	RES family NAD+ phosphorylase		0
A0A0Q9PLA1_9GAMM	A0A0Q9PLA1_9GAMM	243	jackhmmer	-	225	1.4e-43	162.5	0	1	1	3.4e-48	1.8e-43	162.093	0	10	218	15	221	10	228	0.95	RES domain-containing protein		0
A0A291JTK6_9GAMM	A0A291JTK6_9GAMM	226	jackhmmer	-	225	1.5e-43	162.4	0	1	1	3.6e-48	1.9e-43	162.046	0	12	218	14	221	9	225	0.94	RES protein		0
A0A368KLS0_9GAMM	A0A368KLS0_9GAMM	229	jackhmmer	-	225	1.5e-43	162.3	0	1	1	3.8e-48	2e-43	161.964	0	11	219	16	222	12	226	0.95	RES domain-containing protein		0
A0A7Y6NM06_9BURK	A0A7Y6NM06_9BURK	231	jackhmmer	-	225	1.7e-43	162.2	0	1	1	4.2e-48	2.2e-43	161.824	0	11	219	11	223	6	226	0.94	RES family NAD+ phosphorylase		0
A0A0M3AL62_9SPHN	A0A0M3AL62_9SPHN	227	jackhmmer	-	225	1.7e-43	162.2	0	1	1	3.8e-48	2e-43	161.944	0	12	220	15	224	10	227	0.92	RES domain protein		0
A0A7X0DHX8_9GAMM	A0A7X0DHX8_9GAMM	233	jackhmmer	-	225	1.7e-43	162.2	0	1	1	4.2e-48	2.2e-43	161.803	0	9	221	14	224	10	227	0.94	RES domain-containing protein		0
A0A154QLL2_9GAMM	A0A154QLL2_9GAMM	229	jackhmmer	-	225	1.7e-43	162.1	0	1	1	4.1e-48	2.1e-43	161.843	0	11	221	16	224	11	227	0.95	RES domain-containing protein		0
A0A7X0JQ11_9GAMM	A0A7X0JQ11_9GAMM	230	jackhmmer	-	225	1.8e-43	162.1	0	1	1	4.4e-48	2.3e-43	161.737	0.01	9	220	13	226	8	229	0.92	RES domain-containing protein		0
A0A6I5YSF2_9SPHN	A0A6I5YSF2_9SPHN	227	jackhmmer	-	225	1.8e-43	162.1	0	1	1	4.1e-48	2.1e-43	161.836	0	12	219	15	223	10	227	0.92	RES domain-containing protein		0
A0A7X3H0F1_9GAMM	A0A7X3H0F1_9GAMM	226	jackhmmer	-	225	2e-43	161.9	0	1	1	4.8e-48	2.5e-43	161.607	0	12	218	14	221	9	225	0.94	RES domain-containing protein		0
A0A1E4Q3P8_9GAMM	A0A1E4Q3P8_9GAMM	227	jackhmmer	-	225	2e-43	161.9	0	1	1	5.1e-48	2.6e-43	161.546	0	11	220	14	221	10	225	0.95	RES domain-containing protein		0
A0A7T8B679_9GAMM	A0A7T8B679_9GAMM	234	jackhmmer	-	225	2.2e-43	161.8	0	1	1	5.2e-48	2.7e-43	161.499	0	12	216	18	220	15	229	0.94	RES family NAD+ phosphorylase		0
A0A6C0U6W7_9GAMM	A0A6C0U6W7_9GAMM	229	jackhmmer	-	225	2.2e-43	161.8	0	1	1	5.3e-48	2.7e-43	161.49	0	12	217	14	220	10	227	0.95	RES family NAD+ phosphorylase		0
A0A2D3RJ85_9SPHN	A0A2D3RJ85_9SPHN	235	jackhmmer	-	225	2.5e-43	161.6	0	1	1	6.1e-48	3.2e-43	161.279	0	10	214	13	220	7	227	0.95	RES domain-containing protein		0
A0A2P6M7E6_9GAMM	A0A2P6M7E6_9GAMM	227	jackhmmer	-	225	2.5e-43	161.6	0	1	1	6e-48	3.1e-43	161.311	0	11	214	14	215	7	224	0.95	RES domain-containing protein		0
A0A2G2CZV7_9SPHN	A0A2G2CZV7_9SPHN	235	jackhmmer	-	225	3.2e-43	161.3	0	1	1	8e-48	4.2e-43	160.891	0	10	214	13	220	7	227	0.95	RES domain-containing protein		0
A4XFE7_NOVAD	A4XFE7_NOVAD	229	jackhmmer	-	225	3.4e-43	161.2	0	1	1	8e-48	4.2e-43	160.885	0	12	219	16	224	10	228	0.95	RES domain-containing protein		0
A0A537A0W2_9PROT	A0A537A0W2_9PROT	241	jackhmmer	-	225	3.6e-43	161.1	0	1	1	9e-48	4.7e-43	160.724	0	11	216	28	230	25	237	0.95	RES domain-containing protein (Fragment)		0
A0A558JDK9_9GAMM	A0A558JDK9_9GAMM	226	jackhmmer	-	225	3.8e-43	161	0	1	1	9e-48	4.7e-43	160.722	0	12	218	14	221	9	225	0.93	RES domain-containing protein		0
A0A4V3UTC5_9GAMM	A0A4V3UTC5_9GAMM	244	jackhmmer	-	225	3.9e-43	161	0	1	1	9.6e-48	5e-43	160.634	0	11	221	16	224	12	227	0.95	RES domain-containing protein		0
A0A369UJL1_9GAMM	A0A369UJL1_9GAMM	227	jackhmmer	-	225	4.2e-43	160.9	0	1	1	1.1e-47	5.7e-43	160.459	0	11	216	15	218	11	224	0.96	RES domain-containing protein		0
A0A259QZM7_9GAMM	A0A259QZM7_9GAMM	229	jackhmmer	-	225	4.5e-43	160.8	0	1	1	1.1e-47	5.9e-43	160.401	0	11	221	16	224	12	227	0.94	RES domain-containing protein		0
A0A1H6DUF5_9GAMM	A0A1H6DUF5_9GAMM	228	jackhmmer	-	225	4.7e-43	160.7	0	1	1	1.1e-47	5.9e-43	160.41	0.02	9	219	10	221	2	225	0.94	RES domain-containing protein		0
A0A2W5S323_CERSP	A0A2W5S323_CERSP	226	jackhmmer	-	225	4.9e-43	160.7	0	1	1	1.2e-47	6.4e-43	160.287	0	12	219	14	222	10	225	0.95	RES domain-containing protein		0
A0A7V9W3C1_9GAMM	A0A7V9W3C1_9GAMM	226	jackhmmer	-	225	5e-43	160.6	0	1	1	1.3e-47	6.6e-43	160.237	0	12	216	14	219	11	224	0.94	RES family NAD+ phosphorylase		0
A0A7W4ZCJ7_9GAMM	A0A7W4ZCJ7_9GAMM	215	jackhmmer	-	225	5.7e-43	160.5	0	1	1	1.3e-47	6.5e-43	160.254	0	11	214	5	205	1	212	0.95	RES domain-containing protein		0
A0A522GUN9_9GAMM	A0A522GUN9_9GAMM	231	jackhmmer	-	225	5.9e-43	160.4	0	1	1	1.4e-47	7.4e-43	160.071	0	10	221	15	224	11	227	0.95	RES domain-containing protein		0
A0A3D9DWB2_9GAMM	A0A3D9DWB2_9GAMM	225	jackhmmer	-	225	6.2e-43	160.3	0	1	1	1.5e-47	8e-43	159.963	0	12	216	14	218	9	223	0.95	RES domain-containing protein		0
A0A126RBC6_9SPHN	A0A126RBC6_9SPHN	227	jackhmmer	-	225	6.6e-43	160.2	0	1	1	1.5e-47	7.8e-43	159.998	0	12	220	15	224	11	227	0.94	RES domain-containing protein		0
A0A522T114_9GAMM	A0A522T114_9GAMM	229	jackhmmer	-	225	6.7e-43	160.2	0	1	1	1.6e-47	8.2e-43	159.934	0	11	221	16	224	11	227	0.95	RES domain-containing protein		0
A0A846ZR77_9GAMM	A0A846ZR77_9GAMM	242	jackhmmer	-	225	7.6e-43	160	0	1	1	1.8e-47	9.3e-43	159.758	0	11	223	22	232	18	234	0.94	RES family NAD+ phosphorylase		0
A0A328T2V7_9GAMM	A0A328T2V7_9GAMM	242	jackhmmer	-	225	7.6e-43	160	0	1	1	1.8e-47	9.3e-43	159.758	0	11	223	22	232	18	234	0.94	RES domain-containing protein		0
A0A084IHM8_SALHC	A0A084IHM8_SALHC	214	jackhmmer	-	225	8.6e-43	159.9	0	1	1	1.9e-47	9.8e-43	159.677	0	16	217	2	203	1	212	0.94	RES domain-containing protein		0
A0A426QJ23_9GAMM	A0A426QJ23_9GAMM	234	jackhmmer	-	225	9.6e-43	159.7	0	1	1	2.4e-47	1.3e-42	159.321	0	12	216	18	225	12	231	0.95	RES domain-containing protein		0
A0A1S1NLB7_9GAMM	A0A1S1NLB7_9GAMM	225	jackhmmer	-	225	1.3e-42	159.3	0	1	1	3.2e-47	1.7e-42	158.931	0	12	216	14	218	9	223	0.94	RES family NAD+ phosphorylase		0
A0A1V3PJR3_9GAMM	A0A1V3PJR3_9GAMM	228	jackhmmer	-	225	1.4e-42	159.2	0	1	1	3.3e-47	1.7e-42	158.883	0	11	222	16	224	10	226	0.95	RES domain-containing protein		0
A0A7S9C8T9_9BURK	A0A7S9C8T9_9BURK	236	jackhmmer	-	225	1.4e-42	159.2	0	1	1	3.2e-47	1.7e-42	158.932	0	12	222	24	233	18	236	0.93	RES family NAD+ phosphorylase		0
A0A1V3Q8I9_9GAMM	A0A1V3Q8I9_9GAMM	229	jackhmmer	-	225	1.5e-42	159.1	0	1	1	3.7e-47	1.9e-42	158.71	0	10	221	15	224	10	227	0.95	RES domain-containing protein		0
A0A1G6Y2X1_9GAMM	A0A1G6Y2X1_9GAMM	227	jackhmmer	-	225	1.7e-42	158.9	0	1	1	4e-47	2.1e-42	158.606	0	11	214	19	221	15	226	0.95	RES domain-containing protein		0
A0A7R7GMY5_9GAMM	A0A7R7GMY5_9GAMM	234	jackhmmer	-	225	1.7e-42	158.9	0	1	1	4.2e-47	2.2e-42	158.541	0	12	216	18	225	11	231	0.95	Uncharacterized protein		0
A0A522RNE2_9GAMM	A0A522RNE2_9GAMM	229	jackhmmer	-	225	1.8e-42	158.8	0	1	1	4.3e-47	2.2e-42	158.51	0	10	217	15	220	11	227	0.94	RES domain-containing protein		0
A0A154R1A6_9GAMM	A0A154R1A6_9GAMM	229	jackhmmer	-	225	1.8e-42	158.8	0	1	1	4.6e-47	2.4e-42	158.396	0	11	220	16	223	11	226	0.95	RES domain-containing protein		0
A0A147EJF5_9SPHN	A0A147EJF5_9SPHN	227	jackhmmer	-	225	2e-42	158.7	0	1	1	4.9e-47	2.5e-42	158.331	0	12	219	15	223	11	226	0.95	RES domain protein		0
A0A1V3PT60_9GAMM	A0A1V3PT60_9GAMM	229	jackhmmer	-	225	2.2e-42	158.5	0	1	1	5.5e-47	2.9e-42	158.147	0	10	222	15	225	10	227	0.95	RES domain-containing protein		0
A0A1Z4VMK7_9GAMM	A0A1Z4VMK7_9GAMM	234	jackhmmer	-	225	2.3e-42	158.5	0	1	1	5.6e-47	2.9e-42	158.126	0	12	216	18	225	11	231	0.95	RES domain-containing protein		0
A0A7W8NDV0_9GAMM	A0A7W8NDV0_9GAMM	229	jackhmmer	-	225	2.3e-42	158.5	0	1	1	5.4e-47	2.8e-42	158.17	0	11	222	16	225	11	227	0.95	RES domain-containing protein		0
A0A524RSP5_9CYAN	A0A524RSP5_9CYAN	232	jackhmmer	-	225	2.6e-42	158.3	0	1	1	6e-47	3.1e-42	158.022	0	12	221	14	225	6	229	0.93	RES domain-containing protein		0
A0A524RM73_9CYAN	A0A524RM73_9CYAN	232	jackhmmer	-	225	2.6e-42	158.3	0	1	1	6e-47	3.1e-42	158.022	0	12	221	14	225	6	229	0.93	RES domain-containing protein		0
A0A0W1A5Q5_9GAMM	A0A0W1A5Q5_9GAMM	235	jackhmmer	-	225	2.6e-42	158.3	0	1	1	6.2e-47	3.2e-42	157.99	0.01	9	219	15	226	7	231	0.93	RES domain-containing protein		0
A0A5B8N013_9BURK	A0A5B8N013_9BURK	227	jackhmmer	-	225	2.7e-42	158.2	0	1	1	6e-47	3.1e-42	158.025	0	12	219	18	225	10	227	0.95	RES domain-containing protein		0
A0A0Q8QQM8_9BURK	A0A0Q8QQM8_9BURK	235	jackhmmer	-	225	2.7e-42	158.2	0	1	1	6.9e-47	3.6e-42	157.832	0	12	218	26	232	18	234	0.96	RES domain-containing protein		0
A0A7X0ABA5_9GAMM	A0A7X0ABA5_9GAMM	229	jackhmmer	-	225	2.9e-42	158.2	0	1	1	7e-47	3.6e-42	157.816	0	11	221	16	224	12	227	0.94	RES domain-containing protein		0
A0A1E4KMC3_9GAMM	A0A1E4KMC3_9GAMM	227	jackhmmer	-	225	2.9e-42	158.1	0	1	1	6.9e-47	3.6e-42	157.837	0	11	214	19	221	15	226	0.95	RES domain-containing protein		0
A0A7X0AP17_9GAMM	A0A7X0AP17_9GAMM	229	jackhmmer	-	225	3e-42	158.1	0	1	1	7.4e-47	3.8e-42	157.737	0	11	221	16	224	12	227	0.94	RES domain-containing protein		0
A0A2D8BD42_9GAMM	A0A2D8BD42_9GAMM	236	jackhmmer	-	225	3e-42	158.1	0	1	1	7.1e-47	3.7e-42	157.792	0	11	220	16	223	12	228	0.95	RES domain-containing protein		0
A0A066PQJ2_9PROT	A0A066PQJ2_9PROT	225	jackhmmer	-	225	3.1e-42	158	0	1	1	7e-47	3.6e-42	157.812	0	12	219	14	222	8	225	0.96	RES domain-containing protein		0
A0A0N1LP98_9SPHN	A0A0N1LP98_9SPHN	227	jackhmmer	-	225	3.3e-42	157.9	0	1	1	8.1e-47	4.2e-42	157.598	0	12	219	14	222	10	226	0.95	RES domain-containing protein		0
A0A4R0YRW4_9GAMM	A0A4R0YRW4_9GAMM	229	jackhmmer	-	225	3.5e-42	157.9	0	1	1	8.5e-47	4.5e-42	157.529	0	11	217	15	219	11	226	0.95	RES domain-containing protein		0
A0A2N6D8N0_9BACT	A0A2N6D8N0_9BACT	233	jackhmmer	-	225	3.8e-42	157.8	0.1	1	1	9e-47	4.7e-42	157.45	0.11	12	220	12	224	4	229	0.95	RES domain-containing protein		0
A0A087MGL0_9GAMM	A0A087MGL0_9GAMM	234	jackhmmer	-	225	4.7e-42	157.5	0	1	1	1.1e-46	5.7e-42	157.187	0	11	219	14	220	10	226	0.94	RES domain-containing protein		0
A0A437LYB9_9SPHN	A0A437LYB9_9SPHN	226	jackhmmer	-	225	5.3e-42	157.3	0	1	1	1.2e-46	6.3e-42	157.032	0	12	219	14	222	9	226	0.95	RES domain-containing protein		0
A0A7S9YVE6_9SPHN	A0A7S9YVE6_9SPHN	227	jackhmmer	-	225	5.6e-42	157.2	0	1	1	1.3e-46	6.7e-42	156.949	0	12	220	15	224	10	227	0.93	RES family NAD+ phosphorylase		0
A0A1H6T8U0_9GAMM	A0A1H6T8U0_9GAMM	228	jackhmmer	-	225	6e-42	157.1	0	1	1	1.4e-46	7.5e-42	156.783	0	11	221	16	224	12	227	0.94	RES domain-containing protein		0
A0A0W0VYY5_9GAMM	A0A0W0VYY5_9GAMM	236	jackhmmer	-	225	6.2e-42	157.1	0	1	1	1.5e-46	7.7e-42	156.753	0.01	9	220	15	230	7	234	0.91	RES domain-containing protein		0
A0A2L0VT32_9SPHN	A0A2L0VT32_9SPHN	227	jackhmmer	-	225	6.5e-42	157	0	1	1	1.6e-46	8.2e-42	156.66	0	12	219	14	222	10	226	0.95	RES domain-containing protein		0
A0A410UK66_9GAMM	A0A410UK66_9GAMM	228	jackhmmer	-	225	7.6e-42	156.8	0	1	1	1.9e-46	9.9e-42	156.399	0	11	222	16	225	12	227	0.95	RES domain-containing protein		0
A0A1G3IB68_9PROT	A0A1G3IB68_9PROT	229	jackhmmer	-	225	7.8e-42	156.7	0	1	1	2e-46	1e-41	156.334	0	13	222	15	225	10	227	0.96	RES domain-containing protein		0
A0A2R8CHL5_9GAMM	A0A2R8CHL5_9GAMM	225	jackhmmer	-	225	1e-41	156.3	0	1	1	2.6e-46	1.3e-41	155.963	0	12	217	14	219	8	224	0.94	RES domain-containing protein		0
A0A328LFQ6_9BACI	A0A328LFQ6_9BACI	233	jackhmmer	-	225	1.1e-41	156.3	0	1	1	2.7e-46	1.4e-41	155.874	0	11	218	16	221	11	227	0.95	RES domain-containing protein		0
A0A7W5HH55_9GAMM	A0A7W5HH55_9GAMM	238	jackhmmer	-	225	1.1e-41	156.2	0	1	1	2.9e-46	1.5e-41	155.787	0	11	219	15	221	11	226	0.94	RES domain-containing protein		0
A0A7X5ZGL3_9GAMM	A0A7X5ZGL3_9GAMM	233	jackhmmer	-	225	1.4e-41	155.9	0	1	1	3.5e-46	1.8e-41	155.528	0	11	220	15	222	11	226	0.95	RES family NAD+ phosphorylase		0
A0A160N382_9GAMM	A0A160N382_9GAMM	229	jackhmmer	-	225	1.4e-41	155.9	0	1	1	3.6e-46	1.9e-41	155.473	0	11	221	16	224	12	227	0.94	RES domain-containing protein		0
A0A1V3PAZ6_9GAMM	A0A1V3PAZ6_9GAMM	228	jackhmmer	-	225	1.5e-41	155.8	0	1	1	3.8e-46	2e-41	155.412	0	10	222	15	224	10	226	0.95	RES domain-containing protein		0
A0A6B1GP92_9GAMM	A0A6B1GP92_9GAMM	227	jackhmmer	-	225	1.6e-41	155.8	0	1	1	3.7e-46	1.9e-41	155.436	0	12	221	13	223	6	226	0.96	RES family NAD+ phosphorylase		0
A0A370X028_9GAMM	A0A370X028_9GAMM	228	jackhmmer	-	225	1.6e-41	155.7	0	1	1	3.9e-46	2e-41	155.385	0	11	221	16	224	12	227	0.95	RES domain-containing protein		0
A0A519Z734_9BURK	A0A519Z734_9BURK	209	jackhmmer	-	225	1.9e-41	155.5	0	1	1	4.2e-46	2.2e-41	155.253	0	15	218	1	205	1	208	0.98	RES domain-containing protein		0
A0A522JS72_9BURK	A0A522JS72_9BURK	228	jackhmmer	-	225	1.9e-41	155.4	0	1	1	4.9e-46	2.6e-41	155.046	0	12	222	14	225	9	227	0.97	RES domain-containing protein		0
A0A4V2R4T1_9RHOB	A0A4V2R4T1_9RHOB	236	jackhmmer	-	225	2.1e-41	155.3	0	1	1	5.3e-46	2.8e-41	154.933	0	10	217	12	222	9	229	0.95	RES domain-containing protein		0
A0A4Q1KG27_9SPHN	A0A4Q1KG27_9SPHN	227	jackhmmer	-	225	2.3e-41	155.2	0	1	1	5.3e-46	2.8e-41	154.927	0	12	220	14	223	10	227	0.94	RES domain-containing protein		0
A0A356QE21_HALSX	A0A356QE21_HALSX	207	jackhmmer	-	225	2.4e-41	155.1	0	1	1	5.6e-46	2.9e-41	154.87	0	18	218	1	202	1	206	0.94	RES domain-containing protein (Fragment)		0
A0A5C8KNT8_9GAMM	A0A5C8KNT8_9GAMM	232	jackhmmer	-	225	2.6e-41	155	0	1	1	6.7e-46	3.5e-41	154.606	0	12	222	21	229	18	231	0.93	RES family NAD+ phosphorylase		0
A0A0H1APQ1_9GAMM	A0A0H1APQ1_9GAMM	235	jackhmmer	-	225	2.7e-41	155	0	1	1	6.6e-46	3.5e-41	154.618	0	11	215	21	223	18	230	0.94	RES domain-containing protein		0
A0A0W0Y1K9_9GAMM	A0A0W0Y1K9_9GAMM	242	jackhmmer	-	225	2.7e-41	154.9	0	1	1	6.6e-46	3.4e-41	154.622	0	9	221	16	229	8	233	0.93	RES domain-containing protein		0
A0A2N2SWQ4_9PROT	A0A2N2SWQ4_9PROT	226	jackhmmer	-	225	2.8e-41	154.9	0	1	1	6.2e-46	3.3e-41	154.704	0	12	221	14	224	6	226	0.97	RES domain-containing protein		0
A0A0C5XPF1_SPHYB	A0A0C5XPF1_SPHYB	237	jackhmmer	-	225	3.7e-41	154.5	0	1	1	9.6e-46	5e-41	154.098	0	12	219	15	223	11	227	0.95	RES domain protein		0
A0A126R372_9SPHN	A0A126R372_9SPHN	237	jackhmmer	-	225	3.7e-41	154.5	0	1	1	9.6e-46	5e-41	154.098	0	12	219	15	223	11	227	0.95	RES domain-containing protein		0
A0A7V8TSH8_9GAMM	A0A7V8TSH8_9GAMM	232	jackhmmer	-	225	3.8e-41	154.5	0	1	1	9.4e-46	4.9e-41	154.123	0	12	217	15	222	9	227	0.96	RES family NAD+ phosphorylase		0
A0A258HWA0_9SPHN	A0A258HWA0_9SPHN	227	jackhmmer	-	225	4.6e-41	154.2	0	1	1	1.1e-45	5.9e-41	153.86	0	12	219	14	222	10	226	0.95	RES domain-containing protein		0
A0A2T3XLT8_9BURK	A0A2T3XLT8_9BURK	230	jackhmmer	-	225	4.9e-41	154.1	0	1	1	1.1e-45	5.5e-41	153.95	0	11	218	17	225	9	230	0.96	RES domain-containing protein		0
F6IGL7_9SPHN	F6IGL7_9SPHN	227	jackhmmer	-	225	5.1e-41	154.1	0	1	1	1.2e-45	6.4e-41	153.74	0	12	219	14	222	10	226	0.95	RES domain-containing protein		0
A0A291HL84_9GAMM	A0A291HL84_9GAMM	229	jackhmmer	-	225	5.2e-41	154	0	1	1	1.3e-45	6.6e-41	153.708	0	10	216	14	222	10	227	0.95	RES domain-containing protein		0
A0A1E4BE61_9BACT	A0A1E4BE61_9BACT	223	jackhmmer	-	225	5.2e-41	154	0	1	1	1.3e-45	6.8e-41	153.647	0	13	219	11	218	6	221	0.96	RES domain-containing protein		0
A0A165V042_9HYPH	A0A165V042_9HYPH	242	jackhmmer	-	225	5.6e-41	153.9	0	1	1	1.4e-45	7.3e-41	153.548	0	10	216	22	229	18	235	0.94	RES domain protein		0
A0A098G246_9GAMM	A0A098G246_9GAMM	232	jackhmmer	-	225	5.6e-41	153.9	0	1	1	1.3e-45	7e-41	153.615	0.02	10	219	16	226	9	230	0.92	RES domain protein		0
A0A2W4VHY1_9GAMM	A0A2W4VHY1_9GAMM	230	jackhmmer	-	225	5.7e-41	153.9	0	1	1	1.4e-45	7.3e-41	153.556	0	12	218	18	222	14	228	0.95	RES domain-containing protein		0
A0A7W1BID4_9BACT	A0A7W1BID4_9BACT	233	jackhmmer	-	225	5.7e-41	153.9	0	1	1	1.4e-45	7.4e-41	153.54	0	13	219	22	229	18	232	0.95	RES family NAD+ phosphorylase		0
A0A370WZB2_9GAMM	A0A370WZB2_9GAMM	228	jackhmmer	-	225	5.8e-41	153.9	0	1	1	1.5e-45	7.7e-41	153.48	0	11	217	16	220	12	226	0.94	RES domain-containing protein		0
A0A1E4L6W3_9PROT	A0A1E4L6W3_9PROT	226	jackhmmer	-	225	5.9e-41	153.9	0	1	1	1.3e-45	6.9e-41	153.637	0	12	219	14	222	6	226	0.96	RES domain-containing protein		0
A0A0W0Z2D3_9GAMM	A0A0W0Z2D3_9GAMM	235	jackhmmer	-	225	6.4e-41	153.7	0	1	1	1.5e-45	8.1e-41	153.415	0.01	10	219	16	226	10	231	0.93	RES domain-containing protein		0
A0A2N7X6S1_9BURK	A0A2N7X6S1_9BURK	230	jackhmmer	-	225	7.5e-41	153.5	0	1	1	1.7e-45	9e-41	153.263	0	5	218	12	225	9	230	0.95	RES domain-containing protein		0
A0A433KAE9_9GAMM	A0A433KAE9_9GAMM	230	jackhmmer	-	225	8.5e-41	153.3	0	1	1	2e-45	1.1e-40	153.02	0.01	9	219	15	226	8	229	0.93	RES domain-containing protein		0
A0A165Q3M0_9HYPH	A0A165Q3M0_9HYPH	242	jackhmmer	-	225	8.6e-41	153.3	0	1	1	2.2e-45	1.1e-40	152.944	0	10	216	22	229	18	235	0.94	RES domain protein		0
A0A0W0WUV2_9GAMM	A0A0W0WUV2_9GAMM	236	jackhmmer	-	225	1.1e-40	153	0	1	1	2.6e-45	1.3e-40	152.701	0.01	7	220	13	230	8	234	0.92	RES domain-containing protein		0
A0A0C1YB22_9BURK	A0A0C1YB22_9BURK	225	jackhmmer	-	225	1.2e-40	152.8	0	1	1	2.8e-45	1.5e-40	152.573	0	11	219	15	223	8	225	0.96	RES domain protein		0
A0A3M1LUI8_9PROT	A0A3M1LUI8_9PROT	240	jackhmmer	-	225	1.2e-40	152.8	0	1	1	3e-45	1.6e-40	152.456	0	10	214	13	220	10	228	0.96	RES domain-containing protein		0
A0A3A5LS09_9GAMM	A0A3A5LS09_9GAMM	238	jackhmmer	-	225	1.5e-40	152.5	0	1	1	3.7e-45	1.9e-40	152.18	0	9	221	15	228	10	232	0.93	RES domain-containing protein		0
A0A258YT66_9PROT	A0A258YT66_9PROT	226	jackhmmer	-	225	1.6e-40	152.4	0	1	1	3.6e-45	1.9e-40	152.227	0	11	219	13	222	5	226	0.96	RES domain-containing protein		0
A0A259GGU8_9PROT	A0A259GGU8_9PROT	226	jackhmmer	-	225	1.6e-40	152.4	0	1	1	3.6e-45	1.9e-40	152.227	0	11	219	13	222	5	226	0.96	RES domain-containing protein		0
A0A258QXN1_9PROT	A0A258QXN1_9PROT	226	jackhmmer	-	225	1.6e-40	152.4	0	1	1	3.6e-45	1.9e-40	152.227	0	11	219	13	222	5	226	0.96	RES domain-containing protein		0
A0A2N7VM47_9BURK	A0A2N7VM47_9BURK	236	jackhmmer	-	225	1.9e-40	152.2	0	1	1	4.1e-45	2.2e-40	152.02	0	11	220	23	233	15	236	0.96	RES domain-containing protein		0
A0A522S2I4_9GAMM	A0A522S2I4_9GAMM	233	jackhmmer	-	225	1.9e-40	152.2	0	1	1	4.6e-45	2.4e-40	151.876	0	10	220	15	223	10	227	0.94	RES domain-containing protein		0
A0A839WI81_9GAMM	A0A839WI81_9GAMM	211	jackhmmer	-	225	1.9e-40	152.2	0	1	1	4.4e-45	2.3e-40	151.941	0	16	216	2	200	1	207	0.94	Uncharacterized protein		0
A0A358C409_9PROT	A0A358C409_9PROT	226	jackhmmer	-	225	2e-40	152.1	0	1	1	4.6e-45	2.4e-40	151.868	0	11	222	13	225	8	226	0.97	RES domain-containing protein		0
A0A1G3YAF2_9PROT	A0A1G3YAF2_9PROT	226	jackhmmer	-	225	2e-40	152.1	0	1	1	4.6e-45	2.4e-40	151.868	0	11	222	13	225	8	226	0.97	RES domain-containing protein		0
A0A1G0PE18_9PROT	A0A1G0PE18_9PROT	226	jackhmmer	-	225	2e-40	152.1	0	1	1	5.2e-45	2.7e-40	151.706	0	12	218	14	221	10	225	0.97	RES domain-containing protein		0
A0A6H9Y2W3_9PROT	A0A6H9Y2W3_9PROT	226	jackhmmer	-	225	2.1e-40	152.1	0	1	1	4.7e-45	2.4e-40	151.849	0	11	221	13	224	3	226	0.96	RES family NAD+ phosphorylase		0
A0A522QVD6_9GAMM	A0A522QVD6_9GAMM	231	jackhmmer	-	225	2.2e-40	152	0	1	1	5.2e-45	2.7e-40	151.693	0	10	221	15	224	11	227	0.95	RES domain-containing protein		0
A0A5C4RN28_9GAMM	A0A5C4RN28_9GAMM	230	jackhmmer	-	225	2.2e-40	152	0	1	1	5.3e-45	2.8e-40	151.669	0	12	218	18	222	14	228	0.95	RES domain-containing protein		0
G8PHN6_PSEUV	G8PHN6_PSEUV	236	jackhmmer	-	225	2.7e-40	151.7	0	1	1	6.9e-45	3.6e-40	151.293	0	11	216	17	223	13	229	0.94	RES domain-containing protein		0
A0A4R8LFL5_9GAMM	A0A4R8LFL5_9GAMM	229	jackhmmer	-	225	2.8e-40	151.6	0	1	1	6.8e-45	3.5e-40	151.317	0	11	221	16	224	12	227	0.94	RES domain-containing protein		0
A0A6L7JQI4_9GAMM	A0A6L7JQI4_9GAMM	227	jackhmmer	-	225	2.9e-40	151.6	0	1	1	6.9e-45	3.6e-40	151.282	0	12	221	13	223	6	226	0.96	RES family NAD+ phosphorylase		0
A0A0W1A2K6_9GAMM	A0A0W1A2K6_9GAMM	233	jackhmmer	-	225	2.9e-40	151.6	0	1	1	6.9e-45	3.6e-40	151.293	0.01	8	219	15	227	11	232	0.93	RES domain-containing protein		0
A0A7V8JFE9_9GAMM	A0A7V8JFE9_9GAMM	231	jackhmmer	-	225	3e-40	151.5	0	1	1	7.4e-45	3.8e-40	151.201	0	11	220	16	223	12	227	0.95	RES domain-containing protein		0
A0A5A7VPD2_9GAMM	A0A5A7VPD2_9GAMM	233	jackhmmer	-	225	3.2e-40	151.5	0	1	1	7.7e-45	4e-40	151.132	0	11	217	16	220	12	227	0.94	RES domain-containing protein		0
A0A4Q3T231_9CAUL	A0A4Q3T231_9CAUL	261	jackhmmer	-	225	3.2e-40	151.4	0	1	1	7.5e-45	3.9e-40	151.179	0	11	214	55	259	48	261	0.97	RES domain-containing protein		0
A0A1I7D9Z3_9HYPH	A0A1I7D9Z3_9HYPH	242	jackhmmer	-	225	3.5e-40	151.3	0	1	1	8.8e-45	4.6e-40	150.949	0	11	216	23	229	19	235	0.94	RES domain-containing protein		0
A0A3A3FXG4_9BURK	A0A3A3FXG4_9BURK	225	jackhmmer	-	225	3.5e-40	151.3	0	1	1	8.1e-45	4.2e-40	151.068	0	12	218	16	222	8	225	0.95	RES domain-containing protein		0
A0A1V3QD00_9GAMM	A0A1V3QD00_9GAMM	242	jackhmmer	-	225	3.5e-40	151.3	0	1	1	9.1e-45	4.7e-40	150.906	0	11	217	16	220	12	226	0.94	RES domain-containing protein		0
A0A432LT81_9GAMM	A0A432LT81_9GAMM	230	jackhmmer	-	225	3.7e-40	151.2	0	1	1	9.3e-45	4.9e-40	150.861	0	11	221	16	224	12	227	0.95	RES domain-containing protein		0
A0A1M7EAR7_9GAMM	A0A1M7EAR7_9GAMM	228	jackhmmer	-	225	3.8e-40	151.2	0	1	1	9e-45	4.7e-40	150.917	0	11	221	16	223	11	226	0.94	RES domain-containing protein		0
A0A1Q4EJ91_9PROT	A0A1Q4EJ91_9PROT	226	jackhmmer	-	225	3.9e-40	151.2	0	1	1	9.7e-45	5.1e-40	150.801	0	12	218	14	221	10	225	0.97	RES domain-containing protein		0
A0A1E4P8P4_9PROT	A0A1E4P8P4_9PROT	226	jackhmmer	-	225	3.9e-40	151.2	0	1	1	9.7e-45	5.1e-40	150.801	0	12	218	14	221	10	225	0.97	RES domain-containing protein		0
A0A7V9CHL7_9BURK	A0A7V9CHL7_9BURK	200	jackhmmer	-	225	4e-40	151.1	0	1	1	9.8e-45	5.1e-40	150.798	0	40	219	7	187	2	190	0.95	RES family NAD+ phosphorylase		0
A0A378K0A8_9GAMM	A0A378K0A8_9GAMM	230	jackhmmer	-	225	4.2e-40	151.1	0	1	1	1e-44	5.4e-40	150.705	0.01	9	218	15	225	8	228	0.93	RES domain-containing protein		0
A0A502CAN0_9GAMM	A0A502CAN0_9GAMM	228	jackhmmer	-	225	5.7e-40	150.6	0	1	1	1.4e-44	7.1e-40	150.323	0	11	221	16	223	11	226	0.94	RES domain-containing protein		0
B6R3R9_9HYPH	B6R3R9_9HYPH	242	jackhmmer	-	225	6.8e-40	150.4	0	1	1	1.7e-44	9e-40	149.991	0	11	216	23	229	19	235	0.95	RES domain family protein		0
A0A522H0F9_9GAMM	A0A522H0F9_9GAMM	238	jackhmmer	-	225	6.9e-40	150.4	0	1	1	1.7e-44	8.6e-40	150.043	0	10	221	15	224	11	227	0.95	RES domain-containing protein		0
A0A2S2CL15_9PROT	A0A2S2CL15_9PROT	233	jackhmmer	-	225	7.9e-40	150.2	0	1	1	2e-44	1e-39	149.797	0	12	217	14	223	11	230	0.91	RES domain-containing protein		0
A0A4R5VGU9_9RHOB	A0A4R5VGU9_9RHOB	219	jackhmmer	-	225	8.1e-40	150.1	0	1	1	1.8e-44	9.3e-40	149.935	0	15	217	2	207	1	214	0.94	RES domain-containing protein		0
A0A0G9HH53_9GAMM	A0A0G9HH53_9GAMM	224	jackhmmer	-	225	8.9e-40	150	0	1	1	2.1e-44	1.1e-39	149.725	0	11	219	6	212	3	217	0.95	RES domain-containing protein		0
W8KG98_9GAMM	W8KG98_9GAMM	196	jackhmmer	-	225	9.7e-40	149.9	0	1	1	2.2e-44	1.1e-39	149.674	0	30	217	4	189	1	194	0.94	RES domain-containing protein (Fragment)		0
A0A354Z5B9_9GAMM	A0A354Z5B9_9GAMM	229	jackhmmer	-	225	1e-39	149.8	0	1	1	2.7e-44	1.4e-39	149.377	0	12	219	17	222	12	226	0.95	RES domain-containing protein		0
A0A1G0NKR4_9PROT	A0A1G0NKR4_9PROT	226	jackhmmer	-	225	1.2e-39	149.6	0	1	1	3e-44	1.5e-39	149.221	0	11	218	13	221	4	225	0.96	RES domain-containing protein		0
A0A095BBZ4_9SPHN	A0A095BBZ4_9SPHN	236	jackhmmer	-	225	1.2e-39	149.6	0	1	1	2.9e-44	1.5e-39	149.267	0	12	217	15	221	6	224	0.94	RES domain-containing protein		0
A0A495TPU4_9BURK	A0A495TPU4_9BURK	233	jackhmmer	-	225	1.2e-39	149.6	0	1	1	2.8e-44	1.4e-39	149.328	0	12	221	21	231	14	233	0.97	RES domain-containing protein		0
A0A0Q7AZM1_9BURK	A0A0Q7AZM1_9BURK	234	jackhmmer	-	225	1.2e-39	149.5	0	1	1	3.1e-44	1.6e-39	149.166	0	12	218	19	226	15	229	0.97	RES domain-containing protein		0
A0A2G6KUS7_9GAMM	A0A2G6KUS7_9GAMM	227	jackhmmer	-	225	1.2e-39	149.5	0	1	1	2.7e-44	1.4e-39	149.333	0.03	8	218	11	223	3	226	0.94	RES domain-containing protein		0
A0A2G6CZG8_9PROT	A0A2G6CZG8_9PROT	227	jackhmmer	-	225	1.2e-39	149.5	0	1	1	2.7e-44	1.4e-39	149.333	0.03	8	218	11	223	3	226	0.94	RES domain-containing protein		0
A0A1E4I633_9PROT	A0A1E4I633_9PROT	226	jackhmmer	-	225	1.3e-39	149.5	0	1	1	3.2e-44	1.6e-39	149.13	0	12	218	14	221	8	225	0.97	RES domain-containing protein		0
A0A1M3GNI3_9PROT	A0A1M3GNI3_9PROT	226	jackhmmer	-	225	1.3e-39	149.5	0	1	1	3.2e-44	1.6e-39	149.13	0	12	218	14	221	8	225	0.97	RES domain-containing protein		0
A0A165T3I4_9HYPH	A0A165T3I4_9HYPH	242	jackhmmer	-	225	1.3e-39	149.4	0	1	1	3.3e-44	1.7e-39	149.053	0	12	217	24	230	19	236	0.94	RES domain protein		0
A0A7Z0FFT4_9BURK	A0A7Z0FFT4_9BURK	233	jackhmmer	-	225	1.4e-39	149.3	0	1	1	3.5e-44	1.8e-39	148.974	0	12	218	21	228	15	232	0.97	RES domain-containing protein		0
A0A519GFT1_9BURK	A0A519GFT1_9BURK	209	jackhmmer	-	225	1.5e-39	149.3	0	1	1	3.4e-44	1.8e-39	149.014	0	15	218	1	205	1	208	0.97	RES domain-containing protein		0
Q3SIS9_THIDA	Q3SIS9_THIDA	226	jackhmmer	-	225	1.5e-39	149.3	0	1	1	3.4e-44	1.8e-39	149.032	0	11	219	13	222	7	226	0.94	RES domain-containing protein		0
A0A110B5X5_HALHR	A0A110B5X5_HALHR	188	jackhmmer	-	225	1.5e-39	149.2	0	1	1	3.4e-44	1.7e-39	149.047	0	40	216	4	180	1	187	0.95	RES domain-containing protein		0
A0A0B6RXZ0_BURPL	A0A0B6RXZ0_BURPL	233	jackhmmer	-	225	1.6e-39	149.2	0	1	1	3.7e-44	1.9e-39	148.912	0	11	220	20	230	13	233	0.96	RES domain-containing protein		0
A0A166DVU3_9HYPH	A0A166DVU3_9HYPH	242	jackhmmer	-	225	1.6e-39	149.1	0	1	1	4.1e-44	2.1e-39	148.761	0	10	216	22	229	18	235	0.94	RES domain protein		0
A0A259EPI0_9PROT	A0A259EPI0_9PROT	226	jackhmmer	-	225	1.8e-39	149	0	1	1	4e-44	2.1e-39	148.788	0	12	219	14	222	6	226	0.96	RES domain-containing protein		0
A0A6J5FZT9_9BURK	A0A6J5FZT9_9BURK	233	jackhmmer	-	225	1.9e-39	149	0	1	1	4.5e-44	2.3e-39	148.626	0	12	217	21	227	15	232	0.97	RES domain-containing protein		0
A0A1Y0D7S5_9GAMM	A0A1Y0D7S5_9GAMM	223	jackhmmer	-	225	2e-39	148.9	0	1	1	4.7e-44	2.4e-39	148.568	0.01	11	217	9	217	5	222	0.94	RES domain-containing protein		0
A0A6N6WMP4_9BURK	A0A6N6WMP4_9BURK	233	jackhmmer	-	225	2e-39	148.8	0	1	1	4.9e-44	2.5e-39	148.512	0	12	217	21	227	15	232	0.97	RES domain-containing protein		0
A0A2C9BUE2_9BURK	A0A2C9BUE2_9BURK	233	jackhmmer	-	225	2e-39	148.8	0	1	1	4.9e-44	2.5e-39	148.512	0	12	217	21	227	15	232	0.97	RES domain-containing protein		0
A0A235CN25_9GAMM	A0A235CN25_9GAMM	229	jackhmmer	-	225	2.1e-39	148.8	0	1	1	5.1e-44	2.7e-39	148.446	0.01	10	217	14	223	10	228	0.95	RES domain-containing protein		0
A0A5B0H8U1_9BURK	A0A5B0H8U1_9BURK	233	jackhmmer	-	225	2.2e-39	148.7	0	1	1	5e-44	2.6e-39	148.47	0	12	221	21	231	14	233	0.97	RES family NAD+ phosphorylase		0
A0A1E4I4A8_9PROT	A0A1E4I4A8_9PROT	226	jackhmmer	-	225	2.7e-39	148.5	0	1	1	6e-44	3.1e-39	148.222	0	11	219	13	222	6	226	0.96	RES domain-containing protein		0
A0A1Q3WPD4_9PROT	A0A1Q3WPD4_9PROT	226	jackhmmer	-	225	2.7e-39	148.5	0	1	1	6e-44	3.1e-39	148.222	0	11	219	13	222	6	226	0.96	RES domain-containing protein		0
A0A850QJT5_9BURK	A0A850QJT5_9BURK	224	jackhmmer	-	225	2.7e-39	148.4	0	1	1	5.9e-44	3.1e-39	148.238	0.01	12	216	14	219	3	224	0.96	RES family NAD+ phosphorylase		0
C5AJ97_BURGB	C5AJ97_BURGB	233	jackhmmer	-	225	2.9e-39	148.3	0	1	1	6.6e-44	3.4e-39	148.086	0	11	220	20	230	13	233	0.96	RES domain-containing protein		0
A0A2J9HMK5_BURGL	A0A2J9HMK5_BURGL	233	jackhmmer	-	225	2.9e-39	148.3	0	1	1	6.6e-44	3.4e-39	148.086	0	11	220	20	230	13	233	0.96	RES domain-containing protein		0
A0A7X1N9M9_9BURK	A0A7X1N9M9_9BURK	233	jackhmmer	-	225	2.9e-39	148.3	0	1	1	6.6e-44	3.4e-39	148.087	0	12	221	21	231	17	233	0.97	RES domain-containing protein		0
A0A7L5YDA8_9PROT	A0A7L5YDA8_9PROT	226	jackhmmer	-	225	2.9e-39	148.3	0	1	1	6.5e-44	3.4e-39	148.097	0	12	219	14	222	10	226	0.97	RES family NAD+ phosphorylase		0
A0A011QJ33_9PROT	A0A011QJ33_9PROT	225	jackhmmer	-	225	3.3e-39	148.1	0	1	1	7.7e-44	4e-39	147.871	0	10	217	15	223	5	224	0.96	RES domain protein		0
A0A4R8JTJ9_9BURK	A0A4R8JTJ9_9BURK	233	jackhmmer	-	225	3.7e-39	148	0	1	1	8.2e-44	4.3e-39	147.768	0	12	221	21	231	15	233	0.97	RES domain-containing protein		0
A0A2T5LKD2_9GAMM	A0A2T5LKD2_9GAMM	248	jackhmmer	-	225	3.8e-39	147.9	0	1	1	9.2e-44	4.8e-39	147.608	0	11	219	30	236	26	241	0.95	RES domain-containing protein		0
A0A7X7CV73_9BURK	A0A7X7CV73_9BURK	217	jackhmmer	-	225	3.9e-39	147.9	0	1	1	9e-44	4.7e-39	147.646	0	12	219	10	215	7	217	0.96	RES family NAD+ phosphorylase		0
A0A5C7RY05_9PROT	A0A5C7RY05_9PROT	226	jackhmmer	-	225	3.9e-39	147.9	0	1	1	1e-43	5.2e-39	147.497	0	12	218	14	221	10	225	0.97	RES domain-containing protein		0
I4VL51_9GAMM	I4VL51_9GAMM	233	jackhmmer	-	225	4e-39	147.9	0	1	1	1e-43	5.3e-39	147.464	0	11	222	16	225	10	227	0.94	RES domain-containing protein		0
A0A2T0QKE6_9BURK	A0A2T0QKE6_9BURK	233	jackhmmer	-	225	4.2e-39	147.8	0	1	1	9.2e-44	4.8e-39	147.612	0	12	221	21	231	15	233	0.97	RES domain-containing protein		0
A0A6J5GXW7_9BURK	A0A6J5GXW7_9BURK	233	jackhmmer	-	225	4.4e-39	147.7	0	1	1	1e-43	5.2e-39	147.49	0	12	221	21	231	16	233	0.97	RES domain-containing protein		0
A0A7C9M2F5_9GAMM	A0A7C9M2F5_9GAMM	228	jackhmmer	-	225	4.4e-39	147.7	0	1	1	1.1e-43	5.6e-39	147.4	0	9	221	11	224	5	227	0.94	RES domain-containing protein		0
A0A3E0C6Y9_9BURK	A0A3E0C6Y9_9BURK	233	jackhmmer	-	225	4.5e-39	147.7	0	1	1	9.9e-44	5.1e-39	147.512	0	12	221	21	231	15	233	0.97	RES domain-containing protein		0
I4VU78_9GAMM	I4VU78_9GAMM	236	jackhmmer	-	225	4.5e-39	147.7	0	1	1	1.2e-43	6e-39	147.289	0	11	221	16	224	12	227	0.93	RES domain-containing protein		0
A0A561H852_9GAMM	A0A561H852_9GAMM	232	jackhmmer	-	225	4.8e-39	147.6	0	1	1	1.1e-43	5.9e-39	147.306	0	11	220	15	222	11	226	0.95	RES domain-containing protein		0
A0A1K1RCK9_9GAMM	A0A1K1RCK9_9GAMM	234	jackhmmer	-	225	5.3e-39	147.5	0	1	1	1.3e-43	6.5e-39	147.168	0	11	219	15	221	11	226	0.95	RES domain-containing protein		0
A0A2T5K7T5_9RHOB	A0A2T5K7T5_9RHOB	227	jackhmmer	-	225	5.7e-39	147.4	0	1	1	1.4e-43	7.2e-39	147.041	0	9	221	9	221	5	224	0.91	RES domain-containing protein		0
A0A7X5XVG9_9SPHN	A0A7X5XVG9_9SPHN	236	jackhmmer	-	225	5.7e-39	147.4	0	1	1	1.4e-43	7.5e-39	146.979	0	3	217	7	221	6	224	0.92	RES domain-containing protein		0
A0A011PL14_9PROT	A0A011PL14_9PROT	229	jackhmmer	-	225	5.9e-39	147.3	0	1	1	1.3e-43	7e-39	147.069	0	11	220	16	226	10	229	0.96	RES domain protein		0
A0A1N7S6W1_9BURK	A0A1N7S6W1_9BURK	233	jackhmmer	-	225	6.1e-39	147.3	0	1	1	1.4e-43	7.1e-39	147.047	0	12	221	21	231	17	233	0.97	RES domain protein		0
A0A1Q3K454_9PROT	A0A1Q3K454_9PROT	231	jackhmmer	-	225	6.2e-39	147.2	0	1	1	1.6e-43	8.1e-39	146.863	0	11	217	15	221	11	227	0.96	RES domain-containing protein		0
A0A3N6MV52_9BURK	A0A3N6MV52_9BURK	233	jackhmmer	-	225	6.4e-39	147.2	0	1	1	1.5e-43	7.8e-39	146.913	0	12	221	21	231	18	233	0.95	RES domain-containing protein		0
A0A0N1KLU4_9BURK	A0A0N1KLU4_9BURK	233	jackhmmer	-	225	8.2e-39	146.8	0	1	1	2e-43	1e-38	146.517	0	12	217	21	227	15	232	0.96	RES domain protein		0
A0A0W0TQX7_LEGER	A0A0W0TQX7_LEGER	241	jackhmmer	-	225	8.2e-39	146.8	0	1	1	2.1e-43	1.1e-38	146.415	0	9	220	16	228	11	233	0.92	RES domain-containing protein		0
A0A522KMR2_9BURK	A0A522KMR2_9BURK	233	jackhmmer	-	225	8.3e-39	146.8	0	1	1	1.9e-43	1e-38	146.559	0	12	221	21	231	18	233	0.97	RES domain-containing protein		0
A0A1B4SF09_9BURK	A0A1B4SF09_9BURK	235	jackhmmer	-	225	8.3e-39	146.8	0	1	1	1.9e-43	1e-38	146.569	0	12	222	23	234	16	235	0.97	RES domain-containing protein		0
A0A0A0D3T1_9PROT	A0A0A0D3T1_9PROT	226	jackhmmer	-	225	8.4e-39	146.8	0	1	1	2.1e-43	1.1e-38	146.462	0	12	216	12	218	8	224	0.95	RES domain-containing protein		0
A0A3D8JQV7_9BURK	A0A3D8JQV7_9BURK	236	jackhmmer	-	225	8.5e-39	146.8	0	1	1	1.9e-43	9.7e-39	146.607	0	11	220	23	233	16	236	0.96	RES domain-containing protein		0
A0A259FET2_9PROT	A0A259FET2_9PROT	250	jackhmmer	-	225	8.8e-39	146.7	0	1	1	2e-43	1.1e-38	146.478	0	12	220	38	247	31	250	0.95	RES domain-containing protein		0
A0A4R3YVH3_9GAMM	A0A4R3YVH3_9GAMM	228	jackhmmer	-	225	8.9e-39	146.7	0	1	1	2.1e-43	1.1e-38	146.412	0	11	219	15	221	11	226	0.94	RES domain-containing protein		0
B2T9K6_PARPJ	B2T9K6_PARPJ	233	jackhmmer	-	225	9.2e-39	146.7	0	1	1	2e-43	1.1e-38	146.485	0	12	221	21	231	15	233	0.97	RES domain protein		0
A0A4R6QIC0_9BURK	A0A4R6QIC0_9BURK	234	jackhmmer	-	225	9.7e-39	146.6	0	1	1	2.3e-43	1.2e-38	146.322	0	9	220	16	229	9	233	0.92	RES domain-containing protein		0
A0A4Y5Z035_9GAMM	A0A4Y5Z035_9GAMM	233	jackhmmer	-	225	1e-38	146.6	0	1	1	2.4e-43	1.3e-38	146.237	0	11	219	15	221	11	226	0.95	RES domain-containing protein		0
A0A6S7BJF7_9BURK	A0A6S7BJF7_9BURK	233	jackhmmer	-	225	1.1e-38	146.5	0	1	1	2.4e-43	1.3e-38	146.224	0	12	221	21	231	16	233	0.97	RES domain-containing protein		0
A0A840S0R0_9BURK	A0A840S0R0_9BURK	224	jackhmmer	-	225	1.1e-38	146.5	0	1	1	2.6e-43	1.4e-38	146.117	0.01	12	215	14	218	11	223	0.94	Uncharacterized protein		0
A0A2S8B2W7_9SPHN	A0A2S8B2W7_9SPHN	236	jackhmmer	-	225	1.1e-38	146.4	0	1	1	2.8e-43	1.5e-38	146.02	0	12	217	15	221	7	225	0.94	RES domain-containing protein		0
A0A2U1A7E3_9BURK	A0A2U1A7E3_9BURK	233	jackhmmer	-	225	1.1e-38	146.4	0	1	1	2.6e-43	1.3e-38	146.148	0	12	221	21	231	15	233	0.96	RES domain-containing protein		0
A0A3D9N0B6_9BURK	A0A3D9N0B6_9BURK	233	jackhmmer	-	225	1.1e-38	146.4	0	1	1	2.5e-43	1.3e-38	146.202	0	12	221	21	231	15	233	0.97	RES domain-containing protein		0
A0A0Q8NBZ5_9GAMM	A0A0Q8NBZ5_9GAMM	233	jackhmmer	-	225	1.1e-38	146.4	0	1	1	3e-43	1.6e-38	145.938	0	11	221	16	224	12	227	0.93	RES domain-containing protein		0
A0A6S7B343_9BURK	A0A6S7B343_9BURK	237	jackhmmer	-	225	1.2e-38	146.4	0	1	1	2.6e-43	1.4e-38	146.136	0	12	218	25	232	18	237	0.94	RES domain-containing protein		0
A0A259F239_9PROT	A0A259F239_9PROT	226	jackhmmer	-	225	1.2e-38	146.3	0	1	1	2.7e-43	1.4e-38	146.078	0	11	222	13	225	4	226	0.97	RES domain-containing protein		0
A0A7W1L433_9PROT	A0A7W1L433_9PROT	231	jackhmmer	-	225	1.2e-38	146.3	0	1	1	2.9e-43	1.5e-38	145.979	0	11	218	18	222	13	228	0.94	RES family NAD+ phosphorylase		0
A4WV53_CERS5	A4WV53_CERS5	227	jackhmmer	-	225	1.2e-38	146.3	0	1	1	3e-43	1.6e-38	145.922	0	9	221	9	221	5	224	0.91	RES domain-containing protein		0
A0A1H7Z352_9GAMM	A0A1H7Z352_9GAMM	233	jackhmmer	-	225	1.2e-38	146.3	0	1	1	3e-43	1.6e-38	145.919	0	11	219	15	221	11	226	0.95	RES domain-containing protein		0
A0A6J5A8Q5_9BURK	A0A6J5A8Q5_9BURK	233	jackhmmer	-	225	1.4e-38	146.1	0	1	1	3.3e-43	1.7e-38	145.799	0	12	217	21	227	15	232	0.97	RES domain-containing protein		0
A0A554UC40_9MYCO	A0A554UC40_9MYCO	230	jackhmmer	-	225	1.5e-38	146	0	1	1	3.7e-43	1.9e-38	145.644	0	11	217	15	223	9	228	0.95	RES domain-containing protein		0
A0A3N7C181_9BURK	A0A3N7C181_9BURK	241	jackhmmer	-	225	1.5e-38	146	0	1	1	3.5e-43	1.8e-38	145.721	0	11	221	23	237	18	241	0.92	RES domain-containing protein		0
A0A522MC21_9BURK	A0A522MC21_9BURK	236	jackhmmer	-	225	1.5e-38	146	0	1	1	3.4e-43	1.8e-38	145.74	0	10	220	22	233	15	236	0.96	RES domain-containing protein		0
A0A3S2U5P7_9BURK	A0A3S2U5P7_9BURK	205	jackhmmer	-	225	1.5e-38	146	0	1	1	3.3e-43	1.7e-38	145.815	0	15	219	1	203	1	205	0.96	RES domain-containing protein		0
A0A3A4NZQ6_9BACT	A0A3A4NZQ6_9BACT	222	jackhmmer	-	225	1.6e-38	145.9	0	1	1	4e-43	2.1e-38	145.508	0	12	216	12	217	8	221	0.94	RES domain-containing protein		0
A0A519ZMH8_9BURK	A0A519ZMH8_9BURK	226	jackhmmer	-	225	1.6e-38	145.9	0	1	1	3.8e-43	2e-38	145.602	0	12	218	15	222	11	226	0.96	RES domain-containing protein		0
A0A2I8EVN7_9BURK	A0A2I8EVN7_9BURK	233	jackhmmer	-	225	1.7e-38	145.8	0	1	1	4e-43	2.1e-38	145.525	0	12	216	21	226	17	232	0.96	RES domain-containing protein		0
A0A7X9ZYQ5_9BURK	A0A7X9ZYQ5_9BURK	233	jackhmmer	-	225	1.7e-38	145.8	0	1	1	4.3e-43	2.2e-38	145.433	0	12	217	21	227	14	232	0.96	RES family NAD+ phosphorylase		0
A0A1I7CZ72_9BURK	A0A1I7CZ72_9BURK	233	jackhmmer	-	225	1.8e-38	145.7	0	1	1	4.4e-43	2.3e-38	145.386	0	12	218	21	228	15	232	0.97	RES domain-containing protein		0
A0A4R5LDM6_9BURK	A0A4R5LDM6_9BURK	233	jackhmmer	-	225	1.8e-38	145.7	0	1	1	4.2e-43	2.2e-38	145.451	0	12	221	21	231	17	233	0.96	RES domain-containing protein		0
A0A1T5C6F2_9GAMM	A0A1T5C6F2_9GAMM	233	jackhmmer	-	225	1.8e-38	145.7	0	1	1	4.4e-43	2.3e-38	145.401	0	11	220	15	222	11	226	0.95	RES domain-containing protein		0
A0A1G7SFB9_9GAMM	A0A1G7SFB9_9GAMM	233	jackhmmer	-	225	1.8e-38	145.7	0	1	1	4.4e-43	2.3e-38	145.401	0	11	220	15	222	11	226	0.95	RES domain-containing protein		0
A0A239I8F4_9SPHN	A0A239I8F4_9SPHN	236	jackhmmer	-	225	1.9e-38	145.6	0	1	1	4.6e-43	2.4e-38	145.325	0	12	216	15	220	6	225	0.94	RES domain-containing protein		0
A0A160FQY7_9BURK	A0A160FQY7_9BURK	233	jackhmmer	-	225	1.9e-38	145.6	0	1	1	4.7e-43	2.5e-38	145.283	0	12	217	21	227	15	232	0.96	RES domain-containing protein		0
A0A494XBY8_9BURK	A0A494XBY8_9BURK	233	jackhmmer	-	225	2e-38	145.6	0	1	1	5e-43	2.6e-38	145.208	0	12	218	21	228	14	232	0.97	RES domain-containing protein		0
A0A420WJH8_9PROT	A0A420WJH8_9PROT	236	jackhmmer	-	225	2.1e-38	145.5	0	1	1	4.8e-43	2.5e-38	145.267	0	10	219	15	225	11	231	0.94	RES domain-containing protein		0
A0A848ILU4_9BURK	A0A848ILU4_9BURK	233	jackhmmer	-	225	2.2e-38	145.5	0	1	1	5.3e-43	2.8e-38	145.121	0	12	217	21	227	15	232	0.96	RES family NAD+ phosphorylase		0
A0A7Z2JBK0_9BURK	A0A7Z2JBK0_9BURK	233	jackhmmer	-	225	2.2e-38	145.5	0	1	1	5e-43	2.6e-38	145.195	0	12	221	21	231	17	233	0.95	RES domain-containing protein		0
A0A5C8CDG0_9BRAD	A0A5C8CDG0_9BRAD	238	jackhmmer	-	225	2.3e-38	145.4	0	1	1	5.4e-43	2.8e-38	145.095	0	11	217	6	215	3	224	0.9	RES domain-containing protein		0
A0A328ADZ0_9CAUL	A0A328ADZ0_9CAUL	225	jackhmmer	-	225	2.4e-38	145.3	0	1	1	5.9e-43	3.1e-38	144.962	0	11	215	6	213	3	220	0.92	RES domain-containing protein		0
F3LSB6_9BURK	F3LSB6_9BURK	208	jackhmmer	-	225	2.5e-38	145.3	0	1	1	5.4e-43	2.8e-38	145.11	0	15	219	1	206	1	208	0.98	RES domain-containing protein		0
A0A7T4TBE4_9BURK	A0A7T4TBE4_9BURK	233	jackhmmer	-	225	2.6e-38	145.2	0	1	1	6e-43	3.1e-38	144.951	0	12	221	21	231	16	233	0.97	RES family NAD+ phosphorylase		0
A0A3N8FYS3_9BURK	A0A3N8FYS3_9BURK	232	jackhmmer	-	225	2.6e-38	145.2	0	1	1	6e-43	3.1e-38	144.946	0	11	218	19	227	12	232	0.96	RES domain-containing protein		0
A0A2E2MNM4_9PROT	A0A2E2MNM4_9PROT	233	jackhmmer	-	225	2.7e-38	145.1	0	1	1	6.5e-43	3.4e-38	144.826	0	11	218	13	221	7	230	0.94	RES domain-containing protein		0
A0A1E4PZ55_9PROT	A0A1E4PZ55_9PROT	226	jackhmmer	-	225	2.8e-38	145.1	0	1	1	6.4e-43	3.3e-38	144.856	0	12	219	14	222	6	226	0.96	RES domain-containing protein		0
A0A059EAJ6_9PROT	A0A059EAJ6_9PROT	234	jackhmmer	-	225	3e-38	145	0	1	1	7.5e-43	3.9e-38	144.629	0	11	217	15	223	10	228	0.92	RES domain-containing protein		0
A0A1F3AEI3_9PROT	A0A1F3AEI3_9PROT	232	jackhmmer	-	225	3.2e-38	144.9	0	1	1	7.8e-43	4e-38	144.584	0	10	220	12	224	9	228	0.92	RES domain-containing protein		0
A0A4R1UD04_9BURK	A0A4R1UD04_9BURK	233	jackhmmer	-	225	3.3e-38	144.9	0	1	1	7.3e-43	3.8e-38	144.668	0	12	221	21	231	15	233	0.97	RES domain-containing protein		0
B1FVE1_PARG4	B1FVE1_PARG4	233	jackhmmer	-	225	3.3e-38	144.9	0	1	1	7.3e-43	3.8e-38	144.668	0	12	221	21	231	15	233	0.97	RES domain protein		0
A0A7X5TQV3_9GAMM	A0A7X5TQV3_9GAMM	233	jackhmmer	-	225	3.3e-38	144.9	0	1	1	8e-43	4.1e-38	144.549	0	11	219	15	221	11	226	0.95	RES family NAD+ phosphorylase		0
A0A2N8KTC0_9BURK	A0A2N8KTC0_9BURK	231	jackhmmer	-	225	3.3e-38	144.9	0	1	1	7.3e-43	3.8e-38	144.676	0	12	220	14	226	8	231	0.94	RES domain-containing protein		0
A0A1Q4GMN1_9PROT	A0A1Q4GMN1_9PROT	226	jackhmmer	-	225	3.3e-38	144.9	0	1	1	7.6e-43	4e-38	144.608	0	12	219	14	222	6	226	0.96	RES domain-containing protein		0
A0A1M6N7S7_9BURK	A0A1M6N7S7_9BURK	233	jackhmmer	-	225	3.4e-38	144.8	0	1	1	7.5e-43	3.9e-38	144.626	0	12	221	21	231	15	233	0.97	RES domain-containing protein		0
A0A211ZU51_9PROT	A0A211ZU51_9PROT	226	jackhmmer	-	225	3.6e-38	144.8	0	1	1	8.7e-43	4.5e-38	144.415	0	12	216	12	218	8	224	0.94	RES domain-containing protein		0
A0A4S0IYA9_9BACT	A0A4S0IYA9_9BACT	233	jackhmmer	-	225	3.6e-38	144.7	0	1	1	8e-43	4.2e-38	144.541	0	12	221	21	231	15	233	0.97	RES domain-containing protein		0
A0A2G1S9U1_9BURK	A0A2G1S9U1_9BURK	233	jackhmmer	-	225	3.9e-38	144.6	0	1	1	8.6e-43	4.5e-38	144.436	0	11	218	20	228	13	233	0.96	RES domain-containing protein		0
A0A104L8L6_9BURK	A0A104L8L6_9BURK	233	jackhmmer	-	225	3.9e-38	144.6	0	1	1	8.6e-43	4.5e-38	144.436	0	11	218	20	228	13	233	0.96	RES domain-containing protein		0
A0A378KUI8_9GAMM	A0A378KUI8_9GAMM	236	jackhmmer	-	225	3.9e-38	144.6	0	1	1	9.5e-43	4.9e-38	144.298	0.01	9	219	15	226	8	231	0.92	RES domain-containing protein		0
A0A6A7KQE7_9PROT	A0A6A7KQE7_9PROT	233	jackhmmer	-	225	3.9e-38	144.6	0	1	1	9.8e-43	5.1e-38	144.246	0	9	213	12	218	8	226	0.93	RES domain-containing protein		0
A0A366FKL7_9ENTR	A0A366FKL7_9ENTR	231	jackhmmer	-	225	4.3e-38	144.5	0	1	1	1e-42	5.4e-38	144.159	0.02	11	217	16	224	8	227	0.96	RES domain-containing protein		0
A0A0A2WKW9_9GAMM	A0A0A2WKW9_9GAMM	229	jackhmmer	-	225	4.4e-38	144.5	0	1	1	1.1e-42	5.5e-38	144.132	0	12	221	14	224	6	227	0.94	RES domain protein		0
A0A2J6MN37_9BURK	A0A2J6MN37_9BURK	233	jackhmmer	-	225	4.4e-38	144.5	0	1	1	9.9e-43	5.2e-38	144.234	0	12	219	21	229	14	233	0.96	RES domain-containing protein		0
A0A158K048_9BURK	A0A158K048_9BURK	243	jackhmmer	-	225	4.4e-38	144.5	0	1	1	1e-42	5.2e-38	144.225	0	12	221	27	241	21	243	0.94	RES domain protein		0
A0A1G8KMZ9_9BURK	A0A1G8KMZ9_9BURK	233	jackhmmer	-	225	4.6e-38	144.4	0	1	1	1.1e-42	5.8e-38	144.067	0	12	217	21	227	15	232	0.97	RES domain-containing protein		0
A0A7W8LBH2_9BURK	A0A7W8LBH2_9BURK	233	jackhmmer	-	225	4.8e-38	144.3	0	1	1	1.1e-42	5.6e-38	144.115	0	12	221	21	231	14	233	0.96	RES domain-containing protein		0
A0A1N7RWQ4_9BURK	A0A1N7RWQ4_9BURK	233	jackhmmer	-	225	4.8e-38	144.3	0	1	1	1.1e-42	5.6e-38	144.122	0	12	221	21	231	15	233	0.96	RES domain protein		0
A0A560UN91_9BURK	A0A560UN91_9BURK	233	jackhmmer	-	225	4.9e-38	144.3	0	1	1	1.3e-42	6.5e-38	143.9	0	12	217	21	227	11	232	0.96	RES domain-containing protein		0
A0A3R7HXA1_9BURK	A0A3R7HXA1_9BURK	233	jackhmmer	-	225	5e-38	144.3	0	1	1	1.3e-42	6.6e-38	143.886	0	12	217	21	227	17	232	0.97	RES domain-containing protein		0
A0A561LJ56_9BURK	A0A561LJ56_9BURK	233	jackhmmer	-	225	5e-38	144.3	0	1	1	1.1e-42	5.7e-38	144.085	0	12	221	21	231	15	233	0.97	RES domain-containing protein		0
A0A1H7DC10_9BURK	A0A1H7DC10_9BURK	233	jackhmmer	-	225	5.1e-38	144.3	0	1	1	1.2e-42	6e-38	144.018	0	12	221	21	231	17	233	0.97	RES domain-containing protein		0
A0A0F3KX76_9GAMM	A0A0F3KX76_9GAMM	233	jackhmmer	-	225	5.3e-38	144.2	0	1	1	1.4e-42	7e-38	143.797	0	11	218	15	220	11	225	0.95	RES domain protein		0
E1TGE1_BURSG	E1TGE1_BURSG	233	jackhmmer	-	225	5.3e-38	144.2	0	1	1	1.2e-42	6.2e-38	143.984	0	12	221	21	231	15	233	0.97	RES domain protein		0
A0A329DGA5_9BURK	A0A329DGA5_9BURK	241	jackhmmer	-	225	5.4e-38	144.2	0	1	1	1.3e-42	6.6e-38	143.877	0	11	216	24	234	16	240	0.92	RES domain-containing protein		0
A0A7V7JJY3_9PROT	A0A7V7JJY3_9PROT	221	jackhmmer	-	225	5.7e-38	144.1	0	1	1	5.3e-42	2.8e-37	141.854	0	10	217	12	211	8	217	0.9	RES family NAD+ phosphorylase		0
A0A0Q8DP11_9GAMM	A0A0Q8DP11_9GAMM	233	jackhmmer	-	225	6e-38	144	0	1	1	1.4e-42	7.5e-38	143.707	0	11	222	16	225	11	228	0.94	RES domain-containing protein		0
A0A4R0XFG6_9BURK	A0A4R0XFG6_9BURK	233	jackhmmer	-	225	6e-38	144	0	1	1	1.5e-42	7.6e-38	143.694	0	12	216	21	226	17	232	0.96	RES domain-containing protein		0
A0A518N3V5_9GAMM	A0A518N3V5_9GAMM	229	jackhmmer	-	225	6.3e-38	144	0	1	1	1.6e-42	8.1e-38	143.587	0	12	217	15	218	10	224	0.93	RES domain-containing protein		0
A0A7Z7FK81_9BURK	A0A7Z7FK81_9BURK	233	jackhmmer	-	225	6.5e-38	143.9	0	1	1	1.6e-42	8.1e-38	143.587	0	12	216	21	226	17	232	0.96	RES domain-containing protein		0
A0A2U0WH14_9BURK	A0A2U0WH14_9BURK	243	jackhmmer	-	225	6.9e-38	143.8	0	1	1	1.6e-42	8.2e-38	143.585	0	12	221	27	241	21	243	0.95	RES domain-containing protein		0
A0A2S6N4Y6_RHOGL	A0A2S6N4Y6_RHOGL	225	jackhmmer	-	225	7e-38	143.8	0	1	1	1.7e-42	8.8e-38	143.477	0	11	215	6	213	2	221	0.91	RES domain-containing protein		0
A0A1I0QD13_9GAMM	A0A1I0QD13_9GAMM	233	jackhmmer	-	225	7.1e-38	143.8	0	1	1	1.7e-42	9e-38	143.44	0	11	219	15	221	11	226	0.95	RES domain-containing protein		0
A0A7I8CIL8_9BURK	A0A7I8CIL8_9BURK	233	jackhmmer	-	225	7.1e-38	143.8	0	1	1	1.7e-42	9.1e-38	143.434	0	12	217	21	227	17	232	0.96	RES domain-containing protein		0
A0A857C5Y8_9HYPH	A0A857C5Y8_9HYPH	246	jackhmmer	-	225	7.2e-38	143.8	0	1	1	1.8e-42	9.5e-38	143.369	0	10	215	18	226	15	233	0.93	RES domain-containing protein		0
A0A3R7EN46_9BURK	A0A3R7EN46_9BURK	233	jackhmmer	-	225	7.2e-38	143.8	0	1	1	1.7e-42	9.1e-38	143.434	0	12	217	21	227	15	232	0.96	RES domain-containing protein		0
A0A1X7DVN8_9PROT	A0A1X7DVN8_9PROT	231	jackhmmer	-	225	7.4e-38	143.7	0	1	1	1.9e-42	9.7e-38	143.341	0	12	218	12	222	7	227	0.9	RES domain-containing protein		0
A0A2W7G8E6_9BURK	A0A2W7G8E6_9BURK	237	jackhmmer	-	225	7.5e-38	143.7	0	1	1	1.7e-42	8.9e-38	143.46	0	12	218	25	232	19	237	0.96	RES domain-containing protein		0
Q13S01_PARXL	Q13S01_PARXL	233	jackhmmer	-	225	7.5e-38	143.7	0	1	1	1.8e-42	9.6e-38	143.35	0	12	217	21	227	14	232	0.96	RES domain-containing protein		0
A0A2M7EY75_9RHOB	A0A2M7EY75_9RHOB	235	jackhmmer	-	225	7.7e-38	143.7	0	1	1	1.9e-42	9.8e-38	143.322	0	9	216	15	222	12	230	0.92	RES domain-containing protein		0
A0A132CJN0_9BURK	A0A132CJN0_9BURK	235	jackhmmer	-	225	8.2e-38	143.6	0	1	1	1.9e-42	9.9e-38	143.309	0	12	218	23	230	19	235	0.97	RES domain-containing protein		0
A0A106DRP8_9BURK	A0A106DRP8_9BURK	232	jackhmmer	-	225	8.2e-38	143.6	0	1	1	1.9e-42	9.6e-38	143.346	0	11	218	19	227	12	232	0.96	RES domain-containing protein		0
A0A248VT74_9BURK	A0A248VT74_9BURK	233	jackhmmer	-	225	8.3e-38	143.6	0	1	1	1.8e-42	9.6e-38	143.359	0	12	221	21	231	15	233	0.97	RES domain-containing protein		0
A0A4Y8MSB9_9BURK	A0A4Y8MSB9_9BURK	233	jackhmmer	-	225	8.7e-38	143.5	0	1	1	1.9e-42	1e-37	143.287	0	12	221	21	231	15	233	0.97	RES domain-containing protein		0
F2LQ94_BURGS	F2LQ94_BURGS	233	jackhmmer	-	225	9.3e-38	143.4	0	1	1	2.4e-42	1.2e-37	142.987	0	12	217	21	227	11	232	0.96	RES domain-containing protein		0
A0A495G343_9BURK	A0A495G343_9BURK	233	jackhmmer	-	225	9.4e-38	143.4	0	1	1	2.1e-42	1.1e-37	143.179	0	12	221	21	231	15	233	0.97	RES domain-containing protein		0
A0A2A7SHE6_BURGA	A0A2A7SHE6_BURGA	233	jackhmmer	-	225	1e-37	143.3	0	1	1	2.6e-42	1.4e-37	142.851	0	12	217	21	227	11	232	0.96	RES domain-containing protein		0
A0A2Z5MKV1_9BURK	A0A2Z5MKV1_9BURK	233	jackhmmer	-	225	1e-37	143.2	0	1	1	2.3e-42	1.2e-37	143.025	0	12	221	21	231	14	233	0.97	RES domain-containing protein		0
I2IXZ2_9BURK	I2IXZ2_9BURK	233	jackhmmer	-	225	1.1e-37	143.2	0	1	1	2.5e-42	1.3e-37	142.941	0	12	221	21	231	16	233	0.96	RES domain-containing protein		0
A0A5Q4ZM62_9BURK	A0A5Q4ZM62_9BURK	233	jackhmmer	-	225	1.1e-37	143.2	0	1	1	2.5e-42	1.3e-37	142.941	0	12	221	21	231	16	233	0.96	RES domain-containing protein		0
A0A1G6WMD3_9BURK	A0A1G6WMD3_9BURK	233	jackhmmer	-	225	1.1e-37	143.2	0	1	1	2.6e-42	1.3e-37	142.891	0	12	221	21	231	18	233	0.96	RES domain-containing protein		0
A0A2E1XK51_9PROT	A0A2E1XK51_9PROT	234	jackhmmer	-	225	1.1e-37	143.2	0	1	1	2.6e-42	1.4e-37	142.844	0	11	216	15	222	7	227	0.92	RES domain-containing protein		0
A0A372KA10_9BURK	A0A372KA10_9BURK	233	jackhmmer	-	225	1.1e-37	143.2	0	1	1	2.5e-42	1.3e-37	142.928	0	12	218	21	228	17	233	0.97	RES domain-containing protein		0
A0A5B0KFM6_9ENTR	A0A5B0KFM6_9ENTR	232	jackhmmer	-	225	1.1e-37	143.1	0	1	1	2.8e-42	1.4e-37	142.781	0.02	11	217	16	224	11	227	0.96	RES family NAD+ phosphorylase		0
A0A431PEM9_9BRAD	A0A431PEM9_9BRAD	239	jackhmmer	-	225	1.2e-37	143.1	0	1	1	2.9e-42	1.5e-37	142.702	0	12	217	17	225	13	234	0.91	RES domain-containing protein		0
L0M1G0_ENTBF	L0M1G0_ENTBF	231	jackhmmer	-	225	1.2e-37	143.1	0	1	1	2.9e-42	1.5e-37	142.708	0.02	11	217	16	224	8	227	0.95	RES domain-containing protein		0
A0A5Q2T6A7_KLUIN	A0A5Q2T6A7_KLUIN	233	jackhmmer	-	225	1.2e-37	143.1	0	1	1	2.8e-42	1.4e-37	142.781	0.02	10	216	15	223	7	228	0.95	RES domain-containing protein		0
A0A103EJQ0_9BURK	A0A103EJQ0_9BURK	235	jackhmmer	-	225	1.2e-37	143.1	0	1	1	2.7e-42	1.4e-37	142.808	0	12	218	23	230	19	235	0.97	RES domain-containing protein		0
A0A285D2G2_9RHOB	A0A285D2G2_9RHOB	227	jackhmmer	-	225	1.2e-37	143	0	1	1	3e-42	1.6e-37	142.668	0	9	217	9	217	4	221	0.93	RES domain-containing protein		0
A0A2V3QXE8_9BURK	A0A2V3QXE8_9BURK	233	jackhmmer	-	225	1.2e-37	143	0	1	1	2.8e-42	1.4e-37	142.781	0	12	221	21	231	14	233	0.97	RES domain-containing protein		0
A0A285R5R0_9HYPH	A0A285R5R0_9HYPH	248	jackhmmer	-	225	1.3e-37	143	0	1	1	3.1e-42	1.6e-37	142.604	0	10	215	20	228	17	235	0.92	RES domain-containing protein		0
A0A257FR39_9BURK	A0A257FR39_9BURK	231	jackhmmer	-	225	1.3e-37	143	0	1	1	2.8e-42	1.4e-37	142.782	0	12	220	14	226	8	231	0.94	RES domain-containing protein		0
A0A2T0KU57_9BURK	A0A2T0KU57_9BURK	233	jackhmmer	-	225	1.4e-37	142.8	0	1	1	3.2e-42	1.6e-37	142.593	0	12	221	21	231	15	233	0.97	RES domain-containing protein		0
A0A838C6T2_BURGA	A0A838C6T2_BURGA	233	jackhmmer	-	225	1.4e-37	142.8	0	1	1	3.6e-42	1.9e-37	142.385	0	12	217	21	227	11	232	0.96	RES domain-containing protein		0
A0A7H4PSF3_9BURK	A0A7H4PSF3_9BURK	233	jackhmmer	-	225	1.5e-37	142.7	0	1	1	3.5e-42	1.8e-37	142.453	0	12	218	21	228	16	233	0.96	RES domain-containing protein		0
A0A1Y5Q165_9SPHN	A0A1Y5Q165_9SPHN	236	jackhmmer	-	225	1.5e-37	142.7	0	1	1	3.7e-42	1.9e-37	142.375	0	12	217	15	221	6	224	0.94	RES domain-containing protein		0
A0A7Z7GWE7_9BURK	A0A7Z7GWE7_9BURK	233	jackhmmer	-	225	1.6e-37	142.6	0	1	1	3.8e-42	2e-37	142.319	0	12	216	21	226	17	232	0.96	RES domain-containing protein		0
A0A1H5N2A0_9BURK	A0A1H5N2A0_9BURK	233	jackhmmer	-	225	1.6e-37	142.6	0	1	1	3.9e-42	2e-37	142.289	0	12	217	21	227	15	232	0.96	RES domain-containing protein		0
A0A3S4FPQ8_KLUIN	A0A3S4FPQ8_KLUIN	233	jackhmmer	-	225	1.6e-37	142.6	0	1	1	3.7e-42	1.9e-37	142.347	0.03	10	216	15	223	7	228	0.94	RES domain		0
A0A7C9RLA3_9BRAD	A0A7C9RLA3_9BRAD	239	jackhmmer	-	225	1.6e-37	142.6	0	1	1	4.1e-42	2.1e-37	142.21	0	12	217	17	225	13	234	0.91	RES family NAD+ phosphorylase		0
A0A4R0WTU4_9BURK	A0A4R0WTU4_9BURK	233	jackhmmer	-	225	1.7e-37	142.6	0	1	1	4.1e-42	2.1e-37	142.229	0	12	217	21	227	15	232	0.97	RES domain-containing protein		0
A0A7Z0ZDA1_9BURK	A0A7Z0ZDA1_9BURK	233	jackhmmer	-	225	1.7e-37	142.6	0	1	1	4.1e-42	2.1e-37	142.229	0	12	217	21	227	15	232	0.97	RES domain-containing protein		0
A0A158IM65_9BURK	A0A158IM65_9BURK	241	jackhmmer	-	225	1.8e-37	142.5	0	1	1	3.9e-42	2.1e-37	142.274	0	12	220	25	238	17	241	0.92	RES domain protein		0
A0A2N7VKL6_9BURK	A0A2N7VKL6_9BURK	234	jackhmmer	-	225	1.8e-37	142.5	0	1	1	4.1e-42	2.1e-37	142.23	0	11	220	21	231	14	234	0.96	RES domain-containing protein		0
A0A1N6LRJ3_9BURK	A0A1N6LRJ3_9BURK	233	jackhmmer	-	225	1.9e-37	142.4	0	1	1	4.6e-42	2.4e-37	142.056	0	12	217	21	227	15	232	0.96	RES domain-containing protein		0
A0A495GX54_9BURK	A0A495GX54_9BURK	233	jackhmmer	-	225	1.9e-37	142.4	0	1	1	4.6e-42	2.4e-37	142.056	0	12	217	21	227	15	232	0.96	RES domain-containing protein		0
A0A840LBD1_9BURK	A0A840LBD1_9BURK	232	jackhmmer	-	225	2.1e-37	142.3	0	1	1	4.8e-42	2.5e-37	142.009	0	11	221	14	228	9	232	0.93	Uncharacterized protein		0
A0A202DPU2_9BACT	A0A202DPU2_9BACT	228	jackhmmer	-	225	2.2e-37	142.2	0	1	1	5.3e-42	2.7e-37	141.867	0	11	218	13	221	7	227	0.96	RES domain-containing protein		0
A0A1N6JIT2_9BURK	A0A1N6JIT2_9BURK	233	jackhmmer	-	225	2.2e-37	142.2	0	1	1	5.4e-42	2.8e-37	141.82	0	12	217	21	227	15	232	0.96	RES domain-containing protein		0
A0A4R6N412_9BURK	A0A4R6N412_9BURK	227	jackhmmer	-	225	2.2e-37	142.2	0	1	1	5.1e-42	2.6e-37	141.912	0	12	222	15	224	8	227	0.94	RES domain-containing protein		0
A0A257PUX2_9PROT	A0A257PUX2_9PROT	227	jackhmmer	-	225	2.3e-37	142.1	0	1	1	5.4e-42	2.8e-37	141.828	0	11	216	6	214	3	223	0.92	RES domain-containing protein		0
A0A370N3H9_9BURK	A0A370N3H9_9BURK	233	jackhmmer	-	225	2.3e-37	142.1	0	1	1	5.5e-42	2.9e-37	141.795	0	12	217	21	227	15	232	0.95	RES domain-containing protein		0
A0A1X7EH98_TRICW	A0A1X7EH98_TRICW	233	jackhmmer	-	225	2.3e-37	142.1	0	1	1	5.3e-42	2.7e-37	141.859	0	12	218	21	228	15	233	0.97	RES domain-containing protein		0
A0A1B4FRL4_9BURK	A0A1B4FRL4_9BURK	235	jackhmmer	-	225	2.4e-37	142.1	0	1	1	5.5e-42	2.9e-37	141.802	0	12	218	23	230	19	235	0.97	RES domain-containing protein		0
A0A833V5E2_BURGA	A0A833V5E2_BURGA	233	jackhmmer	-	225	2.4e-37	142	0	1	1	6.2e-42	3.2e-37	141.625	0	12	217	21	227	11	232	0.96	Uncharacterized protein		0
A0A808W122_BURGA	A0A808W122_BURGA	233	jackhmmer	-	225	2.4e-37	142	0	1	1	6.2e-42	3.2e-37	141.625	0	12	217	21	227	11	232	0.96	RES domain-containing protein		0
A0A3G3LGJ8_BURGA	A0A3G3LGJ8_BURGA	233	jackhmmer	-	225	2.4e-37	142	0	1	1	6.2e-42	3.2e-37	141.625	0	12	217	21	227	11	232	0.96	RES domain-containing protein		0
A0A4R1M251_9BURK	A0A4R1M251_9BURK	233	jackhmmer	-	225	2.5e-37	142	0	1	1	5.5e-42	2.8e-37	141.814	0	12	221	21	231	15	233	0.97	RES domain-containing protein		0
A0A1B4FNK3_9BURK	A0A1B4FNK3_9BURK	235	jackhmmer	-	225	2.5e-37	142	0	1	1	5.9e-42	3.1e-37	141.703	0	12	218	23	230	20	235	0.97	RES domain-containing protein		0
A0A7U4Y7R2_9BURK	A0A7U4Y7R2_9BURK	235	jackhmmer	-	225	2.5e-37	142	0	1	1	5.9e-42	3.1e-37	141.699	0	12	218	23	230	19	235	0.97	RES domain-containing protein		0
A0A158J7Q9_9BURK	A0A158J7Q9_9BURK	241	jackhmmer	-	225	2.5e-37	142	0	1	1	6.1e-42	3.2e-37	141.654	0	11	216	24	234	16	240	0.92	RES domain protein		0
A0A1H6PB77_9BURK	A0A1H6PB77_9BURK	233	jackhmmer	-	225	2.5e-37	142	0	1	1	6.1e-42	3.2e-37	141.649	0	12	216	21	226	17	232	0.96	RES domain-containing protein		0
I5CVR8_9BURK	I5CVR8_9BURK	233	jackhmmer	-	225	2.5e-37	142	0	1	1	6.1e-42	3.2e-37	141.649	0	12	216	21	226	17	232	0.96	RES domain-containing protein		0
A0A419TGU0_9BURK	A0A419TGU0_9BURK	233	jackhmmer	-	225	2.6e-37	141.9	0	1	1	6.3e-42	3.3e-37	141.609	0	12	217	21	227	15	232	0.96	RES domain-containing protein		0
A0A7Z2JH35_9BURK	A0A7Z2JH35_9BURK	233	jackhmmer	-	225	2.7e-37	141.9	0	1	1	6.3e-42	3.3e-37	141.6	0	12	221	21	231	18	233	0.96	RES domain-containing protein		0
A0A5C6VFI4_9BURK	A0A5C6VFI4_9BURK	233	jackhmmer	-	225	2.8e-37	141.8	0	1	1	7.1e-42	3.7e-37	141.444	0	12	217	21	227	18	232	0.96	RES domain-containing protein		0
A0A3P0NHE7_9BURK	A0A3P0NHE7_9BURK	231	jackhmmer	-	225	2.8e-37	141.8	0	1	1	6.5e-42	3.4e-37	141.568	0	11	218	18	226	11	231	0.96	RES domain-containing protein		0
A0A1H4HEL3_9BURK	A0A1H4HEL3_9BURK	235	jackhmmer	-	225	2.9e-37	141.8	0	1	1	6.9e-42	3.6e-37	141.49	0	12	218	23	230	18	235	0.96	RES domain-containing protein		0
A0A248KL41_9ENTR	A0A248KL41_9ENTR	223	jackhmmer	-	225	3e-37	141.8	0	1	1	7e-42	3.6e-37	141.462	0.01	11	217	8	216	2	220	0.94	RES family NAD+ phosphorylase		0
A0A244DH93_9BURK	A0A244DH93_9BURK	233	jackhmmer	-	225	3e-37	141.7	0	1	1	7.2e-42	3.8e-37	141.41	0	12	216	21	226	17	232	0.96	RES domain-containing protein		0
A0A2T1B316_9BURK	A0A2T1B316_9BURK	233	jackhmmer	-	225	3.1e-37	141.7	0	1	1	7.4e-42	3.8e-37	141.381	0	12	217	21	227	15	232	0.95	RES domain-containing protein		0
A0A2N8Q767_9BURK	A0A2N8Q767_9BURK	233	jackhmmer	-	225	3.1e-37	141.7	0	1	1	7.4e-42	3.8e-37	141.381	0	12	217	21	227	15	232	0.95	RES domain-containing protein		0
A0A7W6YYH0_9BURK	A0A7W6YYH0_9BURK	233	jackhmmer	-	225	3.1e-37	141.7	0	1	1	7.4e-42	3.8e-37	141.381	0	12	217	21	227	15	232	0.95	RES domain-containing protein		0
A0A7Y9W780_9BURK	A0A7Y9W780_9BURK	233	jackhmmer	-	225	3.2e-37	141.7	0	1	1	7.9e-42	4.1e-37	141.279	0	12	217	21	227	15	232	0.96	RES domain-containing protein		0
A0A7Y9WTF0_9BURK	A0A7Y9WTF0_9BURK	233	jackhmmer	-	225	3.2e-37	141.7	0	1	1	7.9e-42	4.1e-37	141.279	0	12	217	21	227	15	232	0.96	RES domain-containing protein		0
A0A327KN56_9HYPH	A0A327KN56_9HYPH	242	jackhmmer	-	225	3.3e-37	141.6	0	1	1	8.1e-42	4.2e-37	141.254	0	11	220	22	234	15	238	0.9	RES domain-containing protein		0
A0A0H3KPJ7_BURM1	A0A0H3KPJ7_BURM1	233	jackhmmer	-	225	3.4e-37	141.6	0	1	1	7.7e-42	4e-37	141.329	0	12	218	21	228	14	233	0.96	RES domain-containing protein		0
A0A7Z7I684_9BURK	A0A7Z7I684_9BURK	243	jackhmmer	-	225	3.4e-37	141.6	0	1	1	7.7e-42	4e-37	141.325	0	12	221	27	241	21	243	0.95	RES domain-containing protein		0
J4SJG2_9BURK	J4SJG2_9BURK	233	jackhmmer	-	225	3.4e-37	141.6	0	1	1	7.7e-42	4e-37	141.329	0	12	218	21	228	14	233	0.96	RES domain protein		0
A0A1B4N353_9BURK	A0A1B4N353_9BURK	233	jackhmmer	-	225	3.4e-37	141.6	0	1	1	7.7e-42	4e-37	141.329	0	12	218	21	228	14	233	0.96	RES domain-containing protein		0
B9BK99_9BURK	B9BK99_9BURK	233	jackhmmer	-	225	3.4e-37	141.6	0	1	1	7.7e-42	4e-37	141.329	0	12	218	21	228	14	233	0.96	RES domain family		0
A0A7Y6JZG8_9BURK	A0A7Y6JZG8_9BURK	233	jackhmmer	-	225	3.8e-37	141.4	0	1	1	9.3e-42	4.8e-37	141.053	0	12	217	21	227	14	232	0.96	RES family NAD+ phosphorylase		0
A0A6J5BZK9_9BURK	A0A6J5BZK9_9BURK	233	jackhmmer	-	225	3.9e-37	141.4	0	1	1	9e-42	4.7e-37	141.103	0	12	221	21	231	16	233	0.97	RES domain-containing protein		0
A0A1Q4GTD0_9PROT	A0A1Q4GTD0_9PROT	226	jackhmmer	-	225	3.9e-37	141.4	0	1	1	9e-42	4.7e-37	141.104	0	12	222	14	225	7	226	0.97	RES domain-containing protein		0
A0A0U2TAM2_9BURK	A0A0U2TAM2_9BURK	238	jackhmmer	-	225	4.1e-37	141.3	0	1	1	9.3e-42	4.9e-37	141.048	0	12	220	18	233	11	238	0.91	RES domain-containing protein		0
A0A4Q3TZE7_9BACT	A0A4Q3TZE7_9BACT	237	jackhmmer	-	225	4.1e-37	141.3	0	1	1	9.4e-42	4.9e-37	141.04	0.01	7	217	18	231	15	237	0.93	RES domain-containing protein		0
A0A158H572_9BURK	A0A158H572_9BURK	241	jackhmmer	-	225	4.1e-37	141.3	0	1	1	1e-41	5.4e-37	140.912	0	12	216	25	234	19	240	0.92	RES domain protein		0
A0A7I8BVX5_9BURK	A0A7I8BVX5_9BURK	233	jackhmmer	-	225	4.5e-37	141.2	0	1	1	1.1e-41	5.7e-37	140.834	0	12	217	21	227	17	232	0.96	RES domain-containing protein		0
A0A078L4M3_9GAMM	A0A078L4M3_9GAMM	235	jackhmmer	-	225	4.6e-37	141.1	0	1	1	1e-41	5.3e-37	140.934	0.01	5	220	10	230	6	234	0.92	RES domain protein		0
A0A4Q5Q2U7_9GAMM	A0A4Q5Q2U7_9GAMM	232	jackhmmer	-	225	4.7e-37	141.1	0	1	1	1.1e-41	5.5e-37	140.877	0.04	7	223	12	231	8	232	0.94	RES domain-containing protein		0
A0A4R7QGG8_9BURK	A0A4R7QGG8_9BURK	233	jackhmmer	-	225	4.7e-37	141.1	0	1	1	1.1e-41	5.9e-37	140.773	0	12	217	21	227	15	232	0.96	RES domain-containing protein		0
A0A378GQW7_9ENTR	A0A378GQW7_9ENTR	231	jackhmmer	-	225	4.7e-37	141.1	0	1	1	1.1e-41	5.7e-37	140.813	0.01	11	217	16	224	7	228	0.94	RES domain		0
A0A7I6ZDP2_9ENTR	A0A7I6ZDP2_9ENTR	231	jackhmmer	-	225	4.7e-37	141.1	0	1	1	1.1e-41	5.7e-37	140.813	0.01	11	217	16	224	7	228	0.94	Uncharacterized protein		0
A0A0H2XXK6_BURCA	A0A0H2XXK6_BURCA	233	jackhmmer	-	225	4.8e-37	141.1	0	1	1	1.1e-41	5.7e-37	140.819	0	12	218	21	228	14	233	0.96	RES domain-containing protein		0
A0A3R9CKK8_9BURK	A0A3R9CKK8_9BURK	233	jackhmmer	-	225	4.8e-37	141.1	0	1	1	1.1e-41	5.7e-37	140.819	0	12	218	21	228	14	233	0.96	RES domain protein		0
B1K4B7_BURCC	B1K4B7_BURCC	233	jackhmmer	-	225	4.8e-37	141.1	0	1	1	1.1e-41	5.7e-37	140.819	0	12	218	21	228	14	233	0.96	RES domain protein		0
A0A3N9G5F7_9BURK	A0A3N9G5F7_9BURK	233	jackhmmer	-	225	4.9e-37	141	0	1	1	1.1e-41	5.8e-37	140.788	0	12	218	21	228	14	233	0.96	RES domain-containing protein		0
A0A1H1GX35_9BURK	A0A1H1GX35_9BURK	233	jackhmmer	-	225	5.1e-37	141	0	1	1	1.2e-41	6.4e-37	140.654	0	12	217	21	227	15	232	0.96	RES domain-containing protein		0
A0A158DNC2_9BURK	A0A158DNC2_9BURK	243	jackhmmer	-	225	5.1e-37	141	0	1	1	1.2e-41	6.2e-37	140.703	0	11	221	26	241	18	243	0.91	RES domain protein		0
A0A7I6TIF7_9ENTR	A0A7I6TIF7_9ENTR	231	jackhmmer	-	225	5.1e-37	141	0	1	1	1.3e-41	6.8e-37	140.578	0.01	11	216	16	223	9	227	0.95	RES domain-containing protein		0
A0A7I6QAA2_9ENTR	A0A7I6QAA2_9ENTR	231	jackhmmer	-	225	5.1e-37	141	0	1	1	1.3e-41	6.8e-37	140.578	0.01	11	216	16	223	9	227	0.95	RES domain-containing protein		0
A0A2T2Y2M9_9ENTR	A0A2T2Y2M9_9ENTR	231	jackhmmer	-	225	5.1e-37	141	0	1	1	1.3e-41	6.8e-37	140.578	0.01	11	216	16	223	9	227	0.95	RES domain-containing protein		0
A0A7I6TXJ2_9ENTR	A0A7I6TXJ2_9ENTR	231	jackhmmer	-	225	5.1e-37	141	0	1	1	1.3e-41	6.8e-37	140.578	0.01	11	216	16	223	9	227	0.95	RES domain-containing protein		0
A0A7I6T4P4_9ENTR	A0A7I6T4P4_9ENTR	231	jackhmmer	-	225	5.1e-37	141	0	1	1	1.3e-41	6.8e-37	140.578	0.01	11	216	16	223	9	227	0.95	RES domain-containing protein		0
A0A7I6QQC5_9ENTR	A0A7I6QQC5_9ENTR	231	jackhmmer	-	225	5.1e-37	141	0	1	1	1.3e-41	6.8e-37	140.578	0.01	11	216	16	223	9	227	0.95	RES domain-containing protein		0
A0A7I6VNS4_9ENTR	A0A7I6VNS4_9ENTR	231	jackhmmer	-	225	5.1e-37	141	0	1	1	1.3e-41	6.8e-37	140.578	0.01	11	216	16	223	9	227	0.95	RES domain-containing protein		0
B9B759_9BURK	B9B759_9BURK	233	jackhmmer	-	225	5.6e-37	140.9	0	1	1	1.3e-41	6.6e-37	140.621	0	12	218	21	228	14	233	0.96	RES domain family		0
K8PUH2_9BRAD	K8PUH2_9BRAD	236	jackhmmer	-	225	5.6e-37	140.8	0	1	1	1.4e-41	7.1e-37	140.504	0	12	217	17	225	13	234	0.91	RES domain-containing protein		0
A0A7T6VMQ0_9BURK	A0A7T6VMQ0_9BURK	231	jackhmmer	-	225	5.9e-37	140.8	0	1	1	1.4e-41	7.1e-37	140.516	0	11	218	18	226	11	231	0.96	RES family NAD+ phosphorylase		0
A0A3P0PBD2_9BURK	A0A3P0PBD2_9BURK	231	jackhmmer	-	225	5.9e-37	140.8	0	1	1	1.4e-41	7.1e-37	140.516	0	11	218	18	226	11	231	0.96	RES domain-containing protein		0
A0A3N2RY49_9ENTR	A0A3N2RY49_9ENTR	223	jackhmmer	-	225	5.9e-37	140.8	0	1	1	1.4e-41	7.3e-37	140.466	0.01	11	217	8	216	2	220	0.95	RES domain-containing protein		0
A0A6J5KIC8_9BURK	A0A6J5KIC8_9BURK	233	jackhmmer	-	225	6.2e-37	140.7	0	1	1	1.5e-41	7.6e-37	140.422	0	12	221	21	231	16	233	0.97	RES domain-containing protein		0
K0DXZ6_9BURK	K0DXZ6_9BURK	233	jackhmmer	-	225	6.2e-37	140.7	0	1	1	1.5e-41	7.6e-37	140.422	0	12	221	21	231	16	233	0.97	RES domain-containing protein		0
A0A103E5K2_9BURK	A0A103E5K2_9BURK	235	jackhmmer	-	225	6.3e-37	140.7	0	1	1	1.4e-41	7.5e-37	140.44	0	12	218	23	230	19	235	0.96	RES domain-containing protein		0
A0A1H1JDA0_9HYPH	A0A1H1JDA0_9HYPH	242	jackhmmer	-	225	6.6e-37	140.6	0	1	1	1.6e-41	8.3e-37	140.286	0	11	217	23	230	20	237	0.95	RES domain-containing protein		0
A0A3N8YG01_9BURK	A0A3N8YG01_9BURK	233	jackhmmer	-	225	6.7e-37	140.6	0	1	1	1.5e-41	8e-37	140.337	0	12	218	21	228	14	233	0.96	RES domain-containing protein		0
R4WMQ2_9BURK	R4WMQ2_9BURK	241	jackhmmer	-	225	7.3e-37	140.5	0	1	1	1.7e-41	8.8e-37	140.21	0	12	220	25	238	19	241	0.93	RES domain protein		0
A0A364GNW5_9BURK	A0A364GNW5_9BURK	233	jackhmmer	-	225	7.5e-37	140.4	0	1	1	1.7e-41	8.9e-37	140.19	0	12	218	21	228	14	233	0.96	RES domain-containing protein		0
A0A107L0X4_9BURK	A0A107L0X4_9BURK	233	jackhmmer	-	225	7.5e-37	140.4	0	1	1	1.7e-41	8.9e-37	140.19	0	12	218	21	228	14	233	0.96	RES domain protein		0
A0A7W8Q3T4_PARAM	A0A7W8Q3T4_PARAM	233	jackhmmer	-	225	7.8e-37	140.4	0	1	1	1.9e-41	1e-36	140.012	0	12	217	21	227	14	232	0.96	RES domain-containing protein		0
A0A7U4PBI7_9BURK	A0A7U4PBI7_9BURK	235	jackhmmer	-	225	8.4e-37	140.3	0	1	1	1.9e-41	9.9e-37	140.034	0	12	218	23	230	17	235	0.96	RES domain-containing protein		0
A0A7T2X062_9BURK	A0A7T2X062_9BURK	235	jackhmmer	-	225	8.4e-37	140.3	0	1	1	1.9e-41	9.9e-37	140.034	0	12	218	23	230	17	235	0.96	RES family NAD+ phosphorylase		0
A0A2U9T1L7_9BURK	A0A2U9T1L7_9BURK	231	jackhmmer	-	225	8.7e-37	140.2	0	1	1	2e-41	1e-36	139.972	0	12	218	19	226	11	231	0.96	RES domain-containing protein		0
A0A132DR73_BURVI	A0A132DR73_BURVI	231	jackhmmer	-	225	9.1e-37	140.2	0	1	1	2e-41	1.1e-36	139.934	0	11	218	18	226	11	231	0.96	RES domain-containing protein		0
A0A837ZCJ7_9GAMM	A0A837ZCJ7_9GAMM	229	jackhmmer	-	225	9.1e-37	140.2	0	1	1	2.2e-41	1.1e-36	139.85	0	9	217	12	222	6	226	0.95	Uncharacterized protein		0
A0A132EW05_9BURK	A0A132EW05_9BURK	233	jackhmmer	-	225	9.3e-37	140.1	0	1	1	2.1e-41	1.1e-36	139.894	0	12	218	21	228	12	233	0.96	RES domain-containing protein		0
F0GEL0_9BURK	F0GEL0_9BURK	233	jackhmmer	-	225	9.4e-37	140.1	0	1	1	2.1e-41	1.1e-36	139.894	0	12	218	21	228	12	233	0.96	RES domain-containing protein		0
A0A088UYU7_9BURK	A0A088UYU7_9BURK	233	jackhmmer	-	225	9.4e-37	140.1	0	1	1	2.1e-41	1.1e-36	139.894	0	12	218	21	228	12	233	0.96	RES domain protein		0
A0A3N8BBD1_9BURK	A0A3N8BBD1_9BURK	231	jackhmmer	-	225	9.8e-37	140.1	0	1	1	2.2e-41	1.2e-36	139.813	0	12	218	19	226	12	231	0.96	RES domain-containing protein		0
A0A7I6RXZ2_9ENTR	A0A7I6RXZ2_9ENTR	231	jackhmmer	-	225	9.9e-37	140	0	1	1	2.5e-41	1.3e-36	139.646	0.01	11	216	16	223	9	227	0.95	RES domain-containing protein		0
A0A3S9NFU3_9BURK	A0A3S9NFU3_9BURK	233	jackhmmer	-	225	1e-36	140	0	1	1	2.3e-41	1.2e-36	139.777	0	11	218	20	228	13	233	0.96	RES domain-containing protein		0
A0A0P0RGW5_9BURK	A0A0P0RGW5_9BURK	233	jackhmmer	-	225	1.1e-36	139.9	0	1	1	2.6e-41	1.4e-36	139.576	0	12	217	21	227	17	232	0.96	RES domain		0
A0A108EE04_9BURK	A0A108EE04_9BURK	232	jackhmmer	-	225	1.1e-36	139.9	0	1	1	2.5e-41	1.3e-36	139.674	0	11	218	19	227	12	232	0.96	RES domain protein		0
A0A132EB36_9BURK	A0A132EB36_9BURK	233	jackhmmer	-	225	1.1e-36	139.9	0	1	1	2.6e-41	1.4e-36	139.584	0	12	218	21	228	7	233	0.96	RES domain-containing protein		0
A0A6P2PAQ7_9BURK	A0A6P2PAQ7_9BURK	231	jackhmmer	-	225	1.1e-36	139.9	0	1	1	2.6e-41	1.3e-36	139.608	0	12	218	19	226	8	231	0.96	RES domain protein		0
A0A095MSZ2_BURPE	A0A095MSZ2_BURPE	233	jackhmmer	-	225	1.1e-36	139.8	0	1	1	2.6e-41	1.4e-36	139.586	0	12	218	21	228	15	233	0.96	RES domain-containing protein		0
A0A6S5Z1E2_9GAMM	A0A6S5Z1E2_9GAMM	229	jackhmmer	-	225	1.2e-36	139.8	0	1	1	2.8e-41	1.5e-36	139.487	0	9	217	12	222	6	226	0.95	RES domain-containing protein		0
B1H7I7_BURPE	B1H7I7_BURPE	235	jackhmmer	-	225	1.2e-36	139.8	0	1	1	2.7e-41	1.4e-36	139.54	0	12	218	23	230	17	235	0.96	RES domain-containing protein		0
A3NMN0_BURP6	A3NMN0_BURP6	235	jackhmmer	-	225	1.2e-36	139.8	0	1	1	2.7e-41	1.4e-36	139.54	0	12	218	23	230	17	235	0.96	RES domain-containing protein		0
A0A0E1UPN3_BURPE	A0A0E1UPN3_BURPE	235	jackhmmer	-	225	1.2e-36	139.8	0	1	1	2.7e-41	1.4e-36	139.54	0	12	218	23	230	17	235	0.96	RES domain-containing protein		0
A3P840_BURP0	A3P840_BURP0	235	jackhmmer	-	225	1.2e-36	139.8	0	1	1	2.7e-41	1.4e-36	139.54	0	12	218	23	230	17	235	0.96	RES domain-containing protein		0
Q63J98_BURPS	Q63J98_BURPS	233	jackhmmer	-	225	1.2e-36	139.8	0	1	1	2.7e-41	1.4e-36	139.518	0	12	218	21	228	15	233	0.96	RES domain-containing protein		0
A0A7U5AH01_BURPE	A0A7U5AH01_BURPE	233	jackhmmer	-	225	1.2e-36	139.8	0	1	1	2.7e-41	1.4e-36	139.518	0	12	218	21	228	15	233	0.96	RES domain protein		0
A0A2C9ANF3_9BURK	A0A2C9ANF3_9BURK	233	jackhmmer	-	225	1.2e-36	139.8	0	1	1	2.9e-41	1.5e-36	139.431	0	12	216	21	226	17	232	0.96	RES domain-containing protein		0
A0A8A4EP98_BURPE	A0A8A4EP98_BURPE	235	jackhmmer	-	225	1.2e-36	139.7	0	1	1	2.8e-41	1.5e-36	139.472	0	12	218	23	230	17	235	0.96	RES family NAD+ phosphorylase		0
A0A0H3HUV8_BURP2	A0A0H3HUV8_BURP2	235	jackhmmer	-	225	1.2e-36	139.7	0	1	1	2.8e-41	1.5e-36	139.472	0	12	218	23	230	17	235	0.96	RES domain-containing protein		0
A0A330LX11_9GAMM	A0A330LX11_9GAMM	227	jackhmmer	-	225	1.3e-36	139.7	0.1	1	1	3e-41	1.6e-36	139.388	0.07	8	222	11	226	5	227	0.92	RES domain-containing protein		0
A0A149PTG0_9BURK	A0A149PTG0_9BURK	233	jackhmmer	-	225	1.3e-36	139.7	0	1	1	3.3e-41	1.7e-36	139.258	0	12	217	21	227	15	232	0.96	RES domain-containing protein		0
A0A1B7JWV5_9ENTR	A0A1B7JWV5_9ENTR	232	jackhmmer	-	225	1.3e-36	139.6	0	1	1	3.2e-41	1.7e-36	139.296	0.01	11	217	16	224	12	228	0.96	RES domain-containing protein		0
A0A7U4LW76_BURCE	A0A7U4LW76_BURCE	234	jackhmmer	-	225	1.4e-36	139.6	0	1	1	3.1e-41	1.6e-36	139.33	0	12	221	21	232	14	234	0.95	RES domain protein		0
A0A6P2LYH2_9BURK	A0A6P2LYH2_9BURK	234	jackhmmer	-	225	1.4e-36	139.6	0	1	1	3.1e-41	1.6e-36	139.33	0	12	221	21	232	14	234	0.95	RES domain protein		0
A0A0D5ITK5_9BURK	A0A0D5ITK5_9BURK	234	jackhmmer	-	225	1.4e-36	139.6	0	1	1	3.1e-41	1.6e-36	139.33	0	12	221	21	232	14	234	0.95	RES domain protein		0
A0A7U9PAP4_9BURK	A0A7U9PAP4_9BURK	234	jackhmmer	-	225	1.4e-36	139.6	0	1	1	3.1e-41	1.6e-36	139.33	0	12	221	21	232	14	234	0.95	RES domain-containing protein		0
A0A2S8RKX7_9BURK	A0A2S8RKX7_9BURK	233	jackhmmer	-	225	1.4e-36	139.6	0	1	1	3.5e-41	1.8e-36	139.18	0	12	217	21	227	15	232	0.96	RES domain-containing protein		0
A0A7T2UP87_9GAMM	A0A7T2UP87_9GAMM	229	jackhmmer	-	225	1.4e-36	139.5	0	1	1	3.4e-41	1.8e-36	139.223	0	9	217	12	222	6	226	0.95	RES family NAD+ phosphorylase		0
A0A7Z3TXA3_9GAMM	A0A7Z3TXA3_9GAMM	229	jackhmmer	-	225	1.4e-36	139.5	0	1	1	3.4e-41	1.8e-36	139.223	0	9	217	12	222	6	226	0.95	RES family NAD+ phosphorylase		0
A0A2K8MZS9_9GAMM	A0A2K8MZS9_9GAMM	229	jackhmmer	-	225	1.4e-36	139.5	0	1	1	3.4e-41	1.8e-36	139.223	0	9	217	12	222	6	226	0.95	RES domain-containing protein		0
A0A3N8A3E2_9BURK	A0A3N8A3E2_9BURK	231	jackhmmer	-	225	1.5e-36	139.5	0	1	1	3.4e-41	1.8e-36	139.217	0	11	218	18	226	11	231	0.96	RES domain-containing protein		0
A0A1G5M0I4_BURVI	A0A1G5M0I4_BURVI	233	jackhmmer	-	225	1.5e-36	139.4	0	1	1	3.5e-41	1.8e-36	139.182	0	11	218	20	228	13	233	0.96	RES domain-containing protein		0
I2DUF9_9BURK	I2DUF9_9BURK	233	jackhmmer	-	225	1.5e-36	139.4	0	1	1	3.5e-41	1.8e-36	139.182	0	11	218	20	228	13	233	0.96	RES domain-containing protein		0
A4JLP8_BURVG	A4JLP8_BURVG	233	jackhmmer	-	225	1.5e-36	139.4	0	1	1	3.5e-41	1.8e-36	139.182	0	11	218	20	228	13	233	0.96	RES domain-containing protein		0
A0A103BAK1_9BURK	A0A103BAK1_9BURK	233	jackhmmer	-	225	1.6e-36	139.4	0	1	1	3.6e-41	1.9e-36	139.119	0	12	218	21	228	14	233	0.96	RES domain-containing protein		0
A0A1H7KVX0_9BURK	A0A1H7KVX0_9BURK	233	jackhmmer	-	225	1.6e-36	139.4	0	1	1	3.6e-41	1.8e-36	139.151	0	12	218	21	228	15	233	0.96	RES domain-containing protein		0
A0A2I8E757_9BURK	A0A2I8E757_9BURK	233	jackhmmer	-	225	1.7e-36	139.2	0	1	1	4.2e-41	2.2e-36	138.907	0	12	217	21	227	17	232	0.96	RES domain-containing protein		0
A0A6P2P9R6_9BURK	A0A6P2P9R6_9BURK	233	jackhmmer	-	225	1.8e-36	139.2	0	1	1	4.1e-41	2.1e-36	138.957	0	11	218	20	228	13	233	0.96	RES domain protein		0
A0A1B4I269_9BURK	A0A1B4I269_9BURK	235	jackhmmer	-	225	1.9e-36	139.1	0	1	1	4.2e-41	2.2e-36	138.911	0	11	218	22	230	15	235	0.96	RES domain-containing protein		0
A0A7Z1GHJ4_9BURK	A0A7Z1GHJ4_9BURK	231	jackhmmer	-	225	1.9e-36	139.1	0	1	1	4.1e-41	2.2e-36	138.936	0	11	218	18	226	10	231	0.96	RES domain-containing protein		0
Q0B409_BURCM	Q0B409_BURCM	231	jackhmmer	-	225	1.9e-36	139.1	0	1	1	4.1e-41	2.2e-36	138.936	0	11	218	18	226	10	231	0.96	RES domain-containing protein		0
A0A0F6L4Z4_BURPE	A0A0F6L4Z4_BURPE	233	jackhmmer	-	225	2e-36	139	0	1	1	4.5e-41	2.4e-36	138.801	0	12	218	21	228	15	233	0.96	RES domain protein		0
A8ENN9_BURPE	A8ENN9_BURPE	233	jackhmmer	-	225	2e-36	139	0	1	1	4.5e-41	2.4e-36	138.801	0	12	218	21	228	15	233	0.96	RES domain-containing protein		0
A0A095PMJ1_BURPE	A0A095PMJ1_BURPE	233	jackhmmer	-	225	2e-36	139	0	1	1	4.5e-41	2.4e-36	138.801	0	12	218	21	228	15	233	0.96	RES domain protein		0
A0A0J1K567_9GAMM	A0A0J1K567_9GAMM	229	jackhmmer	-	225	2e-36	139	0	1	1	4.4e-41	2.3e-36	138.861	0.02	8	218	13	225	6	229	0.94	RES domain-containing protein		0
A0A3N9G403_9BURK	A0A3N9G403_9BURK	222	jackhmmer	-	225	2e-36	139	0	1	1	4.6e-41	2.4e-36	138.796	0	12	218	10	217	3	222	0.96	RES domain-containing protein		0
A0A6P2IMK3_9BURK	A0A6P2IMK3_9BURK	232	jackhmmer	-	225	2e-36	139	0	1	1	4.7e-41	2.4e-36	138.763	0	11	218	19	227	12	232	0.96	RES domain protein		0
C4I8W8_BURPE	C4I8W8_BURPE	235	jackhmmer	-	225	2.1e-36	139	0	1	1	4.7e-41	2.4e-36	138.756	0	12	218	23	230	17	235	0.96	RES domain protein		0
A0A7U5K3Z5_BURPE	A0A7U5K3Z5_BURPE	235	jackhmmer	-	225	2.1e-36	139	0	1	1	4.7e-41	2.4e-36	138.756	0	12	218	23	230	17	235	0.96	RES domain-containing protein		0
A0A0E1SG18_BURPE	A0A0E1SG18_BURPE	235	jackhmmer	-	225	2.1e-36	139	0	1	1	4.7e-41	2.4e-36	138.756	0	12	218	23	230	17	235	0.96	RES domain-containing protein		0
A0A0E1W4Z6_BURPE	A0A0E1W4Z6_BURPE	235	jackhmmer	-	225	2.1e-36	139	0	1	1	4.7e-41	2.4e-36	138.756	0	12	218	23	230	17	235	0.96	RES domain-containing protein		0
Q3JK41_BURP1	Q3JK41_BURP1	235	jackhmmer	-	225	2.1e-36	139	0	1	1	4.7e-41	2.4e-36	138.756	0	12	218	23	230	17	235	0.96	RES domain-containing protein		0
A0A0E1TVK8_BURPE	A0A0E1TVK8_BURPE	235	jackhmmer	-	225	2.1e-36	139	0	1	1	4.7e-41	2.4e-36	138.756	0	12	218	23	230	17	235	0.96	RES domain-containing protein		0
A0A1J9NVP1_9BURK	A0A1J9NVP1_9BURK	231	jackhmmer	-	225	2.1e-36	139	0	1	1	4.6e-41	2.4e-36	138.777	0	11	218	18	226	10	231	0.96	RES domain-containing protein		0
A0A3N8AXX9_9BURK	A0A3N8AXX9_9BURK	232	jackhmmer	-	225	2.1e-36	139	0	1	1	4.8e-41	2.5e-36	138.731	0	11	218	19	227	11	232	0.96	RES domain-containing protein		0
A0A1X7M4F8_9BURK	A0A1X7M4F8_9BURK	233	jackhmmer	-	225	2.3e-36	138.9	0	1	1	5.6e-41	2.9e-36	138.509	0	12	217	21	227	14	232	0.96	RES domain-containing protein		0
A0A109EF71_9BURK	A0A109EF71_9BURK	233	jackhmmer	-	225	2.3e-36	138.8	0	1	1	5.2e-41	2.7e-36	138.597	0	11	218	20	228	13	233	0.96	RES domain-containing protein		0
A0A3P0SGT9_9BURK	A0A3P0SGT9_9BURK	232	jackhmmer	-	225	2.4e-36	138.8	0	1	1	5.4e-41	2.8e-36	138.56	0	11	218	19	227	12	232	0.96	RES domain-containing protein		0
A0A2R7MW15_9GAMM	A0A2R7MW15_9GAMM	229	jackhmmer	-	225	2.4e-36	138.8	0	1	1	5.7e-41	3e-36	138.485	0	9	217	12	222	6	226	0.95	RES domain-containing protein		0
A0A228HN63_9BURK	A0A228HN63_9BURK	222	jackhmmer	-	225	2.5e-36	138.7	0	1	1	6.3e-41	3.3e-36	138.344	0	12	217	10	216	3	221	0.96	RES domain-containing protein		0
A0A329CDZ9_9BURK	A0A329CDZ9_9BURK	233	jackhmmer	-	225	2.6e-36	138.7	0	1	1	6.4e-41	3.3e-36	138.32	0	12	217	21	227	16	232	0.96	RES domain-containing protein		0
A0A228Q6V8_9BURK	A0A228Q6V8_9BURK	233	jackhmmer	-	225	2.6e-36	138.7	0	1	1	5.7e-41	3e-36	138.475	0	11	218	20	228	13	233	0.96	RES domain-containing protein		0
A0A7C9TCR2_9PROT	A0A7C9TCR2_9PROT	226	jackhmmer	-	225	2.6e-36	138.7	0	1	1	6.5e-41	3.4e-36	138.294	0	12	218	14	221	7	225	0.96	RES family NAD+ phosphorylase		0
A0A807EC09_9BURK	A0A807EC09_9BURK	233	jackhmmer	-	225	2.6e-36	138.7	0	1	1	5.8e-41	3e-36	138.455	0	11	218	20	228	13	233	0.96	Uncharacterized protein		0
A0A4R9MIS7_9BURK	A0A4R9MIS7_9BURK	232	jackhmmer	-	225	2.6e-36	138.6	0	1	1	6e-41	3.1e-36	138.408	0	11	218	19	227	11	232	0.96	RES domain-containing protein		0
A0A656QJB8_9BURK	A0A656QJB8_9BURK	241	jackhmmer	-	225	2.6e-36	138.6	0	1	1	5.8e-41	3e-36	138.457	0	11	218	24	236	16	241	0.92	RES domain-containing protein		0
D5WEQ0_PARAM	D5WEQ0_PARAM	233	jackhmmer	-	225	2.7e-36	138.6	0	1	1	6.7e-41	3.5e-36	138.258	0	12	217	21	227	14	232	0.96	RES domain protein		0
A0A1A9NGQ1_9BURK	A0A1A9NGQ1_9BURK	233	jackhmmer	-	225	2.7e-36	138.6	0	1	1	6e-41	3.1e-36	138.412	0	12	218	21	228	15	233	0.96	RES domain-containing protein		0
A0A1E4IAN1_9BURK	A0A1E4IAN1_9BURK	225	jackhmmer	-	225	2.7e-36	138.6	0	1	1	6.5e-41	3.4e-36	138.283	0	12	218	15	222	11	224	0.98	RES domain-containing protein		0
A0A328Y7F4_9BURK	A0A328Y7F4_9BURK	233	jackhmmer	-	225	2.8e-36	138.6	0	1	1	6.4e-41	3.3e-36	138.32	0	12	221	21	231	17	233	0.96	RES domain-containing protein		0
A0A6J5J0J2_9BURK	A0A6J5J0J2_9BURK	233	jackhmmer	-	225	2.8e-36	138.6	0	1	1	6.4e-41	3.3e-36	138.312	0	12	218	21	228	14	233	0.96	RES domain protein		0
A0A4U6BUF9_9BRAD	A0A4U6BUF9_9BRAD	231	jackhmmer	-	225	2.8e-36	138.6	0	1	1	6.8e-41	3.5e-36	138.229	0	12	217	13	221	7	229	0.91	RES domain-containing protein		0
A0A2N3J1T3_AERSO	A0A2N3J1T3_AERSO	229	jackhmmer	-	225	2.9e-36	138.5	0	1	1	6.9e-41	3.6e-36	138.215	0	9	217	12	222	6	226	0.95	RES domain-containing protein		0
A0A2S9KUV5_9BURK	A0A2S9KUV5_9BURK	231	jackhmmer	-	225	3e-36	138.4	0	1	1	6.7e-41	3.5e-36	138.247	0	11	218	18	226	10	231	0.96	RES domain-containing protein		0
B1TGT6_9BURK	B1TGT6_9BURK	233	jackhmmer	-	225	3.2e-36	138.4	0	1	1	7.1e-41	3.7e-36	138.175	0	11	218	20	228	12	233	0.96	RES domain protein		0
A0A5N7MIF1_9HYPH	A0A5N7MIF1_9HYPH	244	jackhmmer	-	225	3.2e-36	138.4	0	1	1	7.7e-41	4e-36	138.047	0	11	217	20	230	13	235	0.91	RES domain-containing protein		0
A0A7V8SF19_BURVI	A0A7V8SF19_BURVI	233	jackhmmer	-	225	3.2e-36	138.4	0	1	1	7.3e-41	3.8e-36	138.137	0	11	218	20	228	13	233	0.96	RES domain-containing protein		0
A0A327L4R7_9HYPH	A0A327L4R7_9HYPH	243	jackhmmer	-	225	3.3e-36	138.3	0	1	1	8.6e-41	4.5e-36	137.897	0	10	218	23	234	18	239	0.91	RES domain-containing protein		0
A0A2R7Q3W4_9GAMM	A0A2R7Q3W4_9GAMM	229	jackhmmer	-	225	3.4e-36	138.3	0	1	1	7.9e-41	4.1e-36	138.025	0	9	217	12	222	6	226	0.95	RES domain-containing protein		0
A0A103LP67_9BURK	A0A103LP67_9BURK	232	jackhmmer	-	225	3.4e-36	138.3	0	1	1	7.9e-41	4.1e-36	138.013	0	12	218	20	227	13	232	0.96	RES domain-containing protein		0
A0A837VAX5_BURVI	A0A837VAX5_BURVI	231	jackhmmer	-	225	3.5e-36	138.2	0	1	1	7.9e-41	4.1e-36	138.011	0	12	218	19	226	11	231	0.96	Uncharacterized protein		0
A0A0G3WW47_BURPY	A0A0G3WW47_BURPY	231	jackhmmer	-	225	3.5e-36	138.2	0	1	1	8.1e-41	4.2e-36	137.987	0	12	218	19	226	11	231	0.96	RES domain protein		0
A0A0N1L1Y8_9PROT	A0A0N1L1Y8_9PROT	217	jackhmmer	-	225	3.5e-36	138.2	0	1	1	8e-41	4.2e-36	137.998	0	12	219	7	215	3	217	0.96	RES domain-containing protein		0
Q3J0Q5_CERS4	Q3J0Q5_CERS4	227	jackhmmer	-	225	3.7e-36	138.1	0	1	1	9.4e-41	4.9e-36	137.772	0	9	217	9	217	5	221	0.91	RES domain-containing protein		0
A0A6H9SK19_9BURK	A0A6H9SK19_9BURK	231	jackhmmer	-	225	3.8e-36	138.1	0	1	1	8.5e-41	4.4e-36	137.907	0	11	218	18	226	10	231	0.96	RES domain protein		0
A0A2A4FL82_9BURK	A0A2A4FL82_9BURK	235	jackhmmer	-	225	3.9e-36	138.1	0	1	1	9.1e-41	4.7e-36	137.815	0	12	222	23	234	17	235	0.97	RES domain-containing protein		0
A0A3N8L4H5_9BURK	A0A3N8L4H5_9BURK	235	jackhmmer	-	225	4e-36	138	0	1	1	9.3e-41	4.8e-36	137.788	0	12	218	23	230	17	235	0.97	RES domain-containing protein		0
A0A117VK62_9BURK	A0A117VK62_9BURK	232	jackhmmer	-	225	4.2e-36	138	0	1	1	9.7e-41	5.1e-36	137.719	0	11	218	19	227	12	232	0.96	RES domain-containing protein		0
A0A1B4NZT4_9BURK	A0A1B4NZT4_9BURK	233	jackhmmer	-	225	4.3e-36	138	0	1	1	9.6e-41	5e-36	137.74	0	11	218	20	228	13	233	0.96	RES domain-containing protein		0
C6HW49_9BACT	C6HW49_9BACT	231	jackhmmer	-	225	4.4e-36	137.9	0	1	1	1.1e-40	5.6e-36	137.576	0	10	207	14	213	8	226	0.94	RES domain-containing protein		0
A0A1Y1BR70_9BURK	A0A1Y1BR70_9BURK	231	jackhmmer	-	225	4.5e-36	137.9	0	1	1	1e-40	5.4e-36	137.632	0	11	218	18	226	5	231	0.96	RES domain-containing protein		0
A0A3N8IY20_9BURK	A0A3N8IY20_9BURK	231	jackhmmer	-	225	4.5e-36	137.9	0	1	1	1e-40	5.4e-36	137.638	0	11	218	18	226	11	231	0.96	RES domain-containing protein		0
A0A1B4C2M4_9BURK	A0A1B4C2M4_9BURK	232	jackhmmer	-	225	5e-36	137.7	0	1	1	1.1e-40	5.8e-36	137.532	0	11	218	19	227	11	232	0.96	RES domain-containing protein		0
B1Z128_BURA4	B1Z128_BURA4	231	jackhmmer	-	225	5e-36	137.7	0	1	1	1.1e-40	5.9e-36	137.496	0	11	218	18	226	11	231	0.96	RES domain protein		0
A0A108JRL1_9BURK	A0A108JRL1_9BURK	235	jackhmmer	-	225	5.1e-36	137.7	0	1	1	1.2e-40	6.1e-36	137.446	0	12	222	23	234	17	235	0.97	RES domain-containing protein		0
A0A3G6WPY0_CERSP	A0A3G6WPY0_CERSP	227	jackhmmer	-	225	5.1e-36	137.7	0	1	1	1.3e-40	6.7e-36	137.328	0	9	217	9	217	5	221	0.92	RES domain-containing protein		0
A0A1E3G045_9BURK	A0A1E3G045_9BURK	231	jackhmmer	-	225	5.2e-36	137.7	0	1	1	1.1e-40	5.9e-36	137.498	0	12	218	19	226	11	231	0.96	RES domain-containing protein		0
A0A6P2KHM8_9BURK	A0A6P2KHM8_9BURK	233	jackhmmer	-	225	5.3e-36	137.7	0	1	1	1.2e-40	6.1e-36	137.451	0	12	218	21	228	13	233	0.96	RES domain protein		0
A0A6P2WC58_BURL3	A0A6P2WC58_BURL3	233	jackhmmer	-	225	5.4e-36	137.6	0	1	1	1.2e-40	6.3e-36	137.42	0	12	218	21	228	13	233	0.96	RES domain protein		0
A0A228PDN0_9BURK	A0A228PDN0_9BURK	231	jackhmmer	-	225	5.6e-36	137.6	0	1	1	1.2e-40	6.4e-36	137.379	0	12	218	19	226	11	231	0.96	RES domain-containing protein		0
A0A1D7ZQB0_9BURK	A0A1D7ZQB0_9BURK	233	jackhmmer	-	225	5.6e-36	137.6	0	1	1	1.4e-40	7.1e-36	137.239	0	11	218	20	228	5	233	0.96	RES domain-containing protein		0
A0A238H299_9BURK	A0A238H299_9BURK	211	jackhmmer	-	225	5.7e-36	137.6	0	1	1	1.2e-40	6.2e-36	137.44	0	14	218	1	206	1	211	0.97	RES domain-containing protein		0
A0A4V2SH74_RUBGE	A0A4V2SH74_RUBGE	208	jackhmmer	-	225	5.7e-36	137.6	0	1	1	1.2e-40	6.2e-36	137.422	0	15	219	1	206	1	208	0.97	RES domain-containing protein		0
A0A6P2W2M4_9BURK	A0A6P2W2M4_9BURK	233	jackhmmer	-	225	5.7e-36	137.5	0	1	1	1.3e-40	6.7e-36	137.333	0	12	218	21	228	13	233	0.96	RES domain protein		0
A0A6J5ISP7_9BURK	A0A6J5ISP7_9BURK	233	jackhmmer	-	225	5.7e-36	137.5	0	1	1	1.3e-40	6.7e-36	137.333	0	12	218	21	228	13	233	0.96	RES domain protein		0
A0A3N8S0K7_9BURK	A0A3N8S0K7_9BURK	231	jackhmmer	-	225	5.8e-36	137.5	0	1	1	1.3e-40	6.7e-36	137.333	0	12	218	19	226	11	231	0.96	RES domain-containing protein		0
A0A4R4C5K9_9BURK	A0A4R4C5K9_9BURK	231	jackhmmer	-	225	5.8e-36	137.5	0	1	1	1.3e-40	6.7e-36	137.333	0	12	218	19	226	11	231	0.96	RES domain-containing protein		0
A0A3G3HGX4_BURL3	A0A3G3HGX4_BURL3	231	jackhmmer	-	225	5.8e-36	137.5	0	1	1	1.3e-40	6.9e-36	137.279	0	12	218	19	226	12	231	0.96	RES domain-containing protein		0
A0A6P3A8T9_9BURK	A0A6P3A8T9_9BURK	233	jackhmmer	-	225	5.9e-36	137.5	0	1	1	1.3e-40	6.9e-36	137.287	0	12	218	21	228	13	233	0.96	RES domain protein		0
A0A1Q8IMD1_9BURK	A0A1Q8IMD1_9BURK	233	jackhmmer	-	225	5.9e-36	137.5	0	1	1	1.5e-40	7.7e-36	137.128	0	12	217	21	227	14	232	0.95	RES domain-containing protein		0
A0A7C9BN86_9BURK	A0A7C9BN86_9BURK	233	jackhmmer	-	225	6e-36	137.5	0	1	1	1.3e-40	7e-36	137.268	0	11	218	20	228	12	233	0.96	RES domain-containing protein		0
A0A6P2XZ26_9BURK	A0A6P2XZ26_9BURK	233	jackhmmer	-	225	6e-36	137.5	0	1	1	1.4e-40	7.2e-36	137.227	0	12	218	21	228	14	233	0.96	RES domain protein		0
B9KKK2_RHOSK	B9KKK2_RHOSK	227	jackhmmer	-	225	6.2e-36	137.4	0	1	1	1.5e-40	8.1e-36	137.062	0	9	217	9	217	5	221	0.91	RES domain-containing protein		0
B2JQH0_PARP8	B2JQH0_PARP8	233	jackhmmer	-	225	6.3e-36	137.4	0	1	1	1.6e-40	8.1e-36	137.046	0	12	217	21	227	17	232	0.96	RES domain protein		0
A0A6P2TBD0_BURL3	A0A6P2TBD0_BURL3	233	jackhmmer	-	225	6.5e-36	137.4	0	1	1	1.4e-40	7.5e-36	137.158	0	12	218	21	228	13	233	0.96	RES domain protein		0
A0A4R4FT42_BURPY	A0A4R4FT42_BURPY	231	jackhmmer	-	225	6.7e-36	137.3	0	1	1	1.5e-40	7.9e-36	137.085	0	12	218	19	226	11	231	0.96	RES domain-containing protein		0
A0A2S8IJF6_BURCE	A0A2S8IJF6_BURCE	231	jackhmmer	-	225	6.7e-36	137.3	0	1	1	1.5e-40	7.9e-36	137.085	0	12	218	19	226	11	231	0.96	RES domain-containing protein		0
A0A6P3CDR1_BURL3	A0A6P3CDR1_BURL3	233	jackhmmer	-	225	6.7e-36	137.3	0	1	1	1.5e-40	7.8e-36	137.106	0	12	218	21	228	13	233	0.96	RES domain protein		0
I0HUD4_RUBGI	I0HUD4_RUBGI	208	jackhmmer	-	225	7.2e-36	137.2	0	1	1	1.5e-40	8e-36	137.073	0	15	219	1	206	1	208	0.97	RES domain-containing protein		0
A0A7V9QA87_9BACT	A0A7V9QA87_9BACT	227	jackhmmer	-	225	7.3e-36	137.2	0	1	1	1.9e-40	9.7e-36	136.798	0	12	220	14	223	11	226	0.93	RES family NAD+ phosphorylase		0
A0A837UK93_BURCE	A0A837UK93_BURCE	231	jackhmmer	-	225	7.3e-36	137.2	0	1	1	1.6e-40	8.4e-36	137.001	0	12	218	19	226	11	231	0.96	Uncharacterized protein		0
A0A2X1FZ14_BURCE	A0A2X1FZ14_BURCE	233	jackhmmer	-	225	7.5e-36	137.2	0	1	1	1.7e-40	8.7e-36	136.955	0	12	218	21	228	13	233	0.96	RES domain-containing protein		0
U2HTD1_9BURK	U2HTD1_9BURK	233	jackhmmer	-	225	7.5e-36	137.2	0	1	1	1.7e-40	8.7e-36	136.955	0	12	218	21	228	13	233	0.96	RES domain-containing protein		0
A0A158IFL3_9BURK	A0A158IFL3_9BURK	243	jackhmmer	-	225	7.6e-36	137.1	0	1	1	1.7e-40	8.9e-36	136.913	0	12	218	27	238	20	243	0.93	RES domain protein		0
A0A4U1IF41_9BURK	A0A4U1IF41_9BURK	237	jackhmmer	-	225	7.9e-36	137.1	0	1	1	1.8e-40	9.2e-36	136.871	0	12	218	24	232	18	237	0.96	RES domain-containing protein		0
A0A084DBN0_9BURK	A0A084DBN0_9BURK	233	jackhmmer	-	225	8e-36	137.1	0	1	1	1.8e-40	9.5e-36	136.833	0	12	218	21	228	14	233	0.96	RES domain-containing protein		0
A0A6J5D386_9BURK	A0A6J5D386_9BURK	233	jackhmmer	-	225	8e-36	137.1	0	1	1	1.8e-40	9.5e-36	136.833	0	12	218	21	228	14	233	0.96	RES domain protein		0
A0A1P9Y2V8_9BURK	A0A1P9Y2V8_9BURK	243	jackhmmer	-	225	8.1e-36	137.1	0	1	1	1.8e-40	9.5e-36	136.823	0	12	218	27	238	20	243	0.92	RES domain-containing protein		0
A0A158ACX9_9BURK	A0A158ACX9_9BURK	243	jackhmmer	-	225	8.4e-36	137	0	1	1	1.8e-40	9.6e-36	136.813	0	11	218	26	238	18	243	0.92	RES domain protein		0
A0A7U6E9W9_9BURK	A0A7U6E9W9_9BURK	233	jackhmmer	-	225	8.6e-36	137	0	1	1	2e-40	1e-35	136.709	0	12	222	21	232	15	233	0.97	RES domain-containing protein		0
A0A3N7QIU7_9BURK	A0A3N7QIU7_9BURK	233	jackhmmer	-	225	8.6e-36	137	0	1	1	2e-40	1e-35	136.709	0	12	222	21	232	15	233	0.97	RES domain-containing protein		0
A0A495YP94_9BURK	A0A495YP94_9BURK	231	jackhmmer	-	225	8.6e-36	137	0	1	1	2.2e-40	1.1e-35	136.58	0	11	217	18	225	10	230	0.96	RES domain-containing protein		0
A0A2M8H7Q7_9GAMM	A0A2M8H7Q7_9GAMM	230	jackhmmer	-	225	8.7e-36	137	0	1	1	2.2e-40	1.2e-35	136.55	0	10	216	14	222	8	226	0.95	RES domain-containing protein		0
A0A2H9U5A8_9GAMM	A0A2H9U5A8_9GAMM	229	jackhmmer	-	225	8.7e-36	136.9	0	1	1	2.1e-40	1.1e-35	136.615	0.01	9	217	12	222	6	226	0.94	RES domain-containing protein		0
A0A2N7WAL1_9BURK	A0A2N7WAL1_9BURK	233	jackhmmer	-	225	8.7e-36	136.9	0	1	1	1.9e-40	1e-35	136.74	0	12	221	21	231	15	233	0.97	RES domain-containing protein		0
A0A7U4EN04_9BURK	A0A7U4EN04_9BURK	241	jackhmmer	-	225	8.8e-36	136.9	0	1	1	2e-40	1e-35	136.703	0	12	218	25	236	18	241	0.92	RES domain protein		0
A0A125EH85_9BURK	A0A125EH85_9BURK	235	jackhmmer	-	225	8.8e-36	136.9	0	1	1	2e-40	1.1e-35	136.663	0	12	222	23	234	17	235	0.97	RES domain protein		0
A0A498RXK5_9BURK	A0A498RXK5_9BURK	233	jackhmmer	-	225	9e-36	136.9	0	1	1	2.4e-40	1.2e-35	136.462	0	11	218	20	228	12	233	0.96	RES domain		0
A0A420A7E0_9HYPH	A0A420A7E0_9HYPH	246	jackhmmer	-	225	9e-36	136.9	0	1	1	2.3e-40	1.2e-35	136.521	0	10	216	18	226	14	233	0.9	RES domain-containing protein		0
B4EMZ4_BURCJ	B4EMZ4_BURCJ	211	jackhmmer	-	225	9.1e-36	136.9	0	1	1	1.9e-40	9.9e-36	136.763	0	14	218	1	206	1	211	0.97	RES domain-containing protein		0
A0A6N8SLY7_9BURK	A0A6N8SLY7_9BURK	235	jackhmmer	-	225	9.3e-36	136.9	0	1	1	2.1e-40	1.1e-35	136.652	0	11	221	22	233	15	235	0.97	RES domain-containing protein		0
A0A124R7M7_9BURK	A0A124R7M7_9BURK	235	jackhmmer	-	225	9.4e-36	136.8	0	1	1	2.2e-40	1.1e-35	136.57	0	12	222	23	234	17	235	0.97	RES domain-containing protein		0
A0A6G8NU65_9BURK	A0A6G8NU65_9BURK	245	jackhmmer	-	225	9.7e-36	136.8	0	1	1	2.2e-40	1.2e-35	136.542	0	5	222	21	244	18	245	0.92	RES domain protein		0
A0A158A9Z4_9BURK	A0A158A9Z4_9BURK	243	jackhmmer	-	225	9.8e-36	136.8	0	1	1	2.3e-40	1.2e-35	136.499	0	11	218	26	238	19	243	0.92	RES domain protein		0
A0A455V5Y0_9GAMM	A0A455V5Y0_9GAMM	221	jackhmmer	-	225	9.9e-36	136.8	0	1	1	2.5e-40	1.3e-35	136.37	0	12	193	14	196	9	203	0.93	RES domain-containing protein		0
A0A6P2HWG5_BURL3	A0A6P2HWG5_BURL3	233	jackhmmer	-	225	1e-35	136.8	0	1	1	2.2e-40	1.2e-35	136.548	0	12	218	21	228	13	233	0.96	RES domain protein		0
A0A2U3I3J9_9BURK	A0A2U3I3J9_9BURK	243	jackhmmer	-	225	1e-35	136.7	0	1	1	2.4e-40	1.2e-35	136.46	0	11	218	26	238	18	243	0.91	RES domain protein		0
A0A2A9LVL5_9BURK	A0A2A9LVL5_9BURK	231	jackhmmer	-	225	1e-35	136.7	0	1	1	2.4e-40	1.3e-35	136.432	0	11	218	18	226	11	231	0.96	RES domain-containing protein		0
A0A0U4C282_BURCE	A0A0U4C282_BURCE	233	jackhmmer	-	225	1e-35	136.7	0	1	1	2.3e-40	1.2e-35	136.483	0	12	218	21	228	13	233	0.96	RES domain-containing protein		0
A0A6P2M8H7_9BURK	A0A6P2M8H7_9BURK	233	jackhmmer	-	225	1e-35	136.7	0	1	1	2.3e-40	1.2e-35	136.483	0	12	218	21	228	13	233	0.96	RES domain protein		0
A0A0D0FKN7_9BURK	A0A0D0FKN7_9BURK	235	jackhmmer	-	225	1.1e-35	136.6	0	1	1	2.6e-40	1.3e-35	136.345	0	12	222	23	234	17	235	0.97	KY49.ctg7180000000025_quiver, whole genome shotgun sequence		0
A0A104ZBQ0_9BURK	A0A104ZBQ0_9BURK	235	jackhmmer	-	225	1.1e-35	136.6	0	1	1	2.6e-40	1.3e-35	136.345	0	12	222	23	234	17	235	0.97	RES domain-containing protein		0
A0A228JS81_9BURK	A0A228JS81_9BURK	231	jackhmmer	-	225	1.1e-35	136.6	0	1	1	2.6e-40	1.4e-35	136.323	0	12	218	19	226	12	231	0.96	RES domain-containing protein		0
A0A2S5E291_9BURK	A0A2S5E291_9BURK	231	jackhmmer	-	225	1.1e-35	136.6	0	1	1	2.6e-40	1.4e-35	136.323	0	12	218	19	226	12	231	0.96	RES domain-containing protein		0
A0A7U6JLF5_9BURK	A0A7U6JLF5_9BURK	243	jackhmmer	-	225	1.2e-35	136.5	0	1	1	2.7e-40	1.4e-35	136.285	0	12	218	27	238	20	243	0.93	RES domain protein		0
A0A4S5DKX9_9BURK	A0A4S5DKX9_9BURK	231	jackhmmer	-	225	1.2e-35	136.5	0	1	1	2.6e-40	1.4e-35	136.326	0	12	218	19	226	11	231	0.96	RES domain-containing protein		0
A0A1I0DNY2_BURCE	A0A1I0DNY2_BURCE	233	jackhmmer	-	225	1.2e-35	136.5	0	1	1	2.7e-40	1.4e-35	136.279	0	12	218	21	228	13	233	0.96	RES domain-containing protein		0
A0A4P7CWP5_9BURK	A0A4P7CWP5_9BURK	260	jackhmmer	-	225	1.2e-35	136.5	0	1	1	3.4e-40	1.8e-35	135.935	0	12	217	32	249	27	254	0.89	RES domain-containing protein		0
A0A6P3B8H7_BURL3	A0A6P3B8H7_BURL3	233	jackhmmer	-	225	1.2e-35	136.4	0	1	1	2.8e-40	1.4e-35	136.232	0	12	218	21	228	13	233	0.96	RES domain protein		0
A0A8A8DEI2_9BURK	A0A8A8DEI2_9BURK	231	jackhmmer	-	225	1.3e-35	136.4	0	1	1	3.1e-40	1.6e-35	136.061	0	12	217	19	225	12	230	0.96	RES family NAD+ phosphorylase		0
A0A1B4EWE7_9BURK	A0A1B4EWE7_9BURK	232	jackhmmer	-	225	1.3e-35	136.4	0	1	1	2.9e-40	1.5e-35	136.17	0	11	218	19	227	12	232	0.96	RES domain-containing protein		0
A0A228GL48_9BURK	A0A228GL48_9BURK	231	jackhmmer	-	225	1.3e-35	136.4	0	1	1	2.8e-40	1.5e-35	136.218	0	12	218	19	226	11	231	0.96	RES domain-containing protein		0
A0A071ML15_9BURK	A0A071ML15_9BURK	235	jackhmmer	-	225	1.3e-35	136.4	0	1	1	3.3e-40	1.7e-35	135.969	0	12	217	23	229	16	234	0.96	RES domain-containing protein		0
A0A158C275_9BURK	A0A158C275_9BURK	243	jackhmmer	-	225	1.3e-35	136.3	0	1	1	3.1e-40	1.6e-35	136.057	0	12	219	27	239	21	243	0.92	RES domain protein		0
A0A2Z5N636_BURPY	A0A2Z5N636_BURPY	231	jackhmmer	-	225	1.3e-35	136.3	0	1	1	3.1e-40	1.6e-35	136.087	0	12	221	19	229	11	231	0.96	RES domain-containing protein		0
A0A1B4Q470_BURCE	A0A1B4Q470_BURCE	226	jackhmmer	-	225	1.3e-35	136.3	0	1	1	3.1e-40	1.6e-35	136.082	0	12	218	14	221	8	226	0.96	RES domain-containing protein		0
A0A125KT68_9BURK	A0A125KT68_9BURK	235	jackhmmer	-	225	1.4e-35	136.3	0	1	1	3.3e-40	1.7e-35	135.988	0	12	221	23	233	13	235	0.97	Uncharacterized protein		0
A0A6P2Q4D5_BURL3	A0A6P2Q4D5_BURL3	233	jackhmmer	-	225	1.4e-35	136.2	0	1	1	3.2e-40	1.7e-35	136.022	0	12	218	21	228	13	233	0.96	RES domain protein		0
A0A6P2X8B3_BURL3	A0A6P2X8B3_BURL3	233	jackhmmer	-	225	1.5e-35	136.2	0	1	1	3.3e-40	1.7e-35	136.002	0	12	218	21	228	13	233	0.96	RES domain protein		0
A0A3N8QC65_9BURK	A0A3N8QC65_9BURK	231	jackhmmer	-	225	1.5e-35	136.2	0	1	1	3.4e-40	1.7e-35	135.962	0	12	218	19	226	11	231	0.96	RES domain-containing protein		0
A0A2A4CC21_9BURK	A0A2A4CC21_9BURK	231	jackhmmer	-	225	1.6e-35	136.1	0	1	1	3.6e-40	1.9e-35	135.866	0	11	218	18	226	11	231	0.96	RES domain-containing protein		0
A0A6P2GD38_9BURK	A0A6P2GD38_9BURK	231	jackhmmer	-	225	1.6e-35	136.1	0	1	1	3.6e-40	1.9e-35	135.866	0	11	218	18	226	11	231	0.96	RES domain protein		0
A0A158ARH9_9BURK	A0A158ARH9_9BURK	243	jackhmmer	-	225	1.6e-35	136.1	0	1	1	3.7e-40	1.9e-35	135.842	0	12	218	27	238	20	243	0.93	RES domain protein		0
A0A3N8CK53_9BURK	A0A3N8CK53_9BURK	235	jackhmmer	-	225	1.6e-35	136.1	0	1	1	3.8e-40	2e-35	135.788	0	12	218	23	230	13	235	0.96	RES domain-containing protein		0
A0A4V3BQG3_9BURK	A0A4V3BQG3_9BURK	233	jackhmmer	-	225	1.7e-35	136	0	1	1	3.9e-40	2.1e-35	135.73	0	12	217	21	227	15	232	0.96	RES domain-containing protein		0
A0A124SLL4_BURCE	A0A124SLL4_BURCE	231	jackhmmer	-	225	1.7e-35	136	0	1	1	3.9e-40	2e-35	135.759	0	12	218	19	226	16	231	0.96	RES domain-containing protein		0
A0A2U8FRY7_9BURK	A0A2U8FRY7_9BURK	222	jackhmmer	-	225	1.7e-35	136	0	1	1	3.9e-40	2e-35	135.748	0	15	218	1	205	1	209	0.95	RES domain-containing protein		0
A0A6P2QWS2_9BURK	A0A6P2QWS2_9BURK	233	jackhmmer	-	225	1.7e-35	136	0	1	1	3.9e-40	2e-35	135.753	0	12	218	21	228	14	233	0.96	RES domain protein		0
A0A2N8R7Z5_BURTH	A0A2N8R7Z5_BURTH	233	jackhmmer	-	225	1.8e-35	136	0	1	1	4e-40	2.1e-35	135.71	0	12	218	21	228	15	233	0.96	RES domain-containing protein		0
B1FLJ5_9BURK	B1FLJ5_9BURK	233	jackhmmer	-	225	1.8e-35	136	0	1	1	4e-40	2.1e-35	135.7	0	11	218	20	228	13	233	0.96	RES domain protein		0
A0A840MY48_9BRAD	A0A840MY48_9BRAD	238	jackhmmer	-	225	1.8e-35	135.9	0	1	1	4.3e-40	2.2e-35	135.606	0	12	217	19	227	15	236	0.91	Uncharacterized protein		0
A0A2N3IX72_AERSO	A0A2N3IX72_AERSO	229	jackhmmer	-	225	1.8e-35	135.9	0	1	1	4.3e-40	2.2e-35	135.611	0	9	217	12	222	6	226	0.95	RES domain-containing protein		0
A0A1N6G394_9BURK	A0A1N6G394_9BURK	233	jackhmmer	-	225	1.8e-35	135.9	0	1	1	4.5e-40	2.3e-35	135.56	0	12	217	21	227	15	232	0.96	RES domain-containing protein		0
A0A228I375_9BURK	A0A228I375_9BURK	231	jackhmmer	-	225	1.8e-35	135.9	0	1	1	4.2e-40	2.2e-35	135.649	0	12	218	19	226	12	231	0.96	RES domain-containing protein		0
A0A6L3MMB1_9BURK	A0A6L3MMB1_9BURK	235	jackhmmer	-	225	2e-35	135.8	0	1	1	4.6e-40	2.4e-35	135.516	0	12	221	23	233	13	235	0.97	RES family NAD+ phosphorylase		0
A0A102KL25_9BURK	A0A102KL25_9BURK	235	jackhmmer	-	225	2.1e-35	135.7	0	1	1	5e-40	2.6e-35	135.402	0	12	222	23	234	17	235	0.97	RES domain-containing protein		0
A0A104NRF5_BURPY	A0A104NRF5_BURPY	235	jackhmmer	-	225	2.1e-35	135.7	0	1	1	4.9e-40	2.5e-35	135.432	0	12	221	23	233	15	235	0.96	RES domain-containing protein		0
Q2T7U2_BURTA	Q2T7U2_BURTA	235	jackhmmer	-	225	2.2e-35	135.7	0	1	1	4.9e-40	2.6e-35	135.414	0	12	218	23	230	17	235	0.96	RES domain-containing protein		0
A0A7U1Q0Q1_BURTH	A0A7U1Q0Q1_BURTH	235	jackhmmer	-	225	2.2e-35	135.7	0	1	1	4.9e-40	2.6e-35	135.414	0	12	218	23	230	17	235	0.96	RES family NAD+ phosphorylase		0
A0A365QP52_9BURK	A0A365QP52_9BURK	231	jackhmmer	-	225	2.2e-35	135.6	0	1	1	4.8e-40	2.5e-35	135.451	0	12	218	19	226	11	231	0.96	RES domain-containing protein		0
A0A1Z3YXZ4_BURCE	A0A1Z3YXZ4_BURCE	231	jackhmmer	-	225	2.2e-35	135.6	0	1	1	4.8e-40	2.5e-35	135.451	0	12	218	19	226	11	231	0.96	RES domain-containing protein		0
A0A806VKZ3_BURCE	A0A806VKZ3_BURCE	231	jackhmmer	-	225	2.2e-35	135.6	0	1	1	4.8e-40	2.5e-35	135.451	0	12	218	19	226	11	231	0.96	Uncharacterized protein		0
A0A1X1PE53_9BURK	A0A1X1PE53_9BURK	231	jackhmmer	-	225	2.2e-35	135.6	0	1	1	5.5e-40	2.9e-35	135.259	0	11	217	18	225	11	230	0.96	RES domain-containing protein		0
Q393K3_BURL3	Q393K3_BURL3	231	jackhmmer	-	225	2.2e-35	135.6	0	1	1	4.8e-40	2.5e-35	135.439	0	12	218	19	226	11	231	0.96	RES domain-containing protein		0
A0A7Y3RNT7_9PROT	A0A7Y3RNT7_9PROT	244	jackhmmer	-	225	2.2e-35	135.6	0	1	1	5.4e-40	2.8e-35	135.294	0	11	217	22	230	17	236	0.92	RES family NAD+ phosphorylase		0
A0A810Y6X8_9BURK	A0A810Y6X8_9BURK	243	jackhmmer	-	225	2.2e-35	135.6	0	1	1	5.3e-40	2.8e-35	135.315	0	12	219	27	239	21	243	0.92	RES family NAD+ phosphorylase		0
A0A6J5DGV4_9BURK	A0A6J5DGV4_9BURK	233	jackhmmer	-	225	2.2e-35	135.6	0	1	1	5.7e-40	3e-35	135.213	0	11	217	20	227	13	232	0.96	RES domain-containing protein		0
A0A1E4NRF9_9BURK	A0A1E4NRF9_9BURK	208	jackhmmer	-	225	2.3e-35	135.5	0	1	1	5e-40	2.6e-35	135.408	0	15	219	1	206	1	208	0.97	RES domain-containing protein		0
A0A3N8CNF5_9BURK	A0A3N8CNF5_9BURK	235	jackhmmer	-	225	2.3e-35	135.5	0	1	1	5.2e-40	2.7e-35	135.349	0	11	218	22	230	15	235	0.96	RES domain-containing protein		0
A0A807F5H7_9BURK	A0A807F5H7_9BURK	235	jackhmmer	-	225	2.3e-35	135.5	0	1	1	5.5e-40	2.8e-35	135.272	0	12	221	23	233	13	235	0.96	Uncharacterized protein		0
A0A7W7XL60_9GAMM	A0A7W7XL60_9GAMM	229	jackhmmer	-	225	2.4e-35	135.5	0	1	1	5.8e-40	3e-35	135.184	0	9	217	12	222	6	226	0.94	RES domain-containing protein		0
A0A1R1JJK0_9BURK	A0A1R1JJK0_9BURK	235	jackhmmer	-	225	2.5e-35	135.4	0	1	1	5.9e-40	3.1e-35	135.163	0	12	222	23	234	17	235	0.97	RES domain-containing protein		0
J7JJQ9_BURCE	J7JJQ9_BURCE	231	jackhmmer	-	225	2.6e-35	135.4	0	1	1	6e-40	3.1e-35	135.146	0	11	218	18	226	11	231	0.96	RES domain protein		0
A0A087NJI6_BURPY	A0A087NJI6_BURPY	231	jackhmmer	-	225	2.7e-35	135.3	0	1	1	6.3e-40	3.3e-35	135.077	0	12	218	19	226	11	231	0.96	RES domain-containing protein		0
A0A4Q6WYP8_9BURK	A0A4Q6WYP8_9BURK	233	jackhmmer	-	225	2.7e-35	135.3	0	1	1	6.8e-40	3.6e-35	134.952	0	12	217	21	227	14	232	0.95	RES domain-containing protein		0
A0A4R1ISW6_9BURK	A0A4R1ISW6_9BURK	257	jackhmmer	-	225	2.7e-35	135.3	0	1	1	7e-40	3.7e-35	134.912	0	12	216	41	250	35	256	0.92	RES domain-containing protein		0
K1ZL25_9BACT	K1ZL25_9BACT	231	jackhmmer	-	225	2.9e-35	135.2	0	1	1	7.3e-40	3.8e-35	134.853	0	10	216	12	218	8	226	0.89	RES protein		0
A0A837USC0_9BURK	A0A837USC0_9BURK	235	jackhmmer	-	225	2.9e-35	135.2	0	1	1	6.8e-40	3.6e-35	134.951	0	12	222	23	234	17	235	0.97	Uncharacterized protein		0
A0A7Z2UMF7_AERHY	A0A7Z2UMF7_AERHY	230	jackhmmer	-	225	3.2e-35	135.1	0	1	1	8e-40	4.2e-35	134.72	0	10	217	14	223	8	226	0.94	RES family NAD+ phosphorylase		0
A0A246JPB8_9SPHN	A0A246JPB8_9SPHN	236	jackhmmer	-	225	3.3e-35	135.1	0	1	1	8.4e-40	4.4e-35	134.655	0	12	217	15	221	7	225	0.93	RES domain-containing protein		0
A0A158CLI3_9BURK	A0A158CLI3_9BURK	243	jackhmmer	-	225	3.3e-35	135	0	1	1	7.6e-40	3.9e-35	134.805	0	12	218	27	238	22	243	0.92	RES domain protein		0
A0A069P3P3_9BURK	A0A069P3P3_9BURK	243	jackhmmer	-	225	3.4e-35	135	0	1	1	7.8e-40	4e-35	134.769	0	12	218	27	238	21	243	0.93	RES domain-containing protein		0
A0A0N0JGA6_9PROT	A0A0N0JGA6_9PROT	227	jackhmmer	-	225	3.6e-35	134.9	0	1	1	8.4e-40	4.4e-35	134.652	0	12	219	17	225	13	227	0.96	RES domain-containing protein		0
A0A158FYA4_9BURK	A0A158FYA4_9BURK	245	jackhmmer	-	225	3.6e-35	134.9	0	1	1	8.4e-40	4.4e-35	134.664	0	12	222	29	244	22	245	0.94	RES domain protein		0
A0A418NPV1_9SPHN	A0A418NPV1_9SPHN	237	jackhmmer	-	225	3.8e-35	134.9	0	1	1	8.9e-40	4.6e-35	134.576	0	3	221	10	229	9	233	0.92	RES domain-containing protein		0
A0A658R1P6_9BURK	A0A658R1P6_9BURK	241	jackhmmer	-	225	4e-35	134.8	0	1	1	9.2e-40	4.8e-35	134.529	0	12	218	25	236	19	241	0.92	RES domain protein		0
A0A6P2T7G2_BURL3	A0A6P2T7G2_BURL3	233	jackhmmer	-	225	4.1e-35	134.8	0	1	1	9.1e-40	4.7e-35	134.549	0	12	218	21	228	13	233	0.96	RES domain protein		0
A0A6P3BGZ2_9BURK	A0A6P3BGZ2_9BURK	233	jackhmmer	-	225	4.4e-35	134.7	0	1	1	1e-39	5.3e-35	134.374	0	12	218	21	228	17	233	0.96	RES domain protein		0
A0A228QQL0_9BURK	A0A228QQL0_9BURK	231	jackhmmer	-	225	4.5e-35	134.6	0	1	1	1e-39	5.4e-35	134.349	0	12	218	19	226	15	231	0.96	RES domain-containing protein		0
A0A7W8LJ63_9BURK	A0A7W8LJ63_9BURK	233	jackhmmer	-	225	4.5e-35	134.6	0	1	1	1.1e-39	5.9e-35	134.243	0	12	217	21	227	14	232	0.95	RES domain-containing protein		0
A0A069PKH4_9BURK	A0A069PKH4_9BURK	257	jackhmmer	-	225	4.6e-35	134.6	0	1	1	1.2e-39	6.1e-35	134.188	0	12	216	41	250	35	256	0.92	RES domain-containing protein		0
A0A3M1UU77_9GAMM	A0A3M1UU77_9GAMM	232	jackhmmer	-	225	4.9e-35	134.5	0	1	1	1.2e-39	6.1e-35	134.174	0	12	220	15	224	9	227	0.93	RES domain-containing protein		0
A0A239L1I8_CERSP	A0A239L1I8_CERSP	227	jackhmmer	-	225	5.3e-35	134.4	0	1	1	1.3e-39	7e-35	133.994	0	9	217	9	217	5	221	0.91	RES domain-containing protein		0
A0A850H9N3_9SPHN	A0A850H9N3_9SPHN	237	jackhmmer	-	225	5.4e-35	134.4	0	1	1	1.3e-39	6.6e-35	134.076	0	3	221	10	229	9	233	0.92	RES family NAD+ phosphorylase		0
A0A217EYR8_9SPHN	A0A217EYR8_9SPHN	237	jackhmmer	-	225	5.4e-35	134.4	0	1	1	1.3e-39	6.6e-35	134.076	0	3	221	10	229	9	233	0.92	RES family NAD+ phosphorylase		0
A0A165QSN0_9SPHN	A0A165QSN0_9SPHN	237	jackhmmer	-	225	5.4e-35	134.4	0	1	1	1.3e-39	6.6e-35	134.076	0	3	221	10	229	9	233	0.92	RES domain-containing protein		0
A0A160HUL5_9SPHN	A0A160HUL5_9SPHN	237	jackhmmer	-	225	5.4e-35	134.4	0	1	1	1.3e-39	6.6e-35	134.076	0	3	221	10	229	9	233	0.92	RES domain-containing protein		0
A0A1Q9G6Y5_9GAMM	A0A1Q9G6Y5_9GAMM	226	jackhmmer	-	225	5.6e-35	134.3	0	1	1	1.4e-39	7.3e-35	133.927	0.02	9	216	11	220	5	224	0.94	RES domain-containing protein		0
A0A6I2IRN6_9ENTR	A0A6I2IRN6_9ENTR	229	jackhmmer	-	225	5.7e-35	134.3	0	1	1	1.4e-39	7.3e-35	133.935	0.02	9	216	12	221	7	225	0.96	RES domain-containing protein		0
A0A6N4TVW2_9BURK	A0A6N4TVW2_9BURK	243	jackhmmer	-	225	6.4e-35	134.1	0	1	1	1.5e-39	7.8e-35	133.83	0	12	219	27	239	21	243	0.92	RES domain-containing protein		0
J9DX32_9RHOB	J9DX32_9RHOB	236	jackhmmer	-	225	6.5e-35	134.1	0	1	1	1.6e-39	8.4e-35	133.733	0	9	217	14	225	10	230	0.92	RES domain-containing protein		0
A0A525IYU4_BRASZ	A0A525IYU4_BRASZ	251	jackhmmer	-	225	6.7e-35	134.1	0	1	1	1.6e-39	8.4e-35	133.73	0	11	211	39	240	34	250	0.93	RES domain-containing protein		0
A0A318IIG2_BURPY	A0A318IIG2_BURPY	233	jackhmmer	-	225	7.2e-35	134	0	1	1	1.6e-39	8.4e-35	133.728	0	11	218	20	228	12	233	0.96	RES domain-containing protein		0
A0A1K1QQD2_9BURK	A0A1K1QQD2_9BURK	233	jackhmmer	-	225	7.2e-35	134	0	1	1	1.6e-39	8.4e-35	133.728	0	11	218	20	228	12	233	0.96	RES domain-containing protein		0
A3PLJ7_RHOS1	A3PLJ7_RHOS1	235	jackhmmer	-	225	7.2e-35	133.9	0	1	1	1.9e-39	9.7e-35	133.532	0	9	217	17	225	14	229	0.91	RES domain-containing protein		0
A0A2E1BDJ0_9HYPH	A0A2E1BDJ0_9HYPH	232	jackhmmer	-	225	7.3e-35	133.9	0	1	1	1.8e-39	9.5e-35	133.555	0	10	216	11	219	7	223	0.93	RES domain-containing protein		0
A0A7Z6R109_CERSP	A0A7Z6R109_CERSP	227	jackhmmer	-	225	7.5e-35	133.9	0	1	1	1.8e-39	9.5e-35	133.554	0	9	218	9	218	4	223	0.91	RES domain-containing protein		0
A0A3N8JXX3_9BURK	A0A3N8JXX3_9BURK	231	jackhmmer	-	225	7.7e-35	133.8	0	1	1	1.9e-39	9.9e-35	133.499	0	11	217	18	225	11	230	0.96	RES domain-containing protein		0
A0A8B2TR24_9GAMM	A0A8B2TR24_9GAMM	229	jackhmmer	-	225	8.8e-35	133.7	0	1	1	2.2e-39	1.2e-34	133.268	0	8	216	11	221	8	225	0.94	RES domain-containing protein		0
A0A7R7V3G8_AERCA	A0A7R7V3G8_AERCA	229	jackhmmer	-	225	8.8e-35	133.7	0	1	1	2.2e-39	1.2e-34	133.268	0	8	216	11	221	8	225	0.94	RES domain-containing protein		0
A0A1I9YNJ1_9BURK	A0A1I9YNJ1_9BURK	233	jackhmmer	-	225	9.1e-35	133.6	0	1	1	2.3e-39	1.2e-34	133.245	0	12	217	21	227	14	232	0.96	RES domain-containing protein		0
A0A653TK49_9BURK	A0A653TK49_9BURK	241	jackhmmer	-	225	9.2e-35	133.6	0	1	1	2.1e-39	1.1e-34	133.357	0	12	218	25	236	19	241	0.93	RES domain protein		0
A0A1U9Z795_9HYPH	A0A1U9Z795_9HYPH	232	jackhmmer	-	225	9.5e-35	133.6	0	1	1	2.4e-39	1.2e-34	133.179	0	10	216	11	219	7	223	0.93	RES domain protein		0
A0A330H159_9RHOB	A0A330H159_9RHOB	227	jackhmmer	-	225	9.6e-35	133.5	0	1	1	2.3e-39	1.2e-34	133.21	0	9	218	9	218	4	223	0.91	RES domain-containing protein		0
A0A7C1Z7A5_9GAMM	A0A7C1Z7A5_9GAMM	207	jackhmmer	-	225	1.1e-34	133.3	0	1	1	2.4e-39	1.2e-34	133.185	0	23	221	3	202	1	206	0.92	RES domain-containing protein		0
A0A158FAP5_9BURK	A0A158FAP5_9BURK	243	jackhmmer	-	225	1.1e-34	133.3	0	1	1	2.6e-39	1.3e-34	133.072	0	12	218	27	238	20	243	0.91	RES domain protein		0
A0A2T3L8N1_9GAMM	A0A2T3L8N1_9GAMM	226	jackhmmer	-	225	1.1e-34	133.3	0	1	1	2.5e-39	1.3e-34	133.125	0.04	2	217	3	221	2	226	0.94	RES domain-containing protein		0
A0A0B1YP61_9BURK	A0A0B1YP61_9BURK	231	jackhmmer	-	225	1.1e-34	133.3	0	1	1	2.6e-39	1.3e-34	133.062	0	11	218	18	226	11	231	0.96	RES domain protein		0
A0A2L0TY42_9GAMM	A0A2L0TY42_9GAMM	229	jackhmmer	-	225	1.2e-34	133.2	0	1	1	3.2e-39	1.6e-34	132.773	0	8	216	11	221	8	225	0.94	RES domain-containing protein		0
A0A3N9YMC3_AERCA	A0A3N9YMC3_AERCA	229	jackhmmer	-	225	1.2e-34	133.2	0	1	1	3.2e-39	1.6e-34	132.773	0	8	216	11	221	8	225	0.94	RES family NAD+ phosphorylase		0
A0A428VL98_AERSA	A0A428VL98_AERSA	229	jackhmmer	-	225	1.3e-34	133.1	0	1	1	3.2e-39	1.6e-34	132.776	0	9	217	12	222	7	226	0.95	RES domain-containing protein		0
A0A4Q4J4P8_SPHSA	A0A4Q4J4P8_SPHSA	241	jackhmmer	-	225	1.3e-34	133.1	0	1	1	3.3e-39	1.7e-34	132.733	0	12	214	19	224	10	231	0.92	RES domain-containing protein		0
A0A1B4LKW8_9BURK	A0A1B4LKW8_9BURK	235	jackhmmer	-	225	1.3e-34	133.1	0	1	1	3e-39	1.6e-34	132.828	0	12	218	23	230	17	235	0.96	RES domain-containing protein		0
A0A6P0CDS6_9RHOB	A0A6P0CDS6_9RHOB	235	jackhmmer	-	225	1.4e-34	133	0	1	1	3.5e-39	1.8e-34	132.626	0	9	214	15	221	9	226	0.93	RES domain-containing protein		0
A0A7W8RS25_9BURK	A0A7W8RS25_9BURK	233	jackhmmer	-	225	1.5e-34	132.9	0	1	1	3.7e-39	1.9e-34	132.569	0	12	217	21	227	14	232	0.95	RES domain-containing protein		0
A0A0L1KH77_9SPHN	A0A0L1KH77_9SPHN	237	jackhmmer	-	225	1.5e-34	132.9	0	1	1	3.4e-39	1.7e-34	132.693	0	11	219	17	227	9	233	0.91	Res domain-containing protein		0
A0A4R4CSA7_9BURK	A0A4R4CSA7_9BURK	235	jackhmmer	-	225	1.6e-34	132.8	0	1	1	3.7e-39	1.9e-34	132.57	0	12	221	23	233	15	235	0.96	RES domain-containing protein		0
V9ZVE3_AERHY	V9ZVE3_AERHY	230	jackhmmer	-	225	1.6e-34	132.8	0	1	1	4.1e-39	2.1e-34	132.419	0	10	216	14	222	8	226	0.95	RES domain-containing protein		0
A0A1H1JRE0_9BURK	A0A1H1JRE0_9BURK	233	jackhmmer	-	225	1.6e-34	132.8	0	1	1	4e-39	2.1e-34	132.437	0	12	217	21	227	14	232	0.95	RES domain-containing protein		0
A0A7W8WP96_9BURK	A0A7W8WP96_9BURK	233	jackhmmer	-	225	1.6e-34	132.8	0	1	1	4e-39	2.1e-34	132.437	0	12	217	21	227	14	232	0.95	RES domain-containing protein		0
A0A7W8S6L5_9BURK	A0A7W8S6L5_9BURK	233	jackhmmer	-	225	1.6e-34	132.8	0	1	1	4e-39	2.1e-34	132.437	0	12	217	21	227	14	232	0.95	RES domain-containing protein		0
A0A512C3S6_9HYPH	A0A512C3S6_9HYPH	244	jackhmmer	-	225	1.6e-34	132.8	0	1	1	4e-39	2.1e-34	132.443	0	11	219	20	232	13	236	0.91	RES domain-containing protein		0
A0A808X568_AERCA	A0A808X568_AERCA	229	jackhmmer	-	225	1.6e-34	132.8	0	1	1	4e-39	2.1e-34	132.425	0	10	217	13	222	7	226	0.94	RES family NAD+ phosphorylase		0
A0A0J5ZF43_BURCE	A0A0J5ZF43_BURCE	233	jackhmmer	-	225	1.8e-34	132.6	0	1	1	4.2e-39	2.2e-34	132.363	0	12	221	21	231	13	233	0.95	RES domain protein		0
A0A0Q7TPA5_9HYPH	A0A0Q7TPA5_9HYPH	246	jackhmmer	-	225	1.9e-34	132.6	0	1	1	4.5e-39	2.3e-34	132.29	0	11	219	26	237	22	243	0.91	RES domain-containing protein		0
A0A109WQ52_9BURK	A0A109WQ52_9BURK	239	jackhmmer	-	225	2e-34	132.5	0	1	1	4.5e-39	2.4e-34	132.266	0	11	222	22	238	14	239	0.94	RES domain-containing protein		0
A0A7Y9Y1R0_9SPHN	A0A7Y9Y1R0_9SPHN	237	jackhmmer	-	225	2e-34	132.5	0	1	1	4.5e-39	2.4e-34	132.264	0	11	219	17	227	9	233	0.91	RES domain-containing protein		0
A0A2E5DNW1_9SPHN	A0A2E5DNW1_9SPHN	238	jackhmmer	-	225	2.1e-34	132.4	0	1	1	4.6e-39	2.4e-34	132.232	0	11	221	18	230	10	234	0.91	RES domain-containing protein		0
A0A242MUX5_9BURK	A0A242MUX5_9BURK	245	jackhmmer	-	225	2.2e-34	132.4	0	1	1	5e-39	2.6e-34	132.133	0	11	222	28	244	20	245	0.94	RES domain-containing protein		0
A0A8B3JAZ1_AERSA	A0A8B3JAZ1_AERSA	229	jackhmmer	-	225	2.3e-34	132.3	0	1	1	5.6e-39	2.9e-34	131.971	0	9	217	12	222	6	226	0.95	RES domain-containing protein		0
A0A7W8SKV2_9BURK	A0A7W8SKV2_9BURK	233	jackhmmer	-	225	2.3e-34	132.3	0	1	1	5.7e-39	3e-34	131.927	0	12	217	21	227	14	232	0.95	RES domain-containing protein		0
A0A226X6P1_9BURK	A0A226X6P1_9BURK	247	jackhmmer	-	225	2.4e-34	132.3	0	1	1	5.5e-39	2.9e-34	131.976	0	5	222	23	246	20	247	0.93	RES domain-containing protein		0
A0A158C402_9BURK	A0A158C402_9BURK	243	jackhmmer	-	225	2.5e-34	132.2	0	1	1	5.9e-39	3e-34	131.901	0	12	218	27	238	21	243	0.93	RES domain protein		0
A0A2S4U7N0_9GAMM	A0A2S4U7N0_9GAMM	229	jackhmmer	-	225	2.7e-34	132.1	0	1	1	7e-39	3.6e-34	131.645	0	8	216	11	221	8	225	0.93	RES domain-containing protein		0
A0A2T3J8P4_9GAMM	A0A2T3J8P4_9GAMM	226	jackhmmer	-	225	2.8e-34	132	0	1	1	6e-39	3.1e-34	131.875	0.02	11	217	13	221	2	226	0.94	RES domain-containing protein		0
A0A2M8QTG2_9SPHN	A0A2M8QTG2_9SPHN	240	jackhmmer	-	225	2.9e-34	132	0	1	1	6.8e-39	3.5e-34	131.688	0	12	214	18	223	9	230	0.9	RES domain-containing protein		0
A0A4V2ABA4_9GAMM	A0A4V2ABA4_9GAMM	230	jackhmmer	-	225	3.1e-34	131.9	0	1	1	7.7e-39	4e-34	131.511	0.05	5	216	8	222	5	229	0.93	RES domain-containing protein		0
A0A437RIQ3_9BURK	A0A437RIQ3_9BURK	208	jackhmmer	-	225	3.1e-34	131.9	0	1	1	6.6e-39	3.4e-34	131.734	0	15	219	1	206	1	208	0.96	RES domain-containing protein		0
A0A6A7KZF2_9BACT	A0A6A7KZF2_9BACT	224	jackhmmer	-	225	3.2e-34	131.8	0	1	1	7.7e-39	4e-34	131.516	0	11	210	13	214	9	221	0.92	RES domain-containing protein		0
A0A2U1SER0_9HYPH	A0A2U1SER0_9HYPH	236	jackhmmer	-	225	3.2e-34	131.8	0	1	1	7.8e-39	4.1e-34	131.487	0	12	213	18	221	10	226	0.91	RES domain-containing protein		0
A0A2S5N355_9HYPH	A0A2S5N355_9HYPH	236	jackhmmer	-	225	3.2e-34	131.8	0	1	1	7.8e-39	4.1e-34	131.487	0	12	213	18	221	10	226	0.91	RES domain-containing protein		0
A0A6B8M4A6_9HYPH	A0A6B8M4A6_9HYPH	236	jackhmmer	-	225	3.2e-34	131.8	0	1	1	7.8e-39	4.1e-34	131.487	0	12	213	18	221	10	226	0.91	RES family NAD+ phosphorylase		0
A0A7U0I807_AERCA	A0A7U0I807_AERCA	229	jackhmmer	-	225	3.3e-34	131.8	0	1	1	8.4e-39	4.4e-34	131.392	0	8	216	11	221	8	225	0.93	RES family NAD+ phosphorylase		0
A0A2I8D0A4_9GAMM	A0A2I8D0A4_9GAMM	229	jackhmmer	-	225	3.3e-34	131.8	0	1	1	8.4e-39	4.4e-34	131.392	0	8	216	11	221	8	225	0.93	RES domain-containing protein		0
A0A2X4NN19_AERCA	A0A2X4NN19_AERCA	229	jackhmmer	-	225	3.3e-34	131.8	0	1	1	8.6e-39	4.5e-34	131.359	0	8	216	11	221	8	225	0.93	RES domain-containing protein		0
A0A7W3FWS6_9GAMM	A0A7W3FWS6_9GAMM	229	jackhmmer	-	225	3.3e-34	131.8	0	1	1	8.6e-39	4.5e-34	131.359	0	8	216	11	221	8	225	0.93	RES family NAD+ phosphorylase		0
A0A7I6PWX5_9GAMM	A0A7I6PWX5_9GAMM	229	jackhmmer	-	225	3.4e-34	131.8	0	1	1	8.6e-39	4.5e-34	131.353	0	8	216	11	221	8	225	0.93	RES domain-containing protein		0
A0A2I8R2P5_9GAMM	A0A2I8R2P5_9GAMM	229	jackhmmer	-	225	3.4e-34	131.8	0	1	1	8.6e-39	4.5e-34	131.353	0	8	216	11	221	8	225	0.93	RES domain-containing protein		0
A0A443VX33_AERCA	A0A443VX33_AERCA	229	jackhmmer	-	225	3.4e-34	131.8	0	1	1	8.6e-39	4.5e-34	131.353	0	8	216	11	221	8	225	0.93	RES domain-containing protein		0
A0A1F4IBG5_9BURK	A0A1F4IBG5_9BURK	223	jackhmmer	-	225	3.4e-34	131.8	0	1	1	7.8e-39	4.1e-34	131.491	0	12	218	13	220	9	223	0.94	RES domain-containing protein		0
A0A543K3T4_9RHOB	A0A543K3T4_9RHOB	237	jackhmmer	-	225	3.4e-34	131.7	0	1	1	8.5e-39	4.4e-34	131.364	0	10	217	14	224	10	230	0.96	RES domain-containing protein		0
A0A7Z2GVY4_AERHY	A0A7Z2GVY4_AERHY	229	jackhmmer	-	225	3.5e-34	131.7	0	1	1	8.5e-39	4.4e-34	131.378	0	9	217	12	222	7	226	0.94	RES domain-containing protein		0
Q6LR27_PHOPR	Q6LR27_PHOPR	222	jackhmmer	-	225	3.5e-34	131.7	0	1	1	7.8e-39	4.1e-34	131.491	0.02	11	217	9	217	2	222	0.94	RES domain-containing protein		0
A0A7G1L4Q3_AERHY	A0A7G1L4Q3_AERHY	229	jackhmmer	-	225	3.6e-34	131.7	0	1	1	8.8e-39	4.6e-34	131.315	0	10	217	13	222	7	226	0.94	RES domain protein		0
A0A7U5CWL6_AERHY	A0A7U5CWL6_AERHY	229	jackhmmer	-	225	3.7e-34	131.6	0	1	1	9e-39	4.7e-34	131.288	0	9	217	12	222	7	226	0.94	RES domain-containing protein		0
A0A7X3SMM8_9HYPH	A0A7X3SMM8_9HYPH	244	jackhmmer	-	225	3.8e-34	131.6	0	1	1	9.1e-39	4.7e-34	131.271	0	10	217	19	230	12	235	0.91	RES domain-containing protein		0
A0A443X8U7_AERCA	A0A443X8U7_AERCA	229	jackhmmer	-	225	3.8e-34	131.6	0	1	1	9.6e-39	5e-34	131.2	0	8	216	11	221	7	225	0.93	RES domain-containing protein		0
A0A7H9UM81_9BURK	A0A7H9UM81_9BURK	245	jackhmmer	-	225	4e-34	131.5	0	1	1	9.3e-39	4.9e-34	131.236	0	12	222	29	244	21	245	0.94	RES domain-containing protein		0
A0A653KK32_AERSA	A0A653KK32_AERSA	229	jackhmmer	-	225	4.1e-34	131.5	0	1	1	1e-38	5.4e-34	131.093	0	9	217	12	222	6	226	0.94	RES domain protein		0
A0A2Z6TJ64_BURVI	A0A2Z6TJ64_BURVI	231	jackhmmer	-	225	4.2e-34	131.5	0	1	1	9.5e-39	4.9e-34	131.219	0	11	218	18	226	11	231	0.96	RES domain-containing protein		0
A0A844XUV1_9SPHN	A0A844XUV1_9SPHN	238	jackhmmer	-	225	4.5e-34	131.4	0	1	1	9.9e-39	5.1e-34	131.155	0	11	219	18	228	10	234	0.91	RES domain-containing protein		0
A0A6S5A6U4_AERCA	A0A6S5A6U4_AERCA	229	jackhmmer	-	225	4.7e-34	131.3	0	1	1	1.2e-38	6.1e-34	130.925	0	8	216	11	221	7	225	0.93	RES domain-containing protein		0
A0A6S4TN81_AERCA	A0A6S4TN81_AERCA	229	jackhmmer	-	225	4.8e-34	131.3	0	1	1	1.2e-38	6.4e-34	130.857	0	8	216	11	221	8	225	0.93	RES domain-containing protein		0
A0A1B7HLZ3_9ENTR	A0A1B7HLZ3_9ENTR	229	jackhmmer	-	225	4.8e-34	131.3	0	1	1	1.2e-38	6.1e-34	130.913	0.02	9	216	12	221	7	225	0.95	RES domain-containing protein		0
A0A158DD28_9BURK	A0A158DD28_9BURK	243	jackhmmer	-	225	4.8e-34	131.2	0	1	1	1.1e-38	5.9e-34	130.965	0	12	219	27	239	21	243	0.92	RES domain protein		0
A0A2K0LEN6_AERCA	A0A2K0LEN6_AERCA	229	jackhmmer	-	225	4.9e-34	131.2	0	1	1	1.3e-38	6.5e-34	130.816	0	8	216	11	221	8	225	0.93	RES domain-containing protein		0
T0PGE7_AERSA	T0PGE7_AERSA	229	jackhmmer	-	225	5e-34	131.2	0	1	1	1.2e-38	6.3e-34	130.86	0	9	217	12	222	6	226	0.95	RES domain protein		0
A0A3L0W490_ECOLX	A0A3L0W490_ECOLX	229	jackhmmer	-	225	5e-34	131.2	0	1	1	1.2e-38	6.3e-34	130.86	0	9	217	12	222	6	226	0.95	RES domain-containing protein		0
A0A0Q5P5Y2_9BURK	A0A0Q5P5Y2_9BURK	239	jackhmmer	-	225	5.3e-34	131.1	0	1	1	1.2e-38	6e-34	130.937	0	11	222	22	238	14	239	0.93	RES domain-containing protein		0
A0A1Z1NN37_AERSA	A0A1Z1NN37_AERSA	229	jackhmmer	-	225	5.7e-34	131	0	1	1	1.4e-38	7.3e-34	130.667	0	9	217	12	222	6	226	0.95	RES domain-containing protein		0
A0A0F5V8U1_9GAMM	A0A0F5V8U1_9GAMM	228	jackhmmer	-	225	5.8e-34	131	0	1	1	1.2e-38	6.4e-34	130.853	0.01	6	218	9	224	4	228	0.93	RES domain-containing protein		0
A0A327QT30_AERSA	A0A327QT30_AERSA	229	jackhmmer	-	225	5.8e-34	131	0	1	1	1.4e-38	7.4e-34	130.637	0	9	217	12	222	6	226	0.95	RES domain-containing protein		0
A4SM86_AERS4	A4SM86_AERS4	229	jackhmmer	-	225	7.1e-34	130.7	0	1	1	1.8e-38	9.4e-34	130.297	0	9	217	12	222	9	226	0.95	RES domain-containing protein		0
A0A807Z9P4_AERSA	A0A807Z9P4_AERSA	229	jackhmmer	-	225	7.1e-34	130.7	0	1	1	1.8e-38	9.4e-34	130.297	0	9	217	12	222	9	226	0.95	Uncharacterized protein		0
A0A6N4CXS5_AERSA	A0A6N4CXS5_AERSA	229	jackhmmer	-	225	7.1e-34	130.7	0	1	1	1.8e-38	9.4e-34	130.297	0	9	217	12	222	9	226	0.95	Uncharacterized protein		0
A0A1V0I1C6_9RHOB	A0A1V0I1C6_9RHOB	315	jackhmmer	-	225	7.9e-34	130.5	0	1	1	2.1e-38	1.1e-33	130.113	0	11	217	92	301	88	308	0.95	RES domain-containing protein		0
A0A2A4ES38_9PSED	A0A2A4ES38_9PSED	233	jackhmmer	-	225	9.1e-34	130.4	0	1	1	2e-38	1.1e-33	130.123	0	12	221	21	231	17	233	0.97	RES domain-containing protein		0
A0A2T6ADI6_9RHOB	A0A2T6ADI6_9RHOB	231	jackhmmer	-	225	9.4e-34	130.3	0	1	1	2.2e-38	1.2e-33	130.001	0	9	215	11	217	7	226	0.9	RES domain-containing protein		0
A0A2W7MNT7_9RHOB	A0A2W7MNT7_9RHOB	232	jackhmmer	-	225	1e-33	130.2	0	1	1	2.7e-38	1.4e-33	129.755	0	10	213	16	218	12	225	0.92	RES domain-containing protein		0
A0A355C1Z6_9PROT	A0A355C1Z6_9PROT	232	jackhmmer	-	225	1.1e-33	130.1	0	1	1	2.7e-38	1.4e-33	129.72	0	12	219	15	224	10	228	0.92	RES domain-containing protein		0
A0A2A4U292_9BACT	A0A2A4U292_9BACT	217	jackhmmer	-	225	1.2e-33	129.9	0	1	1	2.7e-38	1.4e-33	129.711	0	14	218	1	206	1	212	0.94	RES domain-containing protein		0
A0A1I3LQM3_9BURK	A0A1I3LQM3_9BURK	233	jackhmmer	-	225	1.3e-33	129.9	0	1	1	3.2e-38	1.7e-33	129.5	0	12	217	21	227	17	232	0.96	RES domain-containing protein		0
A0A4R8LZ28_9BURK	A0A4R8LZ28_9BURK	261	jackhmmer	-	225	1.4e-33	129.8	0	1	2	2.8e-29	1.5e-24	100.224	0	12	140	21	150	19	156	0.94	RES domain-containing protein		0
A0A4R8LZ28_9BURK	A0A4R8LZ28_9BURK	261	jackhmmer	-	225	1.4e-33	129.8	0	2	2	4.3e-07	0.022	27.6706	0	155	218	193	256	171	261	0.85	RES domain-containing protein		0
A0A2S9IR48_9HYPH	A0A2S9IR48_9HYPH	237	jackhmmer	-	225	1.4e-33	129.8	0	1	1	3.4e-38	1.8e-33	129.417	0	10	213	16	222	10	231	0.9	RES domain-containing protein		0
A0A529AJB0_9HYPH	A0A529AJB0_9HYPH	240	jackhmmer	-	225	1.4e-33	129.8	0	1	1	3.3e-38	1.7e-33	129.445	0	12	214	18	223	9	231	0.9	RES domain-containing protein		0
A0A158GUE1_9BURK	A0A158GUE1_9BURK	245	jackhmmer	-	225	1.4e-33	129.8	0	1	1	3.2e-38	1.7e-33	129.472	0	12	222	29	244	23	245	0.93	RES domain protein		0
A0A7X5AZL7_9GAMM	A0A7X5AZL7_9GAMM	228	jackhmmer	-	225	1.4e-33	129.7	0	1	1	3.2e-38	1.7e-33	129.495	0.01	11	218	15	224	5	228	0.94	RES domain-containing protein		0
A0A2E3AWV7_9PROT	A0A2E3AWV7_9PROT	234	jackhmmer	-	225	1.5e-33	129.6	0	1	1	3.6e-38	1.8e-33	129.34	0	11	220	15	226	7	229	0.91	RES domain-containing protein		0
A0A176FJH0_9RHOB	A0A176FJH0_9RHOB	232	jackhmmer	-	225	1.5e-33	129.6	0	1	1	3.9e-38	2e-33	129.204	0	9	218	12	220	9	224	0.93	RES domain-containing protein		0
A0A095SNV8_9GAMM	A0A095SNV8_9GAMM	236	jackhmmer	-	225	1.6e-33	129.5	0	1	1	3.9e-38	2e-33	129.209	0	11	222	20	233	14	235	0.91	RES domain-containing protein		0
A0A0J1CYE1_9BURK	A0A0J1CYE1_9BURK	239	jackhmmer	-	225	1.7e-33	129.5	0	1	1	3.9e-38	2e-33	129.208	0	12	222	23	238	15	239	0.93	RES domain protein		0
A0A444JW29_9GAMM	A0A444JW29_9GAMM	226	jackhmmer	-	225	1.7e-33	129.5	0	1	1	3.9e-38	2e-33	129.201	0.02	9	216	11	220	2	224	0.94	RES domain-containing protein		0
A0A3D0WGT8_9SPHN	A0A3D0WGT8_9SPHN	237	jackhmmer	-	225	1.7e-33	129.4	0	1	1	3.8e-38	2e-33	129.226	0	11	219	17	227	9	233	0.91	RES domain-containing protein		0
A0A0N9ZEZ3_9RHOB	A0A0N9ZEZ3_9RHOB	238	jackhmmer	-	225	1.8e-33	129.4	0	1	1	4.1e-38	2.1e-33	129.138	0	9	220	16	228	10	233	0.93	RES domain-containing protein		0
A0A4R8F4Y3_9ENTR	A0A4R8F4Y3_9ENTR	229	jackhmmer	-	225	1.9e-33	129.3	0	1	1	4.6e-38	2.4e-33	128.977	0.02	9	216	12	221	7	225	0.95	RES domain-containing protein		0
Q1YVQ1_9GAMM	Q1YVQ1_9GAMM	226	jackhmmer	-	225	1.9e-33	129.3	0	1	1	4.2e-38	2.2e-33	129.091	0.02	2	217	3	221	2	226	0.94	RES domain-containing protein		0
K1KAF8_9GAMM	K1KAF8_9GAMM	230	jackhmmer	-	225	2e-33	129.2	0	1	1	5e-38	2.6e-33	128.848	0	10	217	13	222	7	226	0.94	RES domain-containing protein		0
A0A2H0DQQ7_9BACT	A0A2H0DQQ7_9BACT	227	jackhmmer	-	225	2.1e-33	129.2	0	1	1	4.7e-38	2.5e-33	128.929	0	12	218	14	221	10	227	0.95	RES domain-containing protein		0
A0A4P8J3Y2_9BURK	A0A4P8J3Y2_9BURK	234	jackhmmer	-	225	2.2e-33	129.1	0	1	1	5.2e-38	2.7e-33	128.787	0	12	221	16	232	10	234	0.92	RES domain-containing protein		0
A0A347A6B0_AERHY	A0A347A6B0_AERHY	229	jackhmmer	-	225	2.3e-33	129	0	1	1	5.7e-38	3e-33	128.663	0	10	217	13	222	7	226	0.94	RES domain-containing protein		0
A0A6M4XVA0_9GAMM	A0A6M4XVA0_9GAMM	229	jackhmmer	-	225	2.3e-33	129	0	1	1	5.7e-38	3e-33	128.663	0	10	217	13	222	7	226	0.94	RES domain-containing protein		0
A0A530M4H4_9HYPH	A0A530M4H4_9HYPH	240	jackhmmer	-	225	2.3e-33	129	0	1	1	5.6e-38	2.9e-33	128.698	0	12	214	18	223	9	231	0.9	RES domain-containing protein		0
A0A7U4Y301_AERHY	A0A7U4Y301_AERHY	230	jackhmmer	-	225	2.4e-33	129	0	1	1	5.9e-38	3.1e-33	128.617	0	10	217	13	222	7	226	0.94	RES domain-containing protein		0
A0A4R1P124_9BURK	A0A4R1P124_9BURK	245	jackhmmer	-	225	2.6e-33	128.9	0	1	1	6e-38	3.1e-33	128.586	0	11	222	28	244	19	245	0.92	RES domain-containing protein		0
A0A2C9BCL4_9BURK	A0A2C9BCL4_9BURK	245	jackhmmer	-	225	2.6e-33	128.9	0	1	1	6e-38	3.1e-33	128.586	0	11	222	28	244	19	245	0.92	RES domain-containing protein		0
A0KKS4_AERHH	A0KKS4_AERHH	229	jackhmmer	-	225	2.7e-33	128.8	0	1	1	6.7e-38	3.5e-33	128.446	0	10	217	13	222	7	226	0.94	RES domain-containing protein		0
A0A3T0ZXY9_AERHY	A0A3T0ZXY9_AERHY	229	jackhmmer	-	225	3.1e-33	128.6	0	1	1	7.5e-38	3.9e-33	128.277	0	10	217	13	222	7	226	0.94	RES domain-containing protein		0
A0A2P5K7S6_9BURK	A0A2P5K7S6_9BURK	256	jackhmmer	-	225	3.2e-33	128.6	0	1	1	7.4e-38	3.8e-33	128.3	0	12	218	43	251	37	256	0.94	RES domain-containing protein		0
A0A2A8HZ65_9SPHN	A0A2A8HZ65_9SPHN	239	jackhmmer	-	225	3.3e-33	128.5	0	1	1	8.1e-38	4.2e-33	128.164	0	13	214	18	222	11	231	0.91	RES domain-containing protein		0
A0A371B8P7_9HYPH	A0A371B8P7_9HYPH	246	jackhmmer	-	225	3.5e-33	128.4	0	1	1	8.6e-38	4.5e-33	128.076	0	10	216	25	234	21	240	0.9	RES domain-containing protein		0
A0A0N9USV7_SPHMC	A0A0N9USV7_SPHMC	244	jackhmmer	-	225	3.7e-33	128.3	0	1	1	9.1e-38	4.7e-33	128.006	0	12	215	18	223	10	231	0.93	RES domain-containing protein		0
A0A1H3G6Z9_9RHOB	A0A1H3G6Z9_9RHOB	237	jackhmmer	-	225	3.8e-33	128.3	0	1	1	9.6e-38	5e-33	127.931	0	11	215	13	219	9	228	0.93	RES domain-containing protein		0
A0A2R4TW25_AERHY	A0A2R4TW25_AERHY	229	jackhmmer	-	225	3.8e-33	128.3	0	1	1	9.4e-38	4.9e-33	127.955	0	10	217	13	222	7	226	0.94	RES family NAD+ phosphorylase		0
A0A7U6LJQ5_AERHY	A0A7U6LJQ5_AERHY	229	jackhmmer	-	225	4.6e-33	128	0	1	1	1.1e-37	5.9e-33	127.698	0	10	217	13	222	7	226	0.94	RES domain-containing protein		0
A0A3S7DLQ4_9GAMM	A0A3S7DLQ4_9GAMM	229	jackhmmer	-	225	5.8e-33	127.7	0	1	1	1.4e-37	7.4e-33	127.372	0	10	217	13	222	7	226	0.94	RES domain-containing protein		0
A0A1W2DLJ0_9HYPH	A0A1W2DLJ0_9HYPH	237	jackhmmer	-	225	6e-33	127.7	0	1	1	1.5e-37	7.8e-33	127.294	0	12	214	18	222	11	228	0.9	RES domain-containing protein		0
K6ZFY1_9ALTE	K6ZFY1_9ALTE	151	jackhmmer	-	225	6.3e-33	127.6	0	1	1	1.4e-37	7.4e-33	127.372	0	73	216	1	144	1	149	0.95	RES domain-containing protein		0
A0A369TKW5_9PROT	A0A369TKW5_9PROT	237	jackhmmer	-	225	6.9e-33	127.5	0	1	1	1.7e-37	9.1e-33	127.075	0	10	218	16	226	13	230	0.91	RES domain-containing protein		0
A0A7V7X7N2_9BURK	A0A7V7X7N2_9BURK	244	jackhmmer	-	225	7.5e-33	127.3	0	1	1	1.8e-37	9.5e-33	127.01	0	12	214	18	223	10	230	0.9	RES family NAD+ phosphorylase		0
A0A5F0KFL6_9GAMM	A0A5F0KFL6_9GAMM	230	jackhmmer	-	225	8e-33	127.3	0	1	1	2e-37	1.1e-32	126.864	0	10	217	14	223	9	226	0.95	RES domain-containing protein		0
E5AQ98_MYCRK	E5AQ98_MYCRK	258	jackhmmer	-	225	8.7e-33	127.1	0	1	1	2e-37	1.1e-32	126.86	0	12	218	45	253	40	258	0.93	RES domain-containing protein		0
A0A2T3N1R4_9GAMM	A0A2T3N1R4_9GAMM	226	jackhmmer	-	225	9.1e-33	127.1	0.1	1	1	2.1e-37	1.1e-32	126.791	0.1	8	216	10	220	3	225	0.95	RES domain-containing protein		0
A0A3N9RCR8_9SPHN	A0A3N9RCR8_9SPHN	244	jackhmmer	-	225	1.1e-32	126.8	0	1	1	2.6e-37	1.4e-32	126.499	0	12	214	18	223	10	230	0.92	RES domain-containing protein		0
A0A109YMM1_9SPHN	A0A109YMM1_9SPHN	244	jackhmmer	-	225	1.1e-32	126.8	0	1	1	2.7e-37	1.4e-32	126.475	0	12	214	18	223	10	230	0.9	RES domain protein		0
A0A1R3VQR5_9BURK	A0A1R3VQR5_9BURK	256	jackhmmer	-	225	1.1e-32	126.8	0	1	1	2.5e-37	1.3e-32	126.55	0	12	218	43	251	37	256	0.94	RES domain-containing protein		0
A0A1R3VR26_9BURK	A0A1R3VR26_9BURK	256	jackhmmer	-	225	1.1e-32	126.8	0	1	1	2.6e-37	1.4e-32	126.488	0	12	218	43	251	38	256	0.94	RES domain-containing protein		0
A0A841L420_9SPHN	A0A841L420_9SPHN	249	jackhmmer	-	225	1.3e-32	126.6	0	1	1	3.1e-37	1.6e-32	126.247	0	12	214	27	230	20	238	0.91	Uncharacterized protein		0
A0A7G7LXQ7_SPHYA	A0A7G7LXQ7_SPHYA	239	jackhmmer	-	225	1.3e-32	126.6	0	1	1	3.2e-37	1.6e-32	126.231	0	12	214	18	223	11	231	0.89	RES family NAD+ phosphorylase		0
A0A841JAR2_9SPHN	A0A841JAR2_9SPHN	244	jackhmmer	-	225	1.4e-32	126.4	0	1	1	3.4e-37	1.8e-32	126.125	0	12	214	18	223	10	230	0.92	Uncharacterized protein		0
A0A2Z5UWM8_9SPHN	A0A2Z5UWM8_9SPHN	244	jackhmmer	-	225	1.5e-32	126.4	0	1	1	3.6e-37	1.8e-32	126.069	0	12	214	18	223	10	230	0.93	RES domain-containing protein		0
A0A1M6DNF5_9HYPH	A0A1M6DNF5_9HYPH	230	jackhmmer	-	225	1.5e-32	126.3	0	1	1	3.7e-37	1.9e-32	126.008	0	10	214	10	215	6	223	0.91	RES domain-containing protein		0
A0A2Z5UL40_9SPHN	A0A2Z5UL40_9SPHN	242	jackhmmer	-	225	1.9e-32	126	0	1	1	4.7e-37	2.4e-32	125.677	0	12	214	18	221	10	228	0.91	RES domain-containing protein		0
A0A4R5MG23_9BURK	A0A4R5MG23_9BURK	271	jackhmmer	-	225	1.9e-32	126	0	1	1	5.6e-37	2.9e-32	125.434	0	12	217	43	260	38	265	0.88	RES domain-containing protein		0
A0A6N9TBL2_9HYPH	A0A6N9TBL2_9HYPH	234	jackhmmer	-	225	2.3e-32	125.8	0	1	1	5.6e-37	2.9e-32	125.428	0	11	216	15	221	12	228	0.93	RES domain-containing protein		0
A0A7G7FL74_AERHY	A0A7G7FL74_AERHY	229	jackhmmer	-	225	2.4e-32	125.7	0	1	1	5.9e-37	3.1e-32	125.344	0	10	217	13	222	7	226	0.94	RES domain-containing protein		0
A0A7W7AAI7_9SPHN	A0A7W7AAI7_9SPHN	248	jackhmmer	-	225	2.5e-32	125.6	0	1	1	6.2e-37	3.2e-32	125.273	0	12	214	18	223	10	230	0.92	RES domain-containing protein		0
A0A6F8QGJ5_9RHOB	A0A6F8QGJ5_9RHOB	232	jackhmmer	-	225	2.6e-32	125.6	0	1	1	6.2e-37	3.2e-32	125.28	0	9	218	12	220	7	226	0.92	RES domain-containing protein		0
W1KU36_9SPHN	W1KU36_9SPHN	244	jackhmmer	-	225	2.7e-32	125.5	0	1	1	6.6e-37	3.4e-32	125.198	0	12	214	18	223	10	230	0.92	RES domain-containing protein		0
A0A6L7SV49_9GAMM	A0A6L7SV49_9GAMM	260	jackhmmer	-	225	2.8e-32	125.5	0	1	1	7.3e-37	3.8e-32	125.048	0	10	217	39	248	35	253	0.93	RES family NAD+ phosphorylase		0
A0A7M2GEP8_SPHSA	A0A7M2GEP8_SPHSA	239	jackhmmer	-	225	2.8e-32	125.5	0	1	1	6.9e-37	3.6e-32	125.116	0	12	214	18	223	10	230	0.88	RES family NAD+ phosphorylase		0
A0A2N4WQG4_9SPHN	A0A2N4WQG4_9SPHN	244	jackhmmer	-	225	3e-32	125.4	0	1	1	7.5e-37	3.9e-32	125.014	0	12	214	18	223	10	230	0.92	RES domain-containing protein		0
A0A4R6FTA7_9SPHN	A0A4R6FTA7_9SPHN	238	jackhmmer	-	225	3.4e-32	125.2	0	1	1	8.5e-37	4.4e-32	124.821	0	12	213	18	221	11	228	0.91	RES domain-containing protein		0
A0A2E9CM10_9SPHN	A0A2E9CM10_9SPHN	243	jackhmmer	-	225	3.4e-32	125.2	0	1	1	8.2e-37	4.2e-32	124.887	0	12	214	18	223	9	230	0.93	RES domain-containing protein		0
W8KNU1_9GAMM	W8KNU1_9GAMM	193	jackhmmer	-	225	3.5e-32	125.2	0	1	1	7.8e-37	4e-32	124.958	0	10	184	20	192	11	193	0.94	RES domain-containing protein (Fragment)		0
A0A7X8P9L4_9SPHN	A0A7X8P9L4_9SPHN	244	jackhmmer	-	225	3.5e-32	125.2	0	1	1	8.7e-37	4.5e-32	124.8	0	12	214	18	223	10	230	0.92	RES family NAD+ phosphorylase		0
A0A521LGH5_9HYPH	A0A521LGH5_9HYPH	243	jackhmmer	-	225	3.5e-32	125.1	0	1	1	8.7e-37	4.5e-32	124.799	0	12	214	18	223	10	230	0.93	RES domain-containing protein		0
A0A0P0DTY1_SPHMC	A0A0P0DTY1_SPHMC	238	jackhmmer	-	225	3.7e-32	125.1	0	1	1	9.4e-37	4.9e-32	124.68	0	12	213	18	221	11	228	0.91	RES domain protein		0
A0A2A8HPX6_9SPHN	A0A2A8HPX6_9SPHN	238	jackhmmer	-	225	3.7e-32	125.1	0	1	1	9.4e-37	4.9e-32	124.68	0	12	213	18	221	11	228	0.91	RES domain-containing protein		0
A0A2W5EPF8_9SPHN	A0A2W5EPF8_9SPHN	244	jackhmmer	-	225	3.8e-32	125	0	1	1	9.1e-37	4.7e-32	124.738	0	12	214	18	223	9	230	0.92	RES domain-containing protein		0
A0A5B8L1U3_9HYPH	A0A5B8L1U3_9HYPH	238	jackhmmer	-	225	3.9e-32	125	0	1	1	9.6e-37	5e-32	124.659	0	12	219	18	226	10	231	0.89	RES family NAD+ phosphorylase		0
A0A6J5EXU9_9BURK	A0A6J5EXU9_9BURK	256	jackhmmer	-	225	4e-32	125	0	1	2	1.7e-27	8.9e-23	94.4062	0	12	133	21	143	19	161	0.94	RES domain-containing protein		0
A0A6J5EXU9_9BURK	A0A6J5EXU9_9BURK	256	jackhmmer	-	225	4e-32	125	0	2	2	1.9e-07	0.0098	28.8437	0	152	220	185	253	165	256	0.89	RES domain-containing protein		0
A0A3N9RZ05_9SPHN	A0A3N9RZ05_9SPHN	244	jackhmmer	-	225	4.3e-32	124.9	0	1	1	1e-36	5.5e-32	124.532	0	12	214	18	223	10	230	0.91	RES domain-containing protein		0
A0A2E5ACU4_9PROT	A0A2E5ACU4_9PROT	232	jackhmmer	-	225	4.6e-32	124.8	0	1	1	1.1e-36	5.8e-32	124.433	0	9	220	10	222	5	225	0.94	RES domain-containing protein		0
A0A2L1S277_9HYPH	A0A2L1S277_9HYPH	230	jackhmmer	-	225	4.9e-32	124.7	0	1	1	1.2e-36	6.2e-32	124.356	0	10	216	14	219	11	226	0.93	RES domain-containing protein		0
A0A7Y9VML6_9SPHN	A0A7Y9VML6_9SPHN	236	jackhmmer	-	225	5.4e-32	124.5	0	1	1	1.3e-36	6.6e-32	124.269	0	12	213	17	219	8	227	0.91	RES domain-containing protein		0
Q2G678_NOVAD	Q2G678_NOVAD	323	jackhmmer	-	225	5.8e-32	124.5	0	1	1	1.4e-36	7.4e-32	124.099	0	12	214	97	302	88	309	0.92	RES domain-containing protein		0
A0A1G3JW23_9SPHN	A0A1G3JW23_9SPHN	244	jackhmmer	-	225	5.9e-32	124.4	0	1	1	1.5e-36	7.6e-32	124.055	0	12	214	18	223	10	230	0.92	RES domain-containing protein		0
A0A257S323_9PROT	A0A257S323_9PROT	230	jackhmmer	-	225	6.2e-32	124.3	0	1	1	1.5e-36	8e-32	123.988	0	12	216	15	218	11	223	0.92	RES domain-containing protein		0
A0A257R2R8_9PROT	A0A257R2R8_9PROT	230	jackhmmer	-	225	6.2e-32	124.3	0	1	1	1.5e-36	8e-32	123.988	0	12	216	15	218	11	223	0.92	RES domain-containing protein		0
A0A7X1F513_9SPHN	A0A7X1F513_9SPHN	238	jackhmmer	-	225	6.5e-32	124.3	0	1	1	1.6e-36	8.6e-32	123.888	0	12	213	18	221	11	228	0.92	RES family NAD+ phosphorylase		0
A0A256F7X8_9HYPH	A0A256F7X8_9HYPH	232	jackhmmer	-	225	6.7e-32	124.2	0	1	1	1.7e-36	9e-32	123.828	0	11	214	16	218	12	227	0.92	RES domain protein		0
T0I0H5_9SPHN	T0I0H5_9SPHN	236	jackhmmer	-	225	6.9e-32	124.2	0	1	1	1.6e-36	8.1e-32	123.962	0	12	216	16	221	6	229	0.88	RES domain-containing protein		0
W9UT53_9GAMM	W9UT53_9GAMM	228	jackhmmer	-	225	7.1e-32	124.2	0	1	1	1.7e-36	8.8e-32	123.847	0.01	9	216	13	219	6	226	0.91	RES domain protein		0
A0A1B9YLF9_9BRAD	A0A1B9YLF9_9BRAD	237	jackhmmer	-	225	7.2e-32	124.1	0	1	1	1.7e-36	9.1e-32	123.805	0	10	212	11	221	6	232	0.86	RES domain-containing protein		0
A0A1L6I350_9BURK	A0A1L6I350_9BURK	269	jackhmmer	-	225	7.3e-32	124.1	0	1	2	4.4e-27	2.3e-22	93.0452	0	12	140	21	150	19	166	0.94	RES domain-containing protein		0
A0A1L6I350_9BURK	A0A1L6I350_9BURK	269	jackhmmer	-	225	7.3e-32	124.1	0	2	2	1.5e-07	0.0079	29.1587	0	152	218	198	264	177	268	0.89	RES domain-containing protein		0
A0A0N7MC78_9RHOB	A0A0N7MC78_9RHOB	240	jackhmmer	-	225	7.5e-32	124.1	0	1	1	1.9e-36	9.6e-32	123.723	0	11	218	18	225	12	231	0.92	RES domain protein		0
A0A1E4MWY7_9SPHN	A0A1E4MWY7_9SPHN	239	jackhmmer	-	225	7.6e-32	124.1	0	1	1	1.8e-36	9.6e-32	123.726	0	12	214	12	217	4	224	0.92	RES domain-containing protein		0
A0A2D9EJQ4_9BURK	A0A2D9EJQ4_9BURK	232	jackhmmer	-	225	7.8e-32	124	0	1	1	1.9e-36	9.8e-32	123.703	0	9	220	10	222	5	225	0.94	RES domain-containing protein		0
A0A2D8MJR6_9SPHN	A0A2D8MJR6_9SPHN	244	jackhmmer	-	225	7.8e-32	124	0	1	1	1.9e-36	1e-31	123.655	0	12	213	18	222	10	229	0.92	RES domain-containing protein		0
A0A6J5DWL5_9BURK	A0A6J5DWL5_9BURK	262	jackhmmer	-	225	8e-32	124	0	1	2	3.7e-28	1.9e-23	96.588	0	12	139	21	149	19	153	0.94	RES domain-containing protein		0
A0A6J5DWL5_9BURK	A0A6J5DWL5_9BURK	262	jackhmmer	-	225	8e-32	124	0	2	2	2e-06	0.1	25.5035	0	152	219	191	258	183	262	0.91	RES domain-containing protein		0
A0A7W7F730_9SPHN	A0A7W7F730_9SPHN	239	jackhmmer	-	225	8e-32	124	0	1	1	1.9e-36	1e-31	123.674	0	11	215	16	220	8	226	0.89	RES domain-containing protein		0
A0A7Y0I0X5_9SPHN	A0A7Y0I0X5_9SPHN	245	jackhmmer	-	225	8.3e-32	123.9	0	1	1	2e-36	1.1e-31	123.597	0	12	214	18	223	10	230	0.92	RES domain-containing protein		0
A0A0L0LXD7_9BURK	A0A0L0LXD7_9BURK	225	jackhmmer	-	225	8.3e-32	123.9	0	1	1	2.1e-36	1.1e-31	123.526	0	12	217	8	219	3	224	0.91	RES domain-containing protein		0
A0A066PSM9_9PROT	A0A066PSM9_9PROT	229	jackhmmer	-	225	8.3e-32	123.9	0	1	1	2e-36	1e-31	123.602	0	12	214	14	215	10	224	0.91	RES domain-containing protein		0
A0A7X3YX54_9RHOB	A0A7X3YX54_9RHOB	237	jackhmmer	-	225	8.4e-32	123.9	0	1	1	1.9e-36	9.8e-32	123.702	0.01	7	218	8	231	2	236	0.86	RES family NAD+ phosphorylase		0
A0A4Q1KMJ6_9SPHN	A0A4Q1KMJ6_9SPHN	244	jackhmmer	-	225	8.6e-32	123.9	0	1	1	2.1e-36	1.1e-31	123.547	0	12	214	18	223	10	230	0.92	RES domain-containing protein		0
A0A848Q8N3_9GAMM	A0A848Q8N3_9GAMM	156	jackhmmer	-	225	8.8e-32	123.9	0	1	1	2.1e-36	1.1e-31	123.574	0	10	140	15	146	9	151	0.95	RES family NAD+ phosphorylase (Fragment)		0
A0A643F783_9HYPH	A0A643F783_9HYPH	243	jackhmmer	-	225	8.8e-32	123.8	0	1	1	2.1e-36	1.1e-31	123.52	0	11	214	16	218	11	228	0.92	RES family NAD+ phosphorylase		0
A0A5N1K4H7_9HYPH	A0A5N1K4H7_9HYPH	232	jackhmmer	-	225	9.1e-32	123.8	0	1	1	2.2e-36	1.1e-31	123.484	0	11	214	16	218	7	227	0.92	RES family NAD+ phosphorylase		0
Q1GW16_SPHAL	Q1GW16_SPHAL	244	jackhmmer	-	225	9.4e-32	123.8	0	1	1	2.3e-36	1.2e-31	123.419	0	12	214	18	223	10	230	0.92	RES domain-containing protein		0
A0A4V2TKW6_9HYPH	A0A4V2TKW6_9HYPH	232	jackhmmer	-	225	9.9e-32	123.7	0	1	1	2.5e-36	1.3e-31	123.292	0	11	214	16	218	9	227	0.92	RES domain-containing protein		0
A0A248UHE0_9HYPH	A0A248UHE0_9HYPH	232	jackhmmer	-	225	1e-31	123.7	0	1	1	2.4e-36	1.3e-31	123.338	0	11	214	16	218	7	227	0.92	RES domain protein		0
A0A2S8YIG0_9HYPH	A0A2S8YIG0_9HYPH	243	jackhmmer	-	225	1e-31	123.6	0	1	1	2.5e-36	1.3e-31	123.303	0	11	214	16	218	9	228	0.92	RES domain-containing protein		0
A0A2Z2P8Y3_9SPHN	A0A2Z2P8Y3_9SPHN	243	jackhmmer	-	225	1.1e-31	123.5	0	1	1	2.7e-36	1.4e-31	123.182	0	12	214	18	223	10	230	0.92	RES domain-containing protein		0
A0A401J8I4_SPHXE	A0A401J8I4_SPHXE	244	jackhmmer	-	225	1.1e-31	123.5	0	1	1	2.7e-36	1.4e-31	123.171	0	12	214	18	223	10	230	0.92	RES domain-containing protein		0
A0A7X8NQD5_9SPHN	A0A7X8NQD5_9SPHN	244	jackhmmer	-	225	1.1e-31	123.5	0	1	1	2.8e-36	1.4e-31	123.151	0	12	214	18	223	10	230	0.92	RES family NAD+ phosphorylase		0
A0A2L0GJT9_9SPHN	A0A2L0GJT9_9SPHN	243	jackhmmer	-	225	1.2e-31	123.4	0	1	1	2.9e-36	1.5e-31	123.073	0	10	214	16	223	10	230	0.92	RES domain-containing protein		0
B8IID6_METNO	B8IID6_METNO	237	jackhmmer	-	225	1.2e-31	123.4	0	1	1	3.1e-36	1.6e-31	122.998	0	12	218	18	226	15	230	0.92	RES domain protein		0
A0A2T3J2D3_9GAMM	A0A2T3J2D3_9GAMM	228	jackhmmer	-	225	1.2e-31	123.4	0	1	1	2.7e-36	1.4e-31	123.169	0.01	11	217	15	223	6	228	0.93	RES domain-containing protein		0
A0A0M3AVG3_9SPHN	A0A0M3AVG3_9SPHN	229	jackhmmer	-	225	1.3e-31	123.3	0	1	1	3.2e-36	1.7e-31	122.936	0	12	214	7	212	3	219	0.91	RES domain protein		0
A0A3B7E2B1_9SPHN	A0A3B7E2B1_9SPHN	244	jackhmmer	-	225	1.4e-31	123.2	0	1	1	3.4e-36	1.8e-31	122.875	0	12	214	18	223	10	230	0.92	RES domain-containing protein		0
A0A2T5VF20_9HYPH	A0A2T5VF20_9HYPH	231	jackhmmer	-	225	1.4e-31	123.2	0	1	1	3.5e-36	1.8e-31	122.824	0	10	217	14	220	11	226	0.93	RES domain-containing protein		0
A0A7V8HNK8_9SPHN	A0A7V8HNK8_9SPHN	239	jackhmmer	-	225	1.4e-31	123.2	0	1	1	3.4e-36	1.8e-31	122.865	0	10	214	16	223	11	230	0.92	RES domain-containing protein		0
A0A0N1BR84_9SPHN	A0A0N1BR84_9SPHN	244	jackhmmer	-	225	1.4e-31	123.1	0	1	1	3.6e-36	1.9e-31	122.796	0	12	214	18	223	10	230	0.92	RES domain-containing protein		0
A0A4Q1KJC5_9SPHN	A0A4Q1KJC5_9SPHN	244	jackhmmer	-	225	1.5e-31	123.1	0	1	1	3.5e-36	1.8e-31	122.802	0	12	214	18	223	9	230	0.92	RES domain-containing protein		0
A0A1Z8A7P0_9GAMM	A0A1Z8A7P0_9GAMM	187	jackhmmer	-	225	1.5e-31	123.1	0	1	1	3.2e-36	1.7e-31	122.937	0.02	89	213	49	171	32	185	0.93	RES domain-containing protein		0
A0A1T5H5U4_9HYPH	A0A1T5H5U4_9HYPH	237	jackhmmer	-	225	1.5e-31	123.1	0	1	1	3.5e-36	1.8e-31	122.818	0	12	219	18	227	11	233	0.91	RES domain-containing protein		0
A0A0Q3SRA7_9HYPH	A0A0Q3SRA7_9HYPH	238	jackhmmer	-	225	1.5e-31	123.1	0	1	1	3.6e-36	1.9e-31	122.795	0	12	219	19	228	12	234	0.91	RES domain-containing protein		0
A0A177JJE1_SPHYA	A0A177JJE1_SPHYA	245	jackhmmer	-	225	1.5e-31	123.1	0	1	1	3.7e-36	1.9e-31	122.728	0	12	214	19	224	10	231	0.92	RES domain-containing protein		0
A0A4U6R079_9ALTE	A0A4U6R079_9ALTE	234	jackhmmer	-	225	1.6e-31	123	0	1	1	3.9e-36	2e-31	122.662	0	12	223	17	231	10	233	0.91	RES domain-containing protein		0
A0A1L5BLF2_SPHIB	A0A1L5BLF2_SPHIB	244	jackhmmer	-	225	1.7e-31	122.9	0	1	1	4.2e-36	2.2e-31	122.576	0	12	214	18	223	10	230	0.92	RES domain-containing protein		0
A0A7R7CFN6_9HYPH	A0A7R7CFN6_9HYPH	233	jackhmmer	-	225	1.7e-31	122.9	0	1	1	4.1e-36	2.1e-31	122.607	0	12	220	16	224	3	229	0.91	Uncharacterized protein		0
A0A7R7C0U0_9HYPH	A0A7R7C0U0_9HYPH	233	jackhmmer	-	225	1.7e-31	122.9	0	1	1	4.1e-36	2.1e-31	122.607	0	12	220	16	224	3	229	0.91	Uncharacterized protein		0
A0A512ART9_9SPHN	A0A512ART9_9SPHN	244	jackhmmer	-	225	1.8e-31	122.8	0	1	1	4.3e-36	2.3e-31	122.514	0	12	214	18	223	9	230	0.92	RES domain-containing protein		0
F7SBQ5_9PROT	F7SBQ5_9PROT	230	jackhmmer	-	225	1.9e-31	122.7	0	1	1	4.6e-36	2.4e-31	122.417	0	12	216	15	218	10	223	0.91	RES domain-containing protein		0
F0J7L1_ACIMA	F0J7L1_ACIMA	230	jackhmmer	-	225	1.9e-31	122.7	0	1	1	4.6e-36	2.4e-31	122.417	0	12	216	15	218	10	223	0.91	RES domain-containing protein		0
A0A7X8P7U2_9SPHN	A0A7X8P7U2_9SPHN	244	jackhmmer	-	225	2e-31	122.7	0	1	1	4.8e-36	2.5e-31	122.375	0	12	214	18	223	10	230	0.92	RES family NAD+ phosphorylase		0
A0A2N4WSC4_9SPHN	A0A2N4WSC4_9SPHN	244	jackhmmer	-	225	2.1e-31	122.6	0	1	1	5.2e-36	2.7e-31	122.257	0	12	214	18	223	10	230	0.92	RES domain-containing protein		0
A0A3G2V2E6_SPHYA	A0A3G2V2E6_SPHYA	239	jackhmmer	-	225	2.1e-31	122.6	0	1	1	5.3e-36	2.7e-31	122.237	0	12	214	18	223	11	231	0.89	RES domain-containing protein		0
A0A7W9RAJ7_9SPHN	A0A7W9RAJ7_9SPHN	237	jackhmmer	-	225	2.5e-31	122.3	0	1	1	5.9e-36	3.1e-31	122.067	0	12	222	18	229	11	232	0.91	RES domain-containing protein		0
J3ALP1_9CAUL	J3ALP1_9CAUL	239	jackhmmer	-	225	2.7e-31	122.3	0	1	1	6.6e-36	3.4e-31	121.923	0	12	213	18	222	11	229	0.92	RES domain-containing protein		0
A0A2A4HSX4_9SPHN	A0A2A4HSX4_9SPHN	244	jackhmmer	-	225	2.8e-31	122.2	0	1	1	6.9e-36	3.6e-31	121.865	0	12	214	18	223	9	231	0.92	RES domain-containing protein		0
V4THV0_9HYPH	V4THV0_9HYPH	233	jackhmmer	-	225	2.8e-31	122.2	0	1	1	7.1e-36	3.7e-31	121.823	0	12	214	16	219	12	227	0.94	RES domain-containing protein		0
A0A363TL41_9BRAD	A0A363TL41_9BRAD	237	jackhmmer	-	225	2.9e-31	122.2	0	1	1	6.6e-36	3.4e-31	121.922	0	9	212	16	227	11	237	0.84	RES domain-containing protein		0
A0A7T8ACB2_9SPHN	A0A7T8ACB2_9SPHN	244	jackhmmer	-	225	3e-31	122.1	0	1	1	7.5e-36	3.9e-31	121.74	0	12	214	18	223	10	230	0.92	RES family NAD+ phosphorylase		0
A0A063BM62_9BURK	A0A063BM62_9BURK	234	jackhmmer	-	225	3e-31	122.1	0	1	1	7.7e-36	4e-31	121.701	0	12	218	21	229	15	233	0.94	RES domain protein		0
I5BEJ3_SPHIB	I5BEJ3_SPHIB	222	jackhmmer	-	225	3.1e-31	122.1	0	1	1	7e-36	3.6e-31	121.842	0	13	214	2	206	1	213	0.93	RES domain-containing protein		0
A0A4Q4J2Q8_9SPHN	A0A4Q4J2Q8_9SPHN	222	jackhmmer	-	225	3.1e-31	122.1	0	1	1	7e-36	3.6e-31	121.842	0	13	214	2	206	1	213	0.93	RES domain-containing protein		0
A0A7W9VCY4_9SPHN	A0A7W9VCY4_9SPHN	244	jackhmmer	-	225	3.2e-31	122	0	1	1	7.9e-36	4.1e-31	121.67	0	12	213	18	222	9	231	0.92	RES domain-containing protein		0
A0A2N1X142_9GAMM	A0A2N1X142_9GAMM	193	jackhmmer	-	225	3.3e-31	122	0	1	1	7.6e-36	4e-31	121.715	0	40	219	3	180	1	184	0.95	RES domain-containing protein		0
A0A848I3T5_9SPHN	A0A848I3T5_9SPHN	239	jackhmmer	-	225	3.3e-31	122	0	1	1	8e-36	4.2e-31	121.638	0	12	214	18	223	11	230	0.89	RES family NAD+ phosphorylase		0
A0A0L1JK47_9RHOB	A0A0L1JK47_9RHOB	230	jackhmmer	-	225	3.4e-31	121.9	0	1	1	8.3e-36	4.3e-31	121.591	0	12	216	15	218	11	223	0.92	RES domain protein		0
A0A6N6ZE69_9BACT	A0A6N6ZE69_9BACT	239	jackhmmer	-	225	3.5e-31	121.9	0	1	1	8.8e-36	4.6e-31	121.502	0	12	213	21	225	16	231	0.95	RES domain-containing protein		0
A0A6L8C577_9RHOB	A0A6L8C577_9RHOB	238	jackhmmer	-	225	3.6e-31	121.9	0	1	1	8.1e-36	4.2e-31	121.62	0.01	8	218	9	231	2	236	0.87	RES family NAD+ phosphorylase		0
A0A135HP84_9HYPH	A0A135HP84_9HYPH	237	jackhmmer	-	225	3.6e-31	121.8	0	1	1	9e-36	4.7e-31	121.472	0	9	214	15	223	12	231	0.92	RES domain-containing protein		0
A0A255YZW9_9SPHN	A0A255YZW9_9SPHN	244	jackhmmer	-	225	3.7e-31	121.8	0	1	1	8.9e-36	4.6e-31	121.488	0	12	214	18	223	10	230	0.92	RES domain-containing protein		0
A0A291M3I2_9RHOB	A0A291M3I2_9RHOB	226	jackhmmer	-	225	3.7e-31	121.8	0	1	1	9.1e-36	4.7e-31	121.46	0	11	221	11	220	8	223	0.93	RES domain-containing protein		0
A0A2D9VJB1_9RHOB	A0A2D9VJB1_9RHOB	226	jackhmmer	-	225	3.7e-31	121.8	0	1	1	9.1e-36	4.7e-31	121.458	0	11	221	11	220	8	223	0.93	RES domain-containing protein		0
A0A0Q9ICC2_9HYPH	A0A0Q9ICC2_9HYPH	242	jackhmmer	-	225	3.8e-31	121.8	0	1	1	9.4e-36	4.9e-31	121.418	0	13	220	19	228	15	233	0.92	RES domain-containing protein		0
A0A256FZR1_9HYPH	A0A256FZR1_9HYPH	232	jackhmmer	-	225	3.9e-31	121.7	0	1	1	9.8e-36	5.1e-31	121.362	0	11	214	16	218	9	225	0.92	RES domain protein		0
A0A7X8RVU2_9SPHN	A0A7X8RVU2_9SPHN	244	jackhmmer	-	225	3.9e-31	121.7	0	1	1	9.6e-36	5e-31	121.392	0	12	214	18	223	10	230	0.92	RES family NAD+ phosphorylase		0
A0A2W6WU62_9SPHN	A0A2W6WU62_9SPHN	240	jackhmmer	-	225	4e-31	121.7	0	1	1	1e-35	5.2e-31	121.325	0	12	214	18	223	10	230	0.92	RES domain-containing protein		0
A0A521L9C7_9HYPH	A0A521L9C7_9HYPH	237	jackhmmer	-	225	4.2e-31	121.6	0	1	1	1.1e-35	5.6e-31	121.22	0	12	219	18	227	12	232	0.92	RES domain-containing protein		0
A0A1N7AFU3_9HYPH	A0A1N7AFU3_9HYPH	237	jackhmmer	-	225	4.2e-31	121.6	0	1	1	1.1e-35	5.6e-31	121.22	0	12	219	18	227	12	232	0.92	RES domain-containing protein		0
F6ICT8_9SPHN	F6ICT8_9SPHN	239	jackhmmer	-	225	4.2e-31	121.6	0	1	1	9.8e-36	5.1e-31	121.351	0	4	213	11	221	8	228	0.9	RES domain-containing protein		0
A0A7Y0GBG6_9SPHN	A0A7Y0GBG6_9SPHN	242	jackhmmer	-	225	4.9e-31	121.4	0	1	1	1.2e-35	6.2e-31	121.069	0	12	214	18	221	10	228	0.9	RES family NAD+ phosphorylase		0
A0A1H7SRZ3_9HYPH	A0A1H7SRZ3_9HYPH	236	jackhmmer	-	225	5.1e-31	121.4	0	1	1	1.2e-35	6.3e-31	121.066	0	12	220	17	227	13	232	0.92	RES domain-containing protein		0
A0A1W9HF05_9PROT	A0A1W9HF05_9PROT	242	jackhmmer	-	225	5.4e-31	121.3	0	1	1	1.3e-35	6.9e-31	120.918	0	12	214	18	221	9	228	0.9	RES domain-containing protein		0
A0A7M2XAB6_9SPHN	A0A7M2XAB6_9SPHN	244	jackhmmer	-	225	5.4e-31	121.3	0	1	1	1.3e-35	7e-31	120.911	0	12	214	18	223	10	230	0.92	RES family NAD+ phosphorylase		0
A0A7C9IHW7_9PROT	A0A7C9IHW7_9PROT	230	jackhmmer	-	225	5.4e-31	121.3	0	1	1	1.3e-35	7e-31	120.908	0	12	216	15	218	11	223	0.92	RES domain-containing protein		0
A0A4Q4ISP2_SPHSA	A0A4Q4ISP2_SPHSA	222	jackhmmer	-	225	5.5e-31	121.3	0	1	1	1.2e-35	6.4e-31	121.024	0	13	214	2	206	1	213	0.91	RES domain-containing protein		0
F2J6E6_POLGS	F2J6E6_POLGS	239	jackhmmer	-	225	5.5e-31	121.2	0	1	1	1.3e-35	7e-31	120.914	0	12	214	19	224	11	232	0.9	RES domain protein		0
A0A1I1JMN5_9HYPH	A0A1I1JMN5_9HYPH	246	jackhmmer	-	225	5.6e-31	121.2	0	1	1	1.3e-35	6.8e-31	120.942	0	13	220	18	227	13	232	0.91	RES domain-containing protein		0
E8T9P3_MESCW	E8T9P3_MESCW	232	jackhmmer	-	225	5.9e-31	121.1	0	1	1	1.4e-35	7.4e-31	120.827	0	10	215	15	219	9	228	0.91	RES domain protein		0
A0A847VMI2_9BURK	A0A847VMI2_9BURK	206	jackhmmer	-	225	6e-31	121.1	0	1	1	1.3e-35	6.6e-31	120.989	0	20	219	1	204	1	206	0.93	RES family NAD+ phosphorylase		0
A0A436LCS0_9HYPH	A0A436LCS0_9HYPH	233	jackhmmer	-	225	6.1e-31	121.1	0	1	1	1.5e-35	7.7e-31	120.771	0	10	215	15	219	9	228	0.91	RES domain-containing protein		0
A0A3S1NG32_9HYPH	A0A3S1NG32_9HYPH	233	jackhmmer	-	225	6.1e-31	121.1	0	1	1	1.5e-35	7.7e-31	120.771	0	10	215	15	219	9	228	0.91	RES domain-containing protein		0
A0A435AYM4_9HYPH	A0A435AYM4_9HYPH	233	jackhmmer	-	225	6.1e-31	121.1	0	1	1	1.5e-35	7.7e-31	120.771	0	10	215	15	219	9	228	0.91	RES domain-containing protein		0
A0A435M7T3_9HYPH	A0A435M7T3_9HYPH	233	jackhmmer	-	225	6.1e-31	121.1	0	1	1	1.5e-35	7.7e-31	120.771	0	10	215	15	219	9	228	0.91	RES domain-containing protein		0
A0A435T1L3_9HYPH	A0A435T1L3_9HYPH	233	jackhmmer	-	225	6.1e-31	121.1	0	1	1	1.5e-35	7.7e-31	120.771	0	10	215	15	219	9	228	0.91	RES domain-containing protein		0
A0A3S2FUJ8_9HYPH	A0A3S2FUJ8_9HYPH	233	jackhmmer	-	225	6.1e-31	121.1	0	1	1	1.5e-35	7.7e-31	120.771	0	10	215	15	219	9	228	0.91	RES domain-containing protein		0
A0A436JYX8_9HYPH	A0A436JYX8_9HYPH	233	jackhmmer	-	225	6.1e-31	121.1	0	1	1	1.5e-35	7.7e-31	120.771	0	10	215	15	219	9	228	0.91	RES domain-containing protein		0
A0A3S2H5Q9_9HYPH	A0A3S2H5Q9_9HYPH	233	jackhmmer	-	225	6.1e-31	121.1	0	1	1	1.5e-35	7.7e-31	120.771	0	10	215	15	219	9	228	0.91	RES domain-containing protein		0
A0A502WHX7_9HYPH	A0A502WHX7_9HYPH	233	jackhmmer	-	225	6.1e-31	121.1	0	1	1	1.5e-35	7.7e-31	120.771	0	10	215	15	219	9	228	0.91	RES domain-containing protein		0
A0A436KNR1_9HYPH	A0A436KNR1_9HYPH	233	jackhmmer	-	225	6.1e-31	121.1	0	1	1	1.5e-35	7.7e-31	120.771	0	10	215	15	219	9	228	0.91	RES domain-containing protein		0
A0A436L0Q4_9HYPH	A0A436L0Q4_9HYPH	233	jackhmmer	-	225	6.1e-31	121.1	0	1	1	1.5e-35	7.7e-31	120.771	0	10	215	15	219	9	228	0.91	RES domain-containing protein		0
A0A436FNM2_9HYPH	A0A436FNM2_9HYPH	233	jackhmmer	-	225	6.1e-31	121.1	0	1	1	1.5e-35	7.7e-31	120.771	0	10	215	15	219	9	228	0.91	RES domain-containing protein		0
A0A436M216_9HYPH	A0A436M216_9HYPH	233	jackhmmer	-	225	6.1e-31	121.1	0	1	1	1.5e-35	7.7e-31	120.771	0	10	215	15	219	9	228	0.91	RES domain-containing protein		0
A0A7W6LLG3_9SPHN	A0A7W6LLG3_9SPHN	240	jackhmmer	-	225	6.4e-31	121	0	1	1	1.6e-35	8.3e-31	120.664	0	12	214	18	223	10	230	0.92	RES domain-containing protein		0
A0A173KUA6_9SPHN	A0A173KUA6_9SPHN	234	jackhmmer	-	225	6.8e-31	121	0	1	1	1.7e-35	8.7e-31	120.591	0	12	214	13	218	7	225	0.91	RES domain-containing protein		0
A0A031JQF4_9SPHN	A0A031JQF4_9SPHN	244	jackhmmer	-	225	6.8e-31	120.9	0	1	1	1.7e-35	8.8e-31	120.585	0	12	214	18	223	10	230	0.92	RES domain-containing protein		0
A0A1H4Q9V5_9HYPH	A0A1H4Q9V5_9HYPH	235	jackhmmer	-	225	7e-31	120.9	0	1	1	1.6e-35	8.6e-31	120.619	0	10	219	17	225	9	230	0.9	RES domain-containing protein		0
A0A560HCX7_9PROT	A0A560HCX7_9PROT	237	jackhmmer	-	225	7e-31	120.9	0	1	1	1.8e-35	9.4e-31	120.494	0	12	214	18	221	5	226	0.94	RES domain-containing protein		0
A0A7W9QU09_9SPHN	A0A7W9QU09_9SPHN	222	jackhmmer	-	225	7.1e-31	120.9	0	1	1	1.6e-35	8.4e-31	120.652	0	13	214	2	206	1	213	0.91	RES domain-containing protein		0
A0A4V6Q795_9HYPH	A0A4V6Q795_9HYPH	232	jackhmmer	-	225	7.1e-31	120.9	0	1	1	1.8e-35	9.4e-31	120.487	0	11	214	16	218	9	227	0.92	RES domain-containing protein		0
A0A3S2CU78_9HYPH	A0A3S2CU78_9HYPH	232	jackhmmer	-	225	7.2e-31	120.9	0	1	1	1.7e-35	9e-31	120.557	0	10	215	15	219	9	228	0.91	RES domain-containing protein		0
A0A2V8HGY5_9BACT	A0A2V8HGY5_9BACT	228	jackhmmer	-	225	7.2e-31	120.9	0	1	1	1.7e-35	9.1e-31	120.536	0	12	215	15	220	10	227	0.91	RES domain-containing protein		0
A0A844YEA8_9SPHN	A0A844YEA8_9SPHN	239	jackhmmer	-	225	7.2e-31	120.9	0	1	1	1.8e-35	9.6e-31	120.457	0	12	213	18	221	11	228	0.91	RES domain-containing protein		0
X6H7G9_9HYPH	X6H7G9_9HYPH	232	jackhmmer	-	225	7.3e-31	120.9	0	1	1	1.8e-35	9.3e-31	120.507	0	11	215	16	219	11	228	0.91	RES domain-containing protein		0
A0A248K1I4_9PROT	A0A248K1I4_9PROT	238	jackhmmer	-	225	7.4e-31	120.8	0	1	1	1.9e-35	9.7e-31	120.447	0	12	214	19	222	8	227	0.93	RES domain-containing protein		0
A0A1W2DFR0_9SPHN	A0A1W2DFR0_9SPHN	244	jackhmmer	-	225	7.5e-31	120.8	0	1	1	1.9e-35	9.7e-31	120.447	0	12	216	18	225	10	230	0.92	RES domain-containing protein		0
K2MF33_9HYPH	K2MF33_9HYPH	235	jackhmmer	-	225	7.8e-31	120.8	0	1	1	2e-35	1e-30	120.373	0	12	213	18	220	12	227	0.92	RES domain-containing protein		0
A0A1W9IGD4_9PROT	A0A1W9IGD4_9PROT	243	jackhmmer	-	225	7.8e-31	120.7	0	1	1	2e-35	1e-30	120.348	0	10	217	20	230	12	237	0.91	RES domain-containing protein		0
A0A2K0XWB8_9SPHN	A0A2K0XWB8_9SPHN	240	jackhmmer	-	225	7.8e-31	120.7	0	1	1	1.9e-35	1e-30	120.391	0	12	214	18	223	10	230	0.91	RES domain-containing protein		0
A0A4Y6W1B7_9SPHN	A0A4Y6W1B7_9SPHN	244	jackhmmer	-	225	7.9e-31	120.7	0	1	1	1.9e-35	9.8e-31	120.43	0	6	214	13	223	9	230	0.91	RES domain-containing protein		0
A0A2V8GF58_9BACT	A0A2V8GF58_9BACT	228	jackhmmer	-	225	8e-31	120.7	0	1	1	2e-35	1e-30	120.376	0	12	215	15	220	11	227	0.91	RES domain-containing protein		0
A0A3Q8ZG62_9HYPH	A0A3Q8ZG62_9HYPH	232	jackhmmer	-	225	8e-31	120.7	0	1	1	2e-35	1e-30	120.366	0	10	215	15	219	9	228	0.9	RES domain-containing protein		0
A0A841PR07_9HYPH	A0A841PR07_9HYPH	232	jackhmmer	-	225	8.1e-31	120.7	0	1	1	2e-35	1e-30	120.363	0	10	214	15	218	9	228	0.91	Uncharacterized protein		0
A0A5B8C9X4_SPHSA	A0A5B8C9X4_SPHSA	242	jackhmmer	-	225	9e-31	120.5	0	1	1	2.2e-35	1.2e-30	120.19	0	12	214	18	221	10	228	0.9	RES domain-containing protein		0
A0A258I7B6_9SPHN	A0A258I7B6_9SPHN	244	jackhmmer	-	225	9.7e-31	120.4	0	1	1	2.4e-35	1.3e-30	120.082	0	12	214	18	223	12	230	0.92	RES domain-containing protein		0
A0A2T7TV79_9HYPH	A0A2T7TV79_9HYPH	236	jackhmmer	-	225	1e-30	120.4	0	1	1	2.3e-35	1.2e-30	120.125	0	13	221	19	228	10	232	0.9	RES domain-containing protein		0
I5C6Q3_9HYPH	I5C6Q3_9HYPH	251	jackhmmer	-	225	1e-30	120.4	0	1	1	2.4e-35	1.3e-30	120.077	0	12	222	18	228	12	231	0.91	RES domain-containing protein		0
A0A840I702_9PROT	A0A840I702_9PROT	234	jackhmmer	-	225	1e-30	120.4	0	1	1	2.6e-35	1.4e-30	119.957	0	11	216	15	221	12	227	0.93	Uncharacterized protein		0
A0A0C5WQS7_9GAMM	A0A0C5WQS7_9GAMM	231	jackhmmer	-	225	1e-30	120.3	0	1	1	2.6e-35	1.4e-30	119.943	0.01	10	216	17	225	10	230	0.94	RES domain-containing protein		0
A0A1M3PL33_9SPHN	A0A1M3PL33_9SPHN	244	jackhmmer	-	225	1.1e-30	120.2	0	1	1	2.8e-35	1.5e-30	119.845	0	12	214	18	223	10	230	0.92	RES domain-containing protein		0
A0A437J3S9_9SPHN	A0A437J3S9_9SPHN	244	jackhmmer	-	225	1.1e-30	120.2	0	1	1	2.8e-35	1.5e-30	119.845	0	12	214	18	223	10	230	0.92	RES domain-containing protein		0
A0A7X3K1Z3_9HYPH	A0A7X3K1Z3_9HYPH	230	jackhmmer	-	225	1.2e-30	120.1	0	1	1	3e-35	1.6e-30	119.75	0	10	216	14	219	11	224	0.93	RES domain-containing protein		0
A0A2U0T5Y6_9HYPH	A0A2U0T5Y6_9HYPH	231	jackhmmer	-	225	1.2e-30	120.1	0	1	1	3.1e-35	1.6e-30	119.727	0	10	216	15	220	12	225	0.93	RES domain-containing protein		0
A0A3N1NYA4_9GAMM	A0A3N1NYA4_9GAMM	230	jackhmmer	-	225	1.3e-30	120	0	1	1	2.9e-35	1.5e-30	119.797	0	11	221	17	229	11	230	0.92	RES domain-containing protein		0
A0A2E0JFL7_9HYPH	A0A2E0JFL7_9HYPH	235	jackhmmer	-	225	1.3e-30	120	0	1	1	3.1e-35	1.6e-30	119.729	0	10	219	17	225	9	230	0.88	RES domain-containing protein		0
A0A154L2F2_9PROT	A0A154L2F2_9PROT	229	jackhmmer	-	225	1.4e-30	119.9	0	1	1	3.6e-35	1.9e-30	119.505	0	12	214	14	215	9	221	0.92	RES domain-containing protein		0
A0A2V8J721_9BACT	A0A2V8J721_9BACT	227	jackhmmer	-	225	1.4e-30	119.9	0	1	1	3.5e-35	1.8e-30	119.548	0	11	211	14	216	7	222	0.93	RES domain-containing protein		0
X6D608_9HYPH	X6D608_9HYPH	232	jackhmmer	-	225	1.5e-30	119.8	0	1	1	3.7e-35	1.9e-30	119.472	0	11	215	16	219	9	228	0.91	RES domain-containing protein		0
A0A2N3B6T7_9PROT	A0A2N3B6T7_9PROT	230	jackhmmer	-	225	1.5e-30	119.8	0	1	1	3.7e-35	1.9e-30	119.464	0	12	214	15	216	10	223	0.91	RES domain-containing protein		0
A0A2T4ZL15_9PROT	A0A2T4ZL15_9PROT	237	jackhmmer	-	225	1.6e-30	119.7	0	1	1	3.9e-35	2e-30	119.398	0	9	220	15	227	10	230	0.94	RES domain-containing protein		0
A0A1Q7B3P5_9BACT	A0A1Q7B3P5_9BACT	223	jackhmmer	-	225	1.7e-30	119.7	0	1	1	4e-35	2.1e-30	119.343	0	11	209	16	214	12	220	0.94	RES domain-containing protein (Fragment)		0
A0A352QPI6_9GAMM	A0A352QPI6_9GAMM	172	jackhmmer	-	225	1.7e-30	119.6	0	1	1	3.7e-35	1.9e-30	119.455	0	53	217	2	164	1	171	0.94	RES domain-containing protein		0
A0A502YP85_9HYPH	A0A502YP85_9HYPH	232	jackhmmer	-	225	1.7e-30	119.6	0	1	1	4.3e-35	2.2e-30	119.259	0	11	215	16	219	9	228	0.91	RES domain-containing protein		0
A0A2A2SG41_9SPHN	A0A2A2SG41_9SPHN	240	jackhmmer	-	225	1.7e-30	119.6	0	1	1	4.3e-35	2.3e-30	119.244	0	12	219	18	225	14	230	0.94	RES domain-containing protein		0
A0A519QR84_9SPHN	A0A519QR84_9SPHN	237	jackhmmer	-	225	1.8e-30	119.6	0	1	1	4.4e-35	2.3e-30	119.22	0	12	219	18	227	14	232	0.91	RES domain-containing protein		0
A0A833G7G9_9HYPH	A0A833G7G9_9HYPH	280	jackhmmer	-	225	1.8e-30	119.6	0	1	1	4.3e-35	2.2e-30	119.267	0	11	216	55	268	49	275	0.86	RES family NAD+ phosphorylase		0
A0A439XYJ3_9HYPH	A0A439XYJ3_9HYPH	232	jackhmmer	-	225	1.8e-30	119.6	0	1	1	4.3e-35	2.2e-30	119.265	0	11	215	16	219	11	228	0.92	RES domain-containing protein		0
A0A535ABB6_9DELT	A0A535ABB6_9DELT	225	jackhmmer	-	225	1.8e-30	119.6	0	1	1	4.3e-35	2.3e-30	119.241	0	11	209	16	214	12	222	0.94	RES domain-containing protein		0
A0A2D4V346_9RHOB	A0A2D4V346_9RHOB	234	jackhmmer	-	225	1.8e-30	119.5	0	1	1	4.5e-35	2.4e-30	119.185	0	12	214	18	220	12	229	0.93	RES domain-containing protein		0
A0A258HTK2_9SPHN	A0A258HTK2_9SPHN	244	jackhmmer	-	225	1.9e-30	119.5	0	1	1	4.6e-35	2.4e-30	119.148	0	12	214	18	223	10	230	0.92	RES domain-containing protein		0
A0A256GK16_9HYPH	A0A256GK16_9HYPH	232	jackhmmer	-	225	1.9e-30	119.5	0	1	1	4.8e-35	2.5e-30	119.103	0	11	214	16	218	8	225	0.91	RES domain protein		0
A0A074JEQ1_9RHOB	A0A074JEQ1_9RHOB	229	jackhmmer	-	225	2e-30	119.4	0	1	1	5e-35	2.6e-30	119.049	0	12	216	14	217	10	222	0.92	RES domain-containing protein		0
A0A285RRM2_9PROT	A0A285RRM2_9PROT	228	jackhmmer	-	225	2e-30	119.4	0	1	1	5.2e-35	2.7e-30	118.98	0	12	214	13	214	8	220	0.92	RES domain-containing protein		0
A0A495RKU3_SPHMI	A0A495RKU3_SPHMI	233	jackhmmer	-	225	2e-30	119.4	0	1	1	5e-35	2.6e-30	119.029	0	12	215	17	220	9	226	0.9	RES domain-containing protein		0
A0A542B7W1_9HYPH	A0A542B7W1_9HYPH	237	jackhmmer	-	225	2.1e-30	119.4	0	1	1	4.8e-35	2.5e-30	119.102	0	12	219	18	227	11	233	0.92	RES domain-containing protein		0
A0A257J5W5_9PROT	A0A257J5W5_9PROT	238	jackhmmer	-	225	2.1e-30	119.4	0	1	1	5e-35	2.6e-30	119.028	0	12	215	18	223	10	231	0.88	RES domain-containing protein		0
A0A4R6H7M0_9HYPH	A0A4R6H7M0_9HYPH	237	jackhmmer	-	225	2.1e-30	119.4	0	1	1	4.7e-35	2.5e-30	119.119	0	12	219	18	227	11	233	0.92	RES domain-containing protein		0
A0A2W7CB71_9HYPH	A0A2W7CB71_9HYPH	232	jackhmmer	-	225	2.3e-30	119.2	0	1	1	5.8e-35	3e-30	118.842	0	10	215	15	219	9	228	0.91	RES domain-containing protein		0
A0A845MMR3_9GAMM	A0A845MMR3_9GAMM	234	jackhmmer	-	225	2.4e-30	119.1	0	1	1	5.9e-35	3.1e-30	118.811	0	7	215	15	226	10	231	0.9	RES domain-containing protein		0
A0A259DRD6_9SPHN	A0A259DRD6_9SPHN	244	jackhmmer	-	225	2.4e-30	119.1	0	1	1	6e-35	3.1e-30	118.786	0	12	214	18	223	10	230	0.92	RES domain-containing protein		0
A0A364NJH0_9GAMM	A0A364NJH0_9GAMM	225	jackhmmer	-	225	2.5e-30	119.1	0	1	1	5.6e-35	2.9e-30	118.879	0.01	9	216	13	219	6	225	0.9	RES domain-containing protein		0
A0A7G3BDZ7_9RHOB	A0A7G3BDZ7_9RHOB	226	jackhmmer	-	225	2.5e-30	119.1	0	1	1	6.2e-35	3.2e-30	118.732	0	11	221	11	220	8	223	0.93	RES domain-containing protein		0
A0A292ZC13_SPHSA	A0A292ZC13_SPHSA	244	jackhmmer	-	225	2.6e-30	119.1	0	1	1	6.4e-35	3.3e-30	118.694	0	12	214	18	223	10	230	0.91	RES domain-containing protein		0
A0A439VMK8_9HYPH	A0A439VMK8_9HYPH	232	jackhmmer	-	225	2.7e-30	119	0	1	1	6.4e-35	3.4e-30	118.68	0	10	215	15	219	9	228	0.91	RES domain-containing protein		0
A0A560FXP2_9PROT	A0A560FXP2_9PROT	242	jackhmmer	-	225	2.8e-30	118.9	0	1	1	7e-35	3.7e-30	118.554	0	12	214	23	226	14	231	0.93	RES domain-containing protein		0
G1Y008_9PROT	G1Y008_9PROT	238	jackhmmer	-	225	2.9e-30	118.9	0	1	1	7.4e-35	3.8e-30	118.493	0	12	214	19	222	8	227	0.93	RES domain-containing protein		0
A0A560IBS0_9PROT	A0A560IBS0_9PROT	238	jackhmmer	-	225	2.9e-30	118.9	0	1	1	7.4e-35	3.8e-30	118.493	0	12	214	19	222	8	227	0.93	RES domain-containing protein		0
A0A7X1KP11_9SPHN	A0A7X1KP11_9SPHN	244	jackhmmer	-	225	3.1e-30	118.8	0	1	1	7.3e-35	3.8e-30	118.505	0	12	214	18	223	9	230	0.91	RES family NAD+ phosphorylase		0
A0A367U9T8_9PROT	A0A367U9T8_9PROT	229	jackhmmer	-	225	3.1e-30	118.8	0	1	1	7.8e-35	4.1e-30	118.403	0	12	214	14	215	8	221	0.92	RES domain-containing protein		0
A0A7W6H9M9_9HYPH	A0A7W6H9M9_9HYPH	234	jackhmmer	-	225	3.2e-30	118.7	0	1	1	8.2e-35	4.3e-30	118.34	0	10	221	14	226	10	229	0.93	RES domain-containing protein		0
A0A0M3APR3_9SPHN	A0A0M3APR3_9SPHN	244	jackhmmer	-	225	3.3e-30	118.7	0	1	1	8.2e-35	4.3e-30	118.336	0	12	215	18	224	10	230	0.92	RES domain protein		0
A0A0B4XW53_9PROT	A0A0B4XW53_9PROT	216	jackhmmer	-	225	3.4e-30	118.7	0	1	1	8e-35	4.2e-30	118.377	0	13	214	2	202	1	208	0.93	RES domain-containing protein		0
A0A2G2HP36_9PROT	A0A2G2HP36_9PROT	230	jackhmmer	-	225	3.4e-30	118.7	0	1	1	8.5e-35	4.4e-30	118.286	0	12	216	15	218	10	223	0.92	RES domain-containing protein		0
A0A4R7D943_9SPHN	A0A4R7D943_9SPHN	244	jackhmmer	-	225	3.5e-30	118.6	0	1	1	8.7e-35	4.5e-30	118.259	0	12	214	18	223	10	230	0.92	RES domain-containing protein		0
A0A4Q1U2N5_9HYPH	A0A4Q1U2N5_9HYPH	241	jackhmmer	-	225	3.5e-30	118.6	0	1	1	8.5e-35	4.4e-30	118.296	0	12	220	17	227	11	232	0.92	RES domain-containing protein		0
A0A2E2SYH6_9PROT	A0A2E2SYH6_9PROT	216	jackhmmer	-	225	3.6e-30	118.6	0	1	1	8.4e-35	4.4e-30	118.31	0	13	214	2	202	1	208	0.92	RES domain-containing protein		0
A0A158S6W6_9SPHN	A0A158S6W6_9SPHN	239	jackhmmer	-	225	3.6e-30	118.6	0	1	1	8.7e-35	4.6e-30	118.247	0	12	213	18	221	11	229	0.9	RES domain-containing protein		0
A0A367X4R6_9PROT	A0A367X4R6_9PROT	229	jackhmmer	-	225	3.7e-30	118.6	0	1	1	9.4e-35	4.9e-30	118.141	0	12	214	14	215	9	221	0.92	RES domain-containing protein		0
A0A3E0BT89_PARVE	A0A3E0BT89_PARVE	232	jackhmmer	-	225	3.7e-30	118.5	0	1	1	8.7e-35	4.5e-30	118.261	0	9	216	14	220	10	228	0.92	RES domain-containing protein		0
A0A2T3NGC6_9GAMM	A0A2T3NGC6_9GAMM	224	jackhmmer	-	225	3.8e-30	118.5	0	1	1	9.4e-35	4.9e-30	118.15	0.01	11	216	11	218	3	223	0.93	RES domain-containing protein		0
A0A435RUI8_9HYPH	A0A435RUI8_9HYPH	232	jackhmmer	-	225	3.8e-30	118.5	0	1	1	9.2e-35	4.8e-30	118.168	0	10	215	15	219	9	228	0.91	RES domain-containing protein		0
A0A435SF66_9HYPH	A0A435SF66_9HYPH	232	jackhmmer	-	225	3.8e-30	118.5	0	1	1	9.2e-35	4.8e-30	118.168	0	10	215	15	219	9	228	0.91	RES domain-containing protein		0
A0A3S2AQN0_9HYPH	A0A3S2AQN0_9HYPH	232	jackhmmer	-	225	3.8e-30	118.5	0	1	1	9.2e-35	4.8e-30	118.168	0	10	215	15	219	9	228	0.91	RES domain-containing protein		0
A0A7Z0KJ83_PSEME	A0A7Z0KJ83_PSEME	231	jackhmmer	-	225	3.9e-30	118.5	0	1	1	9.8e-35	5.1e-30	118.085	0	11	214	15	221	9	227	0.92	RES domain-containing protein		0
A0A7Z0L2X5_9RHOB	A0A7Z0L2X5_9RHOB	230	jackhmmer	-	225	3.9e-30	118.5	0	1	1	9.8e-35	5.1e-30	118.08	0	11	215	14	217	11	222	0.92	RES family NAD+ phosphorylase		0
A0A7S8HCD9_9HYPH	A0A7S8HCD9_9HYPH	233	jackhmmer	-	225	3.9e-30	118.5	0	1	1	9.9e-35	5.1e-30	118.078	0	10	216	11	220	4	230	0.9	RES family NAD+ phosphorylase		0
A0A2W6YT31_9SPHN	A0A2W6YT31_9SPHN	254	jackhmmer	-	225	4e-30	118.4	0	1	1	9.2e-35	4.8e-30	118.172	0	12	214	24	229	14	236	0.92	RES domain-containing protein		0
A0A1Q3P300_9HYPH	A0A1Q3P300_9HYPH	236	jackhmmer	-	225	4e-30	118.4	0	1	1	9.3e-35	4.8e-30	118.162	0	12	219	18	226	11	232	0.91	RES domain-containing protein		0
A0A2T5BNP9_9RHOB	A0A2T5BNP9_9RHOB	229	jackhmmer	-	225	4.2e-30	118.4	0	1	1	1e-34	5.3e-30	118.022	0	12	214	14	215	10	222	0.92	RES domain-containing protein		0
A0A560FS76_9PROT	A0A560FS76_9PROT	237	jackhmmer	-	225	4.2e-30	118.4	0	1	1	1.3e-34	6.7e-30	117.695	0	12	214	19	222	10	227	0.93	RES domain-containing protein		0
A0A3S1NKJ2_9HYPH	A0A3S1NKJ2_9HYPH	232	jackhmmer	-	225	4.3e-30	118.3	0	1	1	1e-34	5.5e-30	117.988	0	11	215	16	219	11	228	0.91	RES domain-containing protein		0
A0A3S1M8J4_9HYPH	A0A3S1M8J4_9HYPH	232	jackhmmer	-	225	4.4e-30	118.3	0	1	1	1.1e-34	5.6e-30	117.952	0	11	215	16	219	11	228	0.91	RES domain-containing protein		0
A0A530ZDR8_9HYPH	A0A530ZDR8_9HYPH	232	jackhmmer	-	225	4.5e-30	118.3	0	1	1	1.1e-34	5.8e-30	117.915	0	11	215	16	219	10	228	0.91	RES domain-containing protein		0
Q1NCK0_SPHSS	Q1NCK0_SPHSS	222	jackhmmer	-	225	4.5e-30	118.3	0	1	1	1e-34	5.3e-30	118.032	0	13	214	2	206	1	213	0.91	RES domain-containing protein		0
A0A081R8C5_SPHCR	A0A081R8C5_SPHCR	240	jackhmmer	-	225	4.5e-30	118.3	0	1	1	1.1e-34	6e-30	117.862	0	12	214	18	223	12	229	0.9	RES domain-containing protein		0
A0A8A5XKK5_9SPHN	A0A8A5XKK5_9SPHN	244	jackhmmer	-	225	4.6e-30	118.2	0	1	1	1.1e-34	5.8e-30	117.899	0	12	214	18	223	10	230	0.91	RES family NAD+ phosphorylase		0
A0A101VG17_9SPHN	A0A101VG17_9SPHN	239	jackhmmer	-	225	4.9e-30	118.1	0	1	1	1.2e-34	6.5e-30	117.745	0	12	213	18	221	11	228	0.91	RES domain-containing protein		0
A0A2N3B9J0_9PROT	A0A2N3B9J0_9PROT	239	jackhmmer	-	225	4.9e-30	118.1	0	1	1	1.2e-34	6.5e-30	117.745	0	12	213	18	221	11	228	0.91	RES domain-containing protein		0
A0A7W6A2E3_9SPHN	A0A7W6A2E3_9SPHN	239	jackhmmer	-	225	4.9e-30	118.1	0	1	1	1.2e-34	6.5e-30	117.745	0	12	213	18	221	11	228	0.91	RES domain-containing protein		0
A0A7W6J895_9HYPH	A0A7W6J895_9HYPH	232	jackhmmer	-	225	5.1e-30	118.1	0	1	1	1.3e-34	6.6e-30	117.719	0	11	215	16	219	13	228	0.91	RES domain-containing protein		0
A0A0B9GYL6_9GAMM	A0A0B9GYL6_9GAMM	227	jackhmmer	-	225	5.2e-30	118.1	0	1	1	1.3e-34	6.8e-30	117.674	0	10	217	13	222	7	226	0.94	RES domain-containing protein		0
A0A345ZU25_9HYPH	A0A345ZU25_9HYPH	236	jackhmmer	-	225	5.3e-30	118	0	1	1	1.3e-34	6.9e-30	117.65	0	11	214	16	220	10	226	0.95	RES domain-containing protein		0
A0A529M6R6_9HYPH	A0A529M6R6_9HYPH	232	jackhmmer	-	225	5.4e-30	118	0	1	1	1.3e-34	6.9e-30	117.666	0	11	215	16	219	10	228	0.91	RES domain-containing protein		0
A0A0B1Q4W0_9HYPH	A0A0B1Q4W0_9HYPH	227	jackhmmer	-	225	5.5e-30	118	0	1	1	1.3e-34	7e-30	117.638	0	10	213	7	211	4	220	0.91	RES domain protein		0
A0A7W5Q5W1_9HYPH	A0A7W5Q5W1_9HYPH	233	jackhmmer	-	225	5.7e-30	117.9	0	1	1	1.4e-34	7.5e-30	117.537	0	10	215	15	219	10	226	0.93	RES domain-containing protein		0
A0A6N7F6Z7_9PROT	A0A6N7F6Z7_9PROT	239	jackhmmer	-	225	5.7e-30	117.9	0	1	1	1.4e-34	7.1e-30	117.614	0	9	218	11	231	5	236	0.86	RES domain-containing protein		0
A0A434ZVX1_9HYPH	A0A434ZVX1_9HYPH	232	jackhmmer	-	225	5.9e-30	117.9	0	1	1	1.4e-34	7.4e-30	117.548	0	10	215	15	219	9	228	0.91	RES domain-containing protein		0
A0A1I3V8G5_9HYPH	A0A1I3V8G5_9HYPH	241	jackhmmer	-	225	6e-30	117.9	0	1	1	1.5e-34	7.6e-30	117.527	0	12	218	18	226	10	232	0.92	RES domain-containing protein		0
A0A1B3NFC7_9HYPH	A0A1B3NFC7_9HYPH	245	jackhmmer	-	225	6.1e-30	117.8	0	1	1	1.5e-34	7.9e-30	117.469	0	12	214	18	223	12	232	0.88	RES domain protein		0
A0A1Y6K9P6_9BRAD	A0A1Y6K9P6_9BRAD	237	jackhmmer	-	225	6.5e-30	117.8	0	1	1	1.5e-34	7.9e-30	117.472	0	12	219	19	227	12	233	0.92	RES domain-containing protein		0
A0A4R2NJP7_RHOAD	A0A4R2NJP7_RHOAD	229	jackhmmer	-	225	6.5e-30	117.7	0	1	1	1.6e-34	8.5e-30	117.368	0	12	215	14	216	10	222	0.92	RES domain-containing protein		0
A0A807APM4_9HYPH	A0A807APM4_9HYPH	233	jackhmmer	-	225	6.5e-30	117.7	0	1	1	1.6e-34	8.2e-30	117.409	0	10	215	15	219	9	228	0.91	Uncharacterized protein		0
A0A436C582_9HYPH	A0A436C582_9HYPH	233	jackhmmer	-	225	6.7e-30	117.7	0	1	1	1.6e-34	8.4e-30	117.373	0	10	215	15	219	9	228	0.91	RES domain-containing protein		0
A0A3S1WBV8_9HYPH	A0A3S1WBV8_9HYPH	233	jackhmmer	-	225	6.7e-30	117.7	0	1	1	1.6e-34	8.4e-30	117.373	0	10	215	15	219	9	228	0.91	RES domain-containing protein		0
A0A435UFQ3_9HYPH	A0A435UFQ3_9HYPH	233	jackhmmer	-	225	6.7e-30	117.7	0	1	1	1.6e-34	8.4e-30	117.373	0	10	215	15	219	9	228	0.91	RES domain-containing protein		0
A0A436BCG3_9HYPH	A0A436BCG3_9HYPH	233	jackhmmer	-	225	6.7e-30	117.7	0	1	1	1.6e-34	8.4e-30	117.373	0	10	215	15	219	9	228	0.91	RES domain-containing protein		0
A0A435KPG3_9HYPH	A0A435KPG3_9HYPH	233	jackhmmer	-	225	6.7e-30	117.7	0	1	1	1.6e-34	8.4e-30	117.373	0	10	215	15	219	9	228	0.91	RES domain-containing protein		0
A0A436GW86_9HYPH	A0A436GW86_9HYPH	233	jackhmmer	-	225	6.7e-30	117.7	0	1	1	1.6e-34	8.4e-30	117.373	0	10	215	15	219	9	228	0.91	RES domain-containing protein		0
A0A436I560_9HYPH	A0A436I560_9HYPH	233	jackhmmer	-	225	6.7e-30	117.7	0	1	1	1.6e-34	8.4e-30	117.373	0	10	215	15	219	9	228	0.91	RES domain-containing protein		0
A0A6M5JD84_9SPHN	A0A6M5JD84_9SPHN	226	jackhmmer	-	225	7e-30	117.6	0	1	1	1.7e-34	8.7e-30	117.329	0	11	213	13	217	6	224	0.91	RES family NAD+ phosphorylase		0
A0A5C1B2C9_9HYPH	A0A5C1B2C9_9HYPH	237	jackhmmer	-	225	7e-30	117.6	0	1	1	1.7e-34	9.1e-30	117.268	0	12	217	18	225	12	232	0.92	RES domain-containing protein		0
A0A840Z219_9SPHN	A0A840Z219_9SPHN	241	jackhmmer	-	225	7.5e-30	117.5	0	1	1	1.8e-34	9.5e-30	117.202	0	12	214	18	223	13	230	0.93	Uncharacterized protein		0
A0A256F5R5_9HYPH	A0A256F5R5_9HYPH	232	jackhmmer	-	225	7.5e-30	117.5	0	1	1	1.9e-34	1e-29	117.109	0	11	214	16	218	8	227	0.92	RES domain protein		0
A0A1X4N024_9PROT	A0A1X4N024_9PROT	229	jackhmmer	-	225	7.6e-30	117.5	0	1	1	1.9e-34	9.7e-30	117.174	0	12	214	14	215	9	222	0.92	RES domain protein		0
A0A812QAU7_9DINO	A0A812QAU7_9DINO	341	jackhmmer	-	225	7.6e-30	117.5	0	1	1	2e-34	1.1e-29	117.057	0	27	216	138	328	130	333	0.92	Hypothetical protein		0
A0A7W4VQ53_9HYPH	A0A7W4VQ53_9HYPH	237	jackhmmer	-	225	7.8e-30	117.5	0	1	1	1.8e-34	9.5e-30	117.199	0	12	220	18	228	11	233	0.89	RES domain-containing protein		0
A0A2S4LU73_9HYPH	A0A2S4LU73_9HYPH	237	jackhmmer	-	225	8e-30	117.4	0	1	1	1.9e-34	1e-29	117.119	0	12	218	18	226	10	232	0.92	RES domain-containing protein		0
A0A839PRF3_9HYPH	A0A839PRF3_9HYPH	236	jackhmmer	-	225	8.1e-30	117.4	0	1	1	2e-34	1e-29	117.069	0	10	213	16	221	11	230	0.9	Uncharacterized protein		0
A0A2N4WQM9_9SPHN	A0A2N4WQM9_9SPHN	243	jackhmmer	-	225	8.1e-30	117.4	0	1	1	2e-34	1e-29	117.071	0	13	214	19	223	10	230	0.92	RES domain-containing protein		0
A0A0B8ZZT5_9SPHN	A0A0B8ZZT5_9SPHN	244	jackhmmer	-	225	8.2e-30	117.4	0	1	1	2e-34	1e-29	117.072	0	12	214	18	223	10	230	0.92	RES domain protein		0
A0A848HYA1_9SPHN	A0A848HYA1_9SPHN	241	jackhmmer	-	225	8.2e-30	117.4	0	1	1	2e-34	1.1e-29	117.049	0	12	214	19	224	11	231	0.91	RES family NAD+ phosphorylase		0
A0A439V7T6_9HYPH	A0A439V7T6_9HYPH	232	jackhmmer	-	225	8.5e-30	117.4	0	1	1	2.1e-34	1.1e-29	116.992	0	10	215	15	219	9	228	0.9	RES domain-containing protein		0
A0A0N1MX16_9SPHN	A0A0N1MX16_9SPHN	239	jackhmmer	-	225	8.7e-30	117.3	0	1	1	2.2e-34	1.1e-29	116.962	0	12	213	18	221	10	228	0.91	RES domain protein		0
A0A1Z9ARB7_9GAMM	A0A1Z9ARB7_9GAMM	226	jackhmmer	-	225	8.9e-30	117.3	0	1	1	2.2e-34	1.1e-29	116.968	0.01	8	216	12	219	7	224	0.9	RES domain-containing protein		0
A0A1H6DD82_9HYPH	A0A1H6DD82_9HYPH	242	jackhmmer	-	225	8.9e-30	117.3	0	1	1	2.1e-34	1.1e-29	117.002	0	12	219	23	232	20	238	0.92	RES domain-containing protein		0
A0A494W3N1_9SPHN	A0A494W3N1_9SPHN	244	jackhmmer	-	225	9.2e-30	117.3	0	1	1	2.3e-34	1.2e-29	116.873	0	12	214	18	223	12	230	0.92	RES domain-containing protein		0
A0A550G382_9PSED	A0A550G382_9PSED	231	jackhmmer	-	225	9.5e-30	117.2	0	1	1	2.4e-34	1.2e-29	116.815	0	11	214	15	221	9	227	0.92	RES domain-containing protein		0
A0A494VZR1_9SPHN	A0A494VZR1_9SPHN	240	jackhmmer	-	225	9.5e-30	117.2	0	1	1	2.3e-34	1.2e-29	116.9	0	12	214	17	222	8	230	0.92	RES domain-containing protein		0
A0A8A7X640_PSEME	A0A8A7X640_PSEME	231	jackhmmer	-	225	9.6e-30	117.2	0	1	1	2.4e-34	1.2e-29	116.815	0	11	214	15	221	9	227	0.92	RES family NAD+ phosphorylase		0
A0A5C7JSE0_9SPHN	A0A5C7JSE0_9SPHN	243	jackhmmer	-	225	1e-29	117.1	0	1	1	2.6e-34	1.3e-29	116.724	0	12	214	18	222	10	229	0.89	RES domain-containing protein		0
A0A6M1UKK9_9BACT	A0A6M1UKK9_9BACT	224	jackhmmer	-	225	1.1e-29	117	0	1	1	2.7e-34	1.4e-29	116.646	0	12	215	12	217	8	222	0.88	RES family NAD+ phosphorylase		0
A0A1I2SN77_9SPHN	A0A1I2SN77_9SPHN	239	jackhmmer	-	225	1.1e-29	117	0	1	1	2.8e-34	1.4e-29	116.61	0	3	214	10	222	9	229	0.89	RES domain-containing protein		0
A0A3S1YPP8_9HYPH	A0A3S1YPP8_9HYPH	232	jackhmmer	-	225	1.1e-29	116.9	0	1	1	2.8e-34	1.4e-29	116.61	0	10	215	15	219	10	228	0.91	RES domain-containing protein		0
A0A4Q1V5N5_9HYPH	A0A4Q1V5N5_9HYPH	236	jackhmmer	-	225	1.2e-29	116.9	0	1	1	2.7e-34	1.4e-29	116.662	0	12	220	17	227	11	232	0.92	RES domain-containing protein		0
A0A367WEW1_9PROT	A0A367WEW1_9PROT	229	jackhmmer	-	225	1.2e-29	116.9	0	1	1	3e-34	1.6e-29	116.504	0	12	214	14	215	9	221	0.92	RES domain-containing protein		0
A0A0D6PM09_9PROT	A0A0D6PM09_9PROT	239	jackhmmer	-	225	1.2e-29	116.9	0	1	1	2.9e-34	1.5e-29	116.535	0	12	214	18	223	13	230	0.93	RES domain-containing protein		0
A0A840APZ0_9HYPH	A0A840APZ0_9HYPH	240	jackhmmer	-	225	1.2e-29	116.9	0	1	1	3e-34	1.5e-29	116.517	0	13	216	19	224	14	229	0.91	Uncharacterized protein		0
A0A4R8FII3_9HYPH	A0A4R8FII3_9HYPH	238	jackhmmer	-	225	1.2e-29	116.9	0	1	1	3e-34	1.6e-29	116.481	0	10	215	17	221	14	230	0.92	RES domain-containing protein		0
A0A560JLW1_9PROT	A0A560JLW1_9PROT	238	jackhmmer	-	225	1.2e-29	116.8	0	1	1	3e-34	1.6e-29	116.49	0	12	211	19	219	8	226	0.94	RES domain-containing protein		0
A0A439TNI3_9HYPH	A0A439TNI3_9HYPH	232	jackhmmer	-	225	1.2e-29	116.8	0	1	1	3e-34	1.6e-29	116.502	0	10	215	15	219	9	228	0.9	RES domain-containing protein		0
A0A258E1I2_9HYPH	A0A258E1I2_9HYPH	236	jackhmmer	-	225	1.3e-29	116.8	0	1	1	3.2e-34	1.7e-29	116.393	0	12	216	18	224	13	229	0.9	RES domain-containing protein		0
A0A442SA11_9HYPH	A0A442SA11_9HYPH	232	jackhmmer	-	225	1.3e-29	116.8	0	1	1	3.2e-34	1.7e-29	116.405	0	11	215	16	219	10	228	0.91	RES domain-containing protein		0
A0A1Y2LAM6_9PROT	A0A1Y2LAM6_9PROT	238	jackhmmer	-	225	1.3e-29	116.7	0	1	1	3.4e-34	1.8e-29	116.329	0	12	214	23	224	19	230	0.91	RES domain protein		0
A0A6B1AZJ6_9GAMM	A0A6B1AZJ6_9GAMM	233	jackhmmer	-	225	1.4e-29	116.7	0	1	1	3.5e-34	1.8e-29	116.279	0	11	214	14	219	8	226	0.92	RES family NAD+ phosphorylase		0
A0A2V3ZPA5_9ALTE	A0A2V3ZPA5_9ALTE	234	jackhmmer	-	225	1.4e-29	116.6	0	1	1	3.3e-34	1.7e-29	116.347	0	12	224	17	232	9	233	0.92	RES domain-containing protein		0
A0A074J9D9_9PROT	A0A074J9D9_9PROT	216	jackhmmer	-	225	1.4e-29	116.6	0	1	1	3.3e-34	1.7e-29	116.355	0	13	214	2	202	1	208	0.92	RES domain-containing protein		0
A0A8B3LPX6_9HYPH	A0A8B3LPX6_9HYPH	232	jackhmmer	-	225	1.4e-29	116.6	0	1	1	3.5e-34	1.8e-29	116.282	0	11	215	16	219	10	228	0.91	RES domain-containing protein		0
A0A1I4ULH0_9HYPH	A0A1I4ULH0_9HYPH	237	jackhmmer	-	225	1.4e-29	116.6	0	1	1	3.8e-34	2e-29	116.164	0	11	214	18	220	15	228	0.92	RES domain-containing protein		0
A0A1E3LYH8_9SPHN	A0A1E3LYH8_9SPHN	244	jackhmmer	-	225	1.4e-29	116.6	0	1	1	3.5e-34	1.8e-29	116.276	0	12	216	18	225	10	232	0.86	RES domain-containing protein		0
W4HRC6_9RHOB	W4HRC6_9RHOB	222	jackhmmer	-	225	1.5e-29	116.6	0	1	1	3.7e-34	1.9e-29	116.203	0	12	216	7	210	4	215	0.92	RES domain-containing protein		0
A0A3D3Z1Q4_9PROT	A0A3D3Z1Q4_9PROT	240	jackhmmer	-	225	1.6e-29	116.5	0	1	1	3.8e-34	2e-29	116.156	0	12	214	18	223	9	230	0.92	RES domain-containing protein		0
A0A7U5C021_9PROT	A0A7U5C021_9PROT	240	jackhmmer	-	225	1.6e-29	116.5	0	1	1	3.8e-34	2e-29	116.156	0	12	214	18	223	9	230	0.92	RES domain protein		0
A0A2N0I289_9SPHN	A0A2N0I289_9SPHN	242	jackhmmer	-	225	1.6e-29	116.4	0	1	1	3.9e-34	2e-29	116.141	0	12	214	18	222	9	229	0.88	RES domain-containing protein		0
A0A7Y5U4A1_9BACT	A0A7Y5U4A1_9BACT	227	jackhmmer	-	225	1.7e-29	116.4	0	1	1	4.2e-34	2.2e-29	116.034	0	11	209	14	214	5	220	0.93	RES family NAD+ phosphorylase		0
A0A317PI37_9HYPH	A0A317PI37_9HYPH	232	jackhmmer	-	225	1.7e-29	116.4	0	1	1	4.4e-34	2.3e-29	115.964	0	11	216	16	220	11	225	0.91	RES domain-containing protein		0
A0A502MA54_9HYPH	A0A502MA54_9HYPH	232	jackhmmer	-	225	1.7e-29	116.4	0	1	1	4.3e-34	2.3e-29	115.972	0	11	214	16	218	9	225	0.92	RES domain-containing protein		0
A0A126RI93_9SPHN	A0A126RI93_9SPHN	244	jackhmmer	-	225	1.8e-29	116.3	0	1	1	4.3e-34	2.2e-29	115.979	0	12	214	18	223	10	230	0.91	RES domain-containing protein		0
E0TI19_PARBH	E0TI19_PARBH	253	jackhmmer	-	225	1.8e-29	116.3	0	1	1	4.5e-34	2.3e-29	115.931	0	12	214	19	222	16	228	0.94	RES domain-containing protein		0
A0A4R2NPL5_RHOAD	A0A4R2NPL5_RHOAD	229	jackhmmer	-	225	1.8e-29	116.3	0	1	1	4.6e-34	2.4e-29	115.892	0	12	215	14	216	10	222	0.92	RES domain-containing protein		0
A0A099GJ62_9RHOB	A0A099GJ62_9RHOB	230	jackhmmer	-	225	1.9e-29	116.2	0	1	1	4.9e-34	2.5e-29	115.807	0	12	215	15	217	11	223	0.92	RES domain protein		0
A0A7X1KD07_9SPHN	A0A7X1KD07_9SPHN	243	jackhmmer	-	225	1.9e-29	116.2	0	1	1	4.6e-34	2.4e-29	115.876	0	12	214	18	222	10	229	0.9	RES family NAD+ phosphorylase		0
A0A2E0YSR7_9GAMM	A0A2E0YSR7_9GAMM	230	jackhmmer	-	225	2.2e-29	116	0	1	1	5.2e-34	2.7e-29	115.715	0	7	215	12	220	9	224	0.91	RES domain-containing protein		0
A0A1G5ZN03_9HYPH	A0A1G5ZN03_9HYPH	232	jackhmmer	-	225	2.2e-29	116	0	1	1	5.4e-34	2.8e-29	115.673	0	10	215	15	219	9	228	0.91	RES domain-containing protein		0
A0A7Y0BTI7_9SPHN	A0A7Y0BTI7_9SPHN	242	jackhmmer	-	225	2.2e-29	116	0	1	1	5.3e-34	2.8e-29	115.69	0	12	214	18	222	9	229	0.88	RES family NAD+ phosphorylase		0
A0A430C0L3_9SPHN	A0A430C0L3_9SPHN	244	jackhmmer	-	225	2.3e-29	115.9	0	1	1	5.8e-34	3e-29	115.569	0	12	214	18	223	12	230	0.92	RES domain-containing protein		0
A0A0V0Q5C9_9RHOB	A0A0V0Q5C9_9RHOB	232	jackhmmer	-	225	2.3e-29	115.9	0	1	1	5.4e-34	2.8e-29	115.667	0	9	216	14	220	10	228	0.91	RES domain-containing protein		0
A0A435Q1G9_9HYPH	A0A435Q1G9_9HYPH	233	jackhmmer	-	225	2.4e-29	115.9	0	1	1	5.8e-34	3e-29	115.571	0	10	215	15	219	9	228	0.91	RES domain-containing protein		0
A0A3S1HYV3_9HYPH	A0A3S1HYV3_9HYPH	232	jackhmmer	-	225	2.4e-29	115.9	0	1	1	5.8e-34	3e-29	115.557	0	10	215	15	219	9	228	0.91	RES domain-containing protein		0
A0A4Y6W0W6_9SPHN	A0A4Y6W0W6_9SPHN	241	jackhmmer	-	225	2.4e-29	115.9	0	1	1	5.8e-34	3e-29	115.572	0	12	214	18	223	9	231	0.92	RES domain-containing protein		0
A0A503DMJ5_9HYPH	A0A503DMJ5_9HYPH	232	jackhmmer	-	225	2.4e-29	115.9	0	1	1	6.1e-34	3.2e-29	115.495	0	11	214	16	218	10	228	0.91	RES domain-containing protein		0
A0A8B5TN49_9HYPH	A0A8B5TN49_9HYPH	232	jackhmmer	-	225	2.4e-29	115.9	0	1	1	6.1e-34	3.2e-29	115.495	0	11	214	16	218	10	228	0.91	RES domain-containing protein		0
A0A1D7TXH1_9HYPH	A0A1D7TXH1_9HYPH	237	jackhmmer	-	225	2.5e-29	115.8	0	1	1	6e-34	3.1e-29	115.508	0	12	218	18	226	10	232	0.92	RES domain-containing protein		0
A0A1Q7IXY4_9PROT	A0A1Q7IXY4_9PROT	168	jackhmmer	-	225	2.5e-29	115.8	0	1	1	5.8e-34	3e-29	115.565	0	57	216	1	157	1	164	0.94	RES domain-containing protein (Fragment)		0
A0A503JHD7_9HYPH	A0A503JHD7_9HYPH	232	jackhmmer	-	225	2.6e-29	115.8	0	1	1	6.3e-34	3.3e-29	115.445	0	11	214	16	218	9	228	0.91	RES domain-containing protein		0
A0A2D9XC05_9SPHN	A0A2D9XC05_9SPHN	237	jackhmmer	-	225	2.6e-29	115.8	0	1	1	6e-34	3.1e-29	115.501	0	12	219	18	227	12	233	0.93	RES domain-containing protein		0
K5ZER5_9PROT	K5ZER5_9PROT	239	jackhmmer	-	225	2.6e-29	115.8	0	1	1	6.3e-34	3.3e-29	115.448	0	12	216	18	225	13	230	0.92	RES domain-containing protein		0
A0A543MEF2_9HYPH	A0A543MEF2_9HYPH	237	jackhmmer	-	225	2.6e-29	115.8	0	1	1	5.9e-34	3.1e-29	115.532	0	12	219	18	227	11	233	0.92	RES domain-containing protein		0
A0A5D0RVN1_9BACT	A0A5D0RVN1_9BACT	167	jackhmmer	-	225	2.6e-29	115.8	0.2	1	1	5.6e-34	2.9e-29	115.618	0.23	62	218	1	157	1	164	0.89	RES family NAD+ phosphorylase (Fragment)		0
A0A4Q1VH65_9HYPH	A0A4Q1VH65_9HYPH	239	jackhmmer	-	225	2.6e-29	115.8	0	1	1	6.5e-34	3.4e-29	115.396	0	9	215	22	227	18	234	0.91	RES domain-containing protein		0
F7ZFL5_ROSLO	F7ZFL5_ROSLO	234	jackhmmer	-	225	2.7e-29	115.7	0	1	1	6.4e-34	3.3e-29	115.426	0	12	213	15	218	6	226	0.89	RES domain-containing protein		0
A0A2T3D296_9HYPH	A0A2T3D296_9HYPH	232	jackhmmer	-	225	2.7e-29	115.7	0	1	1	6.8e-34	3.5e-29	115.338	0	11	218	16	222	11	227	0.92	RES domain-containing protein		0
A0A7W6HGE1_9HYPH	A0A7W6HGE1_9HYPH	234	jackhmmer	-	225	2.8e-29	115.7	0	1	1	6.6e-34	3.4e-29	115.386	0	10	216	14	221	9	229	0.93	RES domain-containing protein		0
A0A2T5ATQ8_MYCDI	A0A2T5ATQ8_MYCDI	232	jackhmmer	-	225	2.8e-29	115.7	0	1	1	6.6e-34	3.5e-29	115.368	0	10	215	15	219	8	228	0.92	RES domain-containing protein		0
A0A2S6BD48_9HYPH	A0A2S6BD48_9HYPH	232	jackhmmer	-	225	3e-29	115.6	0	1	1	7.3e-34	3.8e-29	115.232	0	11	214	16	218	8	226	0.92	RES domain-containing protein		0
A0A7W5TPX1_9HYPH	A0A7W5TPX1_9HYPH	232	jackhmmer	-	225	3e-29	115.6	0	1	1	7.6e-34	3.9e-29	115.182	0	10	214	15	218	9	227	0.93	RES domain-containing protein		0
A0A0P0D8V6_SPHMC	A0A0P0D8V6_SPHMC	239	jackhmmer	-	225	3e-29	115.5	0	1	1	7.4e-34	3.8e-29	115.221	0	7	213	14	221	9	228	0.9	RES domain protein		0
A0A4R9YWM7_9BACT	A0A4R9YWM7_9BACT	232	jackhmmer	-	225	3.3e-29	115.4	0	1	1	8.3e-34	4.3e-29	115.057	0	11	214	16	218	9	228	0.91	RES domain-containing protein		0
A0A7W9AWY1_9HYPH	A0A7W9AWY1_9HYPH	221	jackhmmer	-	225	3.4e-29	115.4	0	1	1	7.8e-34	4.1e-29	115.142	0	12	205	11	204	7	220	0.92	RES domain-containing protein		0
A0A379IWK1_PSEME	A0A379IWK1_PSEME	231	jackhmmer	-	225	3.5e-29	115.4	0	1	1	8.8e-34	4.6e-29	114.975	0	11	214	15	221	9	227	0.9	RES domain-containing protein		0
A0A2A6F9V9_9HYPH	A0A2A6F9V9_9HYPH	232	jackhmmer	-	225	3.7e-29	115.3	0	1	1	9.1e-34	4.7e-29	114.92	0	10	213	15	217	11	224	0.91	RES domain-containing protein		0
A0A5R9J9K3_9PROT	A0A5R9J9K3_9PROT	229	jackhmmer	-	225	3.7e-29	115.3	0	1	1	9.2e-34	4.8e-29	114.906	0	10	215	7	213	4	219	0.93	RES domain-containing protein		0
A0A2T5FW65_9SPHN	A0A2T5FW65_9SPHN	239	jackhmmer	-	225	3.8e-29	115.2	0	1	1	8.9e-34	4.6e-29	114.954	0	12	214	18	222	9	229	0.87	RES domain-containing protein		0
A0A6I4TYL1_9SPHN	A0A6I4TYL1_9SPHN	244	jackhmmer	-	225	3.8e-29	115.2	0	1	1	9.3e-34	4.9e-29	114.886	0	12	213	19	222	13	228	0.9	RES domain-containing protein		0
A0A062TYQ8_9PROT	A0A062TYQ8_9PROT	231	jackhmmer	-	225	3.9e-29	115.2	0	1	1	9.6e-34	5e-29	114.838	0	11	216	16	220	7	226	0.89	RES domain-containing protein		0
A0A7S8IMX5_9HYPH	A0A7S8IMX5_9HYPH	232	jackhmmer	-	225	4e-29	115.1	0	1	1	1e-33	5.2e-29	114.781	0	11	214	16	218	9	228	0.91	RES domain-containing protein		0
A0A435WW70_9HYPH	A0A435WW70_9HYPH	232	jackhmmer	-	225	4.1e-29	115.1	0	1	1	9.9e-34	5.1e-29	114.805	0	10	215	15	219	9	228	0.91	RES domain-containing protein		0
A0A3S1TX40_9HYPH	A0A3S1TX40_9HYPH	232	jackhmmer	-	225	4.1e-29	115.1	0	1	1	9.9e-34	5.1e-29	114.805	0	10	215	15	219	9	228	0.91	RES domain-containing protein		0
A0A3S2B9T4_9HYPH	A0A3S2B9T4_9HYPH	232	jackhmmer	-	225	4.1e-29	115.1	0	1	1	9.9e-34	5.1e-29	114.805	0	10	215	15	219	9	228	0.91	RES domain-containing protein		0
A0A3S1UJR6_9HYPH	A0A3S1UJR6_9HYPH	232	jackhmmer	-	225	4.1e-29	115.1	0	1	1	9.9e-34	5.1e-29	114.805	0	10	215	15	219	9	228	0.91	RES domain-containing protein		0
A0A495F1Q0_SPHEL	A0A495F1Q0_SPHEL	247	jackhmmer	-	225	4.5e-29	115	0	1	1	1.1e-33	5.5e-29	114.712	0	10	219	17	228	12	234	0.89	RES domain-containing protein		0
A6UFG9_SINMW	A6UFG9_SINMW	232	jackhmmer	-	225	4.8e-29	114.9	0	1	1	1.2e-33	6.2e-29	114.549	0	10	214	15	218	11	228	0.92	RES domain protein		0
A0A6G1WEU3_9HYPH	A0A6G1WEU3_9HYPH	232	jackhmmer	-	225	4.8e-29	114.9	0	1	1	1.2e-33	6.2e-29	114.549	0	10	214	15	218	11	228	0.92	RES domain-containing protein		0
A0A3S9F2P9_9HYPH	A0A3S9F2P9_9HYPH	232	jackhmmer	-	225	4.8e-29	114.9	0	1	1	1.2e-33	6.2e-29	114.533	0	11	214	16	218	10	228	0.91	RES domain-containing protein		0
A0A440HDA0_9HYPH	A0A440HDA0_9HYPH	232	jackhmmer	-	225	4.8e-29	114.9	0	1	1	1.2e-33	6.2e-29	114.533	0	11	214	16	218	10	228	0.91	RES domain-containing protein		0
A0A1M7IBJ3_9RHOB	A0A1M7IBJ3_9RHOB	229	jackhmmer	-	225	4.9e-29	114.9	0	1	1	1.2e-33	6.3e-29	114.514	0	12	214	14	215	10	222	0.92	RES domain-containing protein		0
A0A436GPA2_9HYPH	A0A436GPA2_9HYPH	232	jackhmmer	-	225	4.9e-29	114.9	0	1	1	1.2e-33	6.3e-29	114.523	0	11	215	16	219	10	228	0.91	RES domain-containing protein		0
A0A502XK34_9HYPH	A0A502XK34_9HYPH	232	jackhmmer	-	225	4.9e-29	114.9	0	1	1	1.2e-33	6.5e-29	114.481	0	11	215	16	219	10	228	0.91	RES domain-containing protein		0
A0A3B0YU41_9ZZZZ	A0A3B0YU41_9ZZZZ	232	jackhmmer	-	225	5.1e-29	114.8	0	1	1	1.2e-33	6.4e-29	114.487	0	7	213	12	218	8	223	0.92	RES domain-containing protein		0
M5EVX5_9HYPH	M5EVX5_9HYPH	234	jackhmmer	-	225	5.4e-29	114.7	0	1	1	1.4e-33	7.2e-29	114.32	0	10	213	15	217	11	224	0.91	RES domain protein		0
A0A437LXW4_9SPHN	A0A437LXW4_9SPHN	240	jackhmmer	-	225	5.6e-29	114.7	0	1	1	1.3e-33	6.9e-29	114.394	0	12	220	18	228	10	233	0.9	RES domain-containing protein		0
A0A6M7UWN0_9HYPH	A0A6M7UWN0_9HYPH	232	jackhmmer	-	225	5.9e-29	114.6	0	1	1	1.4e-33	7.5e-29	114.258	0	10	215	15	219	9	228	0.91	RES domain-containing protein		0
A0A435XWB3_9HYPH	A0A435XWB3_9HYPH	232	jackhmmer	-	225	6.3e-29	114.5	0	1	1	1.5e-33	8e-29	114.173	0	10	215	15	219	9	228	0.9	RES domain-containing protein		0
A0A435F8I2_9HYPH	A0A435F8I2_9HYPH	232	jackhmmer	-	225	6.3e-29	114.5	0	1	1	1.5e-33	8e-29	114.173	0	10	215	15	219	9	228	0.9	RES domain-containing protein		0
A0A013WSK6_9SPHN	A0A013WSK6_9SPHN	240	jackhmmer	-	225	6.4e-29	114.5	0	1	1	1.6e-33	8.3e-29	114.118	0	12	214	18	223	12	230	0.89	RES domain-containing protein		0
A0A4S1AD41_9BACT	A0A4S1AD41_9BACT	232	jackhmmer	-	225	6.6e-29	114.5	0	1	1	1.6e-33	8.5e-29	114.083	0	11	214	16	218	10	228	0.91	RES domain-containing protein		0
A0A2N5IHA6_9RHOB	A0A2N5IHA6_9RHOB	234	jackhmmer	-	225	7.1e-29	114.3	0	1	1	1.6e-33	8.6e-29	114.079	0	10	215	17	221	9	229	0.92	RES domain-containing protein		0
A0A427ERY7_9PSED	A0A427ERY7_9PSED	230	jackhmmer	-	225	7.2e-29	114.3	0	1	1	1.9e-33	9.7e-29	113.899	0	11	211	17	220	11	229	0.88	RES domain-containing protein		0
A0A5N7Y2Z3_PSESP	A0A5N7Y2Z3_PSESP	231	jackhmmer	-	225	7.5e-29	114.3	0	1	1	1.9e-33	9.8e-29	113.88	0	10	214	14	221	8	227	0.9	RES domain-containing protein		0
A0A5B6TKW6_9HYPH	A0A5B6TKW6_9HYPH	232	jackhmmer	-	225	7.6e-29	114.3	0	1	1	1.9e-33	9.7e-29	113.9	0	11	214	16	218	11	228	0.91	RES domain-containing protein		0
A0A2N3DSM9_9PROT	A0A2N3DSM9_9PROT	240	jackhmmer	-	225	7.9e-29	114.2	0	1	1	2e-33	1e-28	113.827	0	12	213	18	221	12	228	0.91	RES domain-containing protein		0
F6ILQ3_9SPHN	F6ILQ3_9SPHN	240	jackhmmer	-	225	7.9e-29	114.2	0	1	1	2e-33	1e-28	113.827	0	12	213	18	221	12	228	0.91	RES domain-containing protein		0
A0A0P6WXH0_9SPHN	A0A0P6WXH0_9SPHN	240	jackhmmer	-	225	7.9e-29	114.2	0	1	1	2e-33	1e-28	113.827	0	12	213	18	221	12	228	0.91	RES domain protein		0
A0A7W8X4R5_PSEME	A0A7W8X4R5_PSEME	231	jackhmmer	-	225	7.9e-29	114.2	0	1	1	2e-33	1e-28	113.819	0	11	214	15	221	9	227	0.9	RES domain-containing protein		0
A0A2U2CM94_9RHOB	A0A2U2CM94_9RHOB	238	jackhmmer	-	225	8.1e-29	114.2	0	1	1	2e-33	1.1e-28	113.768	0	10	216	17	225	13	231	0.93	RES domain-containing protein		0
A0A120LU67_9SPHN	A0A120LU67_9SPHN	239	jackhmmer	-	225	8.3e-29	114.1	0	1	1	2.1e-33	1.1e-28	113.714	0	12	213	18	221	11	228	0.9	RES domain protein		0
A0A7W6IL64_9HYPH	A0A7W6IL64_9HYPH	230	jackhmmer	-	225	8.5e-29	114.1	0	1	1	2.1e-33	1.1e-28	113.709	0	10	216	14	219	11	225	0.9	RES domain-containing protein		0
A0A0G3XEC0_9SPHN	A0A0G3XEC0_9SPHN	239	jackhmmer	-	225	8.8e-29	114	0	1	1	2.2e-33	1.1e-28	113.679	0	12	213	18	221	10	228	0.91	RES domain protein		0
A0A316JVD6_9HYPH	A0A316JVD6_9HYPH	230	jackhmmer	-	225	8.8e-29	114	0	1	1	2.3e-33	1.2e-28	113.602	0	11	214	14	216	11	226	0.91	RES domain-containing protein		0
L0KMQ4_MESAW	L0KMQ4_MESAW	232	jackhmmer	-	225	9e-29	114	0	1	1	2.3e-33	1.2e-28	113.629	0	11	214	16	218	10	228	0.91	RES domain-containing protein		0
A0A142VT91_9SPHN	A0A142VT91_9SPHN	239	jackhmmer	-	225	9.2e-29	114	0	1	1	2.2e-33	1.2e-28	113.652	0	7	213	14	221	9	228	0.9	RES domain-containing protein		0
A0A0Q6N1D5_9HYPH	A0A0Q6N1D5_9HYPH	232	jackhmmer	-	225	9.2e-29	114	0	1	1	2.2e-33	1.2e-28	113.647	0	10	214	15	218	9	228	0.91	RES domain-containing protein		0
A0A353UX46_9RHOB	A0A353UX46_9RHOB	230	jackhmmer	-	225	9.2e-29	114	0	1	1	2.3e-33	1.2e-28	113.586	0	12	214	15	216	11	223	0.91	RES domain-containing protein		0
K2N729_9HYPH	K2N729_9HYPH	235	jackhmmer	-	225	9.7e-29	113.9	0	1	1	2.4e-33	1.2e-28	113.558	0	12	219	18	225	10	230	0.91	RES domain-containing protein		0
A0A6L9MMU4_9HYPH	A0A6L9MMU4_9HYPH	234	jackhmmer	-	225	9.7e-29	113.9	0	1	1	2.3e-33	1.2e-28	113.593	0	10	216	14	221	9	229	0.93	RES domain-containing protein		0
A0A0P7Y325_9RHOB	A0A0P7Y325_9RHOB	229	jackhmmer	-	225	9.8e-29	113.9	0	1	1	2.4e-33	1.3e-28	113.53	0	12	214	14	215	10	222	0.92	RES domain		0
A0A440GB92_9HYPH	A0A440GB92_9HYPH	232	jackhmmer	-	225	1e-28	113.8	0	1	1	2.6e-33	1.3e-28	113.449	0	11	214	16	218	9	228	0.91	RES domain-containing protein		0
A0A7I0JXN9_9HYPH	A0A7I0JXN9_9HYPH	232	jackhmmer	-	225	1e-28	113.8	0	1	1	2.6e-33	1.4e-28	113.422	0	11	214	16	218	10	228	0.91	RES domain-containing protein		0
A0A1B3MP78_9SPHN	A0A1B3MP78_9SPHN	240	jackhmmer	-	225	1.1e-28	113.8	0	1	1	2.7e-33	1.4e-28	113.386	0	12	214	18	223	12	230	0.88	RES domain protein		0
X6D8Q4_9HYPH	X6D8Q4_9HYPH	232	jackhmmer	-	225	1.1e-28	113.8	0	1	1	2.6e-33	1.4e-28	113.41	0	10	215	15	219	9	228	0.91	RES domain-containing protein		0
A0A530YS23_9HYPH	A0A530YS23_9HYPH	232	jackhmmer	-	225	1.1e-28	113.8	0	1	1	2.6e-33	1.4e-28	113.41	0	10	215	15	219	9	228	0.91	RES domain-containing protein		0
A0A270B835_9SPHN	A0A270B835_9SPHN	239	jackhmmer	-	225	1.1e-28	113.8	0	1	1	2.7e-33	1.4e-28	113.38	0	12	213	18	221	11	228	0.91	RES domain-containing protein		0
A0A3A1P004_9SPHN	A0A3A1P004_9SPHN	239	jackhmmer	-	225	1.1e-28	113.8	0	1	1	2.6e-33	1.4e-28	113.416	0	12	213	18	221	10	229	0.89	RES domain-containing protein		0
M4S931_9SPHN	M4S931_9SPHN	238	jackhmmer	-	225	1.1e-28	113.8	0	1	1	2.7e-33	1.4e-28	113.362	0	12	213	18	221	11	228	0.91	RES domain-containing protein		0
A0A1C2DZU9_9PSED	A0A1C2DZU9_9PSED	230	jackhmmer	-	225	1.1e-28	113.7	0	1	1	3e-33	1.6e-28	113.21	0	11	211	17	220	11	228	0.88	RES domain-containing protein		0
A0A7W6BGJ7_9SPHN	A0A7W6BGJ7_9SPHN	241	jackhmmer	-	225	1.1e-28	113.7	0	1	1	2.7e-33	1.4e-28	113.351	0	12	213	18	221	11	229	0.91	RES domain-containing protein		0
A0A2Z5UE72_9SPHN	A0A2Z5UE72_9SPHN	241	jackhmmer	-	225	1.1e-28	113.7	0	1	1	2.7e-33	1.4e-28	113.351	0	12	213	18	221	11	229	0.91	RES domain-containing protein		0
A0A3D0JQU2_PSESP	A0A3D0JQU2_PSESP	231	jackhmmer	-	225	1.1e-28	113.7	0	1	1	2.8e-33	1.5e-28	113.314	0	11	214	15	221	8	228	0.9	RES domain-containing protein		0
G6E726_9SPHN	G6E726_9SPHN	239	jackhmmer	-	225	1.2e-28	113.7	0	1	1	2.9e-33	1.5e-28	113.254	0	12	213	18	221	11	228	0.89	RES domain-containing protein		0
A0A222GC99_9GAMM	A0A222GC99_9GAMM	230	jackhmmer	-	225	1.2e-28	113.6	0	1	1	2.8e-33	1.5e-28	113.307	0.01	7	216	15	224	10	228	0.9	RES domain-containing protein		0
A0A419R5J2_9SPHN	A0A419R5J2_9SPHN	239	jackhmmer	-	225	1.2e-28	113.6	0	1	1	3e-33	1.5e-28	113.246	0	12	213	18	221	11	230	0.9	RES domain-containing protein		0
A0A7X0TSA7_9GAMM	A0A7X0TSA7_9GAMM	226	jackhmmer	-	225	1.3e-28	113.5	0	1	1	2.7e-33	1.4e-28	113.379	0.01	8	218	12	222	4	226	0.9	RES domain-containing protein		0
A0A3A1WIP3_9HYPH	A0A3A1WIP3_9HYPH	240	jackhmmer	-	225	1.3e-28	113.5	0	1	1	3.2e-33	1.7e-28	113.117	0	11	218	17	226	12	231	0.91	RES domain-containing protein		0
A0A7R6WY35_9HYPH	A0A7R6WY35_9HYPH	232	jackhmmer	-	225	1.3e-28	113.5	0	1	1	3.2e-33	1.7e-28	113.144	0	11	215	16	219	10	228	0.91	Uncharacterized protein		0
A0A844YXU6_9SPHN	A0A844YXU6_9SPHN	240	jackhmmer	-	225	1.3e-28	113.4	0	1	1	3.4e-33	1.7e-28	113.064	0	9	214	16	223	10	231	0.86	RES domain-containing protein		0
A0A3D9ILY8_9GAMM	A0A3D9ILY8_9GAMM	235	jackhmmer	-	225	1.4e-28	113.4	0	1	1	3.2e-33	1.6e-28	113.156	0	10	222	18	233	12	235	0.9	RES domain-containing protein		0
A0A7G3FA93_9GAMM	A0A7G3FA93_9GAMM	235	jackhmmer	-	225	1.4e-28	113.4	0	1	1	3.2e-33	1.6e-28	113.156	0	10	222	18	233	12	235	0.9	RES domain-containing protein		0
A0A154BZ75_9GAMM	A0A154BZ75_9GAMM	235	jackhmmer	-	225	1.4e-28	113.4	0	1	1	3.2e-33	1.6e-28	113.156	0	10	222	18	233	12	235	0.9	RES domain-containing protein		0
A0A3G2UYW5_SPHYA	A0A3G2UYW5_SPHYA	238	jackhmmer	-	225	1.4e-28	113.4	0	1	1	3.4e-33	1.8e-28	113.05	0	12	214	18	221	9	228	0.9	RES domain-containing protein		0
A0A370L0E2_9HYPH	A0A370L0E2_9HYPH	237	jackhmmer	-	225	1.5e-28	113.3	0	1	1	3.6e-33	1.9e-28	112.964	0	12	218	18	226	11	232	0.92	RES domain-containing protein		0
A0A2T4YC56_9HYPH	A0A2T4YC56_9HYPH	245	jackhmmer	-	225	1.5e-28	113.3	0	1	1	3.7e-33	1.9e-28	112.91	0	12	219	18	227	13	232	0.92	RES domain-containing protein		0
A0A840CKS1_9RHOB	A0A840CKS1_9RHOB	229	jackhmmer	-	225	1.5e-28	113.3	0	1	1	3.7e-33	1.9e-28	112.937	0	11	214	13	215	9	222	0.92	Uncharacterized protein		0
A0A2R8BKH5_9RHOB	A0A2R8BKH5_9RHOB	229	jackhmmer	-	225	1.5e-28	113.3	0	1	1	3.8e-33	2e-28	112.882	0	12	213	14	214	10	221	0.91	RES domain-containing protein		0
A0A318TGP8_9HYPH	A0A318TGP8_9HYPH	230	jackhmmer	-	225	1.6e-28	113.2	0	1	1	3.7e-33	2e-28	112.909	0	10	216	14	219	7	226	0.9	RES domain-containing protein		0
A0A7W2PL90_9GAMM	A0A7W2PL90_9GAMM	225	jackhmmer	-	225	1.6e-28	113.2	0	1	1	4e-33	2.1e-28	112.817	0.01	8	216	12	219	7	223	0.92	RES family NAD+ phosphorylase		0
A0A503XM07_9HYPH	A0A503XM07_9HYPH	232	jackhmmer	-	225	1.6e-28	113.2	0	1	1	4e-33	2.1e-28	112.826	0	10	214	15	218	10	228	0.91	RES domain-containing protein		0
A0A371X216_9HYPH	A0A371X216_9HYPH	231	jackhmmer	-	225	1.6e-28	113.2	0	1	1	4e-33	2.1e-28	112.804	0	11	216	15	219	10	225	0.92	RES domain-containing protein		0
A0A503T1S2_9HYPH	A0A503T1S2_9HYPH	232	jackhmmer	-	225	1.7e-28	113.1	0	1	1	4.2e-33	2.2e-28	112.744	0	11	214	16	218	10	228	0.91	RES domain-containing protein		0
A0A212LPW5_9HYPH	A0A212LPW5_9HYPH	235	jackhmmer	-	225	1.8e-28	113	0	1	1	4.8e-33	2.5e-28	112.543	0	11	215	16	219	13	226	0.92	RES domain-containing protein		0
A0A3M9YMN6_9SPHN	A0A3M9YMN6_9SPHN	243	jackhmmer	-	225	1.9e-28	113	0	1	1	4.7e-33	2.4e-28	112.591	0	12	214	18	223	10	231	0.91	RES domain-containing protein		0
A0A2A5BXK9_9GAMM	A0A2A5BXK9_9GAMM	230	jackhmmer	-	225	1.9e-28	112.9	0	1	1	4.7e-33	2.5e-28	112.574	0	7	214	12	219	8	226	0.91	RES domain-containing protein		0
A0A085KAR1_SPHYA	A0A085KAR1_SPHYA	238	jackhmmer	-	225	1.9e-28	112.9	0	1	1	4.6e-33	2.4e-28	112.619	0	12	214	18	221	9	228	0.9	RES domain-containing protein		0
A0A3R8UBD3_9PSED	A0A3R8UBD3_9PSED	232	jackhmmer	-	225	2e-28	112.9	0	1	1	5.6e-33	2.9e-28	112.333	0	11	214	17	223	13	230	0.89	RES domain-containing protein		0
A0A806HD96_PSEST	A0A806HD96_PSEST	222	jackhmmer	-	225	2.1e-28	112.8	0	1	1	5.7e-33	3e-28	112.307	0	11	211	9	212	4	220	0.88	Uncharacterized protein		0
A0A318WW26_9HYPH	A0A318WW26_9HYPH	236	jackhmmer	-	225	2.1e-28	112.8	0	1	1	5.1e-33	2.6e-28	112.483	0	13	220	18	227	12	232	0.91	RES domain-containing protein		0
A0A1G8L2E4_9PSED	A0A1G8L2E4_9PSED	232	jackhmmer	-	225	2.1e-28	112.8	0	1	1	7.5e-33	3.9e-28	111.925	0	11	214	17	223	9	228	0.88	RES domain-containing protein		0
A0A1J0S9H4_9ALTE	A0A1J0S9H4_9ALTE	226	jackhmmer	-	225	2.1e-28	112.8	0	1	1	5.2e-33	2.7e-28	112.456	0.01	8	216	12	219	7	224	0.9	RES domain-containing protein		0
A0A418NFT0_9SPHN	A0A418NFT0_9SPHN	241	jackhmmer	-	225	2.1e-28	112.8	0	1	1	5.3e-33	2.7e-28	112.428	0	11	219	17	227	12	232	0.93	RES domain-containing protein		0
A0A1U6IQG0_9SPHN	A0A1U6IQG0_9SPHN	239	jackhmmer	-	225	2.2e-28	112.8	0	1	1	5.4e-33	2.8e-28	112.389	0	12	213	18	221	11	228	0.9	RES domain-containing protein		0
A0A1B9VHN4_9PROT	A0A1B9VHN4_9PROT	228	jackhmmer	-	225	2.2e-28	112.7	0	1	1	5.7e-33	2.9e-28	112.324	0	12	214	13	214	8	220	0.91	RES domain protein		0
A0A117MTD5_9HYPH	A0A117MTD5_9HYPH	241	jackhmmer	-	225	2.2e-28	112.7	0	1	1	5.4e-33	2.8e-28	112.381	0	12	220	17	227	13	232	0.91	RES domain protein		0
A0A7Y3RIN8_9PSED	A0A7Y3RIN8_9PSED	230	jackhmmer	-	225	2.3e-28	112.7	0	1	1	6.3e-33	3.3e-28	112.18	0	11	211	17	220	11	228	0.88	RES family NAD+ phosphorylase		0
M5FG09_9HYPH	M5FG09_9HYPH	231	jackhmmer	-	225	2.3e-28	112.6	0	1	1	5.9e-33	3.1e-28	112.264	0	10	213	14	216	10	223	0.9	RES domain protein		0
G6EF16_9SPHN	G6EF16_9SPHN	239	jackhmmer	-	225	2.4e-28	112.6	0	1	1	6.1e-33	3.2e-28	112.209	0	12	213	18	221	11	228	0.91	RES domain-containing protein		0
A0A2D8J4Z4_9ALTE	A0A2D8J4Z4_9ALTE	226	jackhmmer	-	225	2.4e-28	112.6	0	1	1	1.1e-32	5.8e-28	111.369	0	11	217	8	217	2	222	0.89	RES domain-containing protein		0
A0A3S1R3Z1_9HYPH	A0A3S1R3Z1_9HYPH	232	jackhmmer	-	225	2.7e-28	112.5	0	1	1	6.4e-33	3.4e-28	112.139	0	10	215	15	219	9	228	0.91	RES domain-containing protein		0
A0A3S1YYE1_9HYPH	A0A3S1YYE1_9HYPH	232	jackhmmer	-	225	2.7e-28	112.5	0	1	1	6.4e-33	3.4e-28	112.139	0	10	215	15	219	9	228	0.91	RES domain-containing protein		0
A0A239F054_9PROT	A0A239F054_9PROT	234	jackhmmer	-	225	2.7e-28	112.4	0	1	1	6.7e-33	3.5e-28	112.093	0	12	217	14	218	9	223	0.91	RES domain-containing protein		0
A0A6M7WL94_RHILI	A0A6M7WL94_RHILI	232	jackhmmer	-	225	2.7e-28	112.4	0	1	1	6.9e-33	3.6e-28	112.034	0	11	214	16	218	11	227	0.91	RES domain-containing protein		0
A0A1L7FZU5_9PSED	A0A1L7FZU5_9PSED	231	jackhmmer	-	225	2.9e-28	112.3	0	1	1	7.5e-33	3.9e-28	111.917	0	10	214	14	221	10	228	0.91	RES domain-containing protein		0
A0A316JEL7_9MICO	A0A316JEL7_9MICO	230	jackhmmer	-	225	3e-28	112.3	0	1	1	7.3e-33	3.8e-28	111.953	0	12	214	15	216	11	223	0.91	RES domain-containing protein		0
A0A316K936_9SPHN	A0A316K936_9SPHN	230	jackhmmer	-	225	3e-28	112.3	0	1	1	7.3e-33	3.8e-28	111.953	0	12	214	15	216	11	223	0.91	RES domain-containing protein		0
A0A504A588_9HYPH	A0A504A588_9HYPH	232	jackhmmer	-	225	3e-28	112.3	0	1	1	7.4e-33	3.9e-28	111.938	0	11	214	16	218	6	228	0.91	RES domain-containing protein		0
A0A1A5R1C8_RHILI	A0A1A5R1C8_RHILI	232	jackhmmer	-	225	3.1e-28	112.3	0	1	1	7.6e-33	4e-28	111.898	0	10	215	15	219	10	228	0.91	RES domain-containing protein		0
A0A6M7UJU6_9HYPH	A0A6M7UJU6_9HYPH	232	jackhmmer	-	225	3.1e-28	112.3	0	1	1	7.6e-33	4e-28	111.898	0	10	215	15	219	10	228	0.91	RES domain-containing protein		0
A0A1E4FK74_9HYPH	A0A1E4FK74_9HYPH	239	jackhmmer	-	225	3.2e-28	112.2	0	1	1	8.3e-33	4.3e-28	111.787	0	10	216	23	228	19	234	0.91	RES domain-containing protein		0
A0A5N7MK86_9HYPH	A0A5N7MK86_9HYPH	237	jackhmmer	-	225	3.2e-28	112.2	0	1	1	7.3e-33	3.8e-28	111.961	0	13	220	19	228	10	233	0.89	RES domain-containing protein		0
A0A4P7XGY5_9ALTE	A0A4P7XGY5_9ALTE	226	jackhmmer	-	225	3.3e-28	112.1	0	1	1	1.6e-32	8.2e-28	110.875	0	11	217	8	217	3	222	0.89	RES domain-containing protein		0
A0A7Y0RCA8_9ALTE	A0A7Y0RCA8_9ALTE	234	jackhmmer	-	225	3.5e-28	112.1	0	1	1	8.3e-33	4.3e-28	111.782	0	12	222	17	230	11	233	0.91	RES family NAD+ phosphorylase		0
A0A4S0RT48_9HYPH	A0A4S0RT48_9HYPH	232	jackhmmer	-	225	3.5e-28	112.1	0	1	1	8.8e-33	4.6e-28	111.689	0	11	214	16	218	10	228	0.91	RES domain-containing protein		0
A0A0C5X9S0_SPHYB	A0A0C5X9S0_SPHYB	221	jackhmmer	-	225	3.6e-28	112.1	0	1	1	8.1e-33	4.2e-28	111.816	0	15	214	2	204	1	211	0.9	RES domain protein		0
A0A0Q8FAQ3_9CAUL	A0A0Q8FAQ3_9CAUL	240	jackhmmer	-	225	3.6e-28	112	0	1	1	9e-33	4.7e-28	111.665	0	12	216	18	223	11	228	0.92	RES domain-containing protein		0
A0A0P7WRP6_9RHOB	A0A0P7WRP6_9RHOB	229	jackhmmer	-	225	3.6e-28	112	0	1	1	9.2e-33	4.8e-28	111.633	0	12	214	14	215	10	222	0.92	RES domain		0
A0A6I4B2H1_9HYPH	A0A6I4B2H1_9HYPH	232	jackhmmer	-	225	3.9e-28	111.9	0	1	1	9.6e-33	5e-28	111.578	0	11	215	16	219	9	228	0.91	RES domain-containing protein		0
A0A1A5HV76_RHILI	A0A1A5HV76_RHILI	232	jackhmmer	-	225	3.9e-28	111.9	0	1	1	9.6e-33	5e-28	111.578	0	11	215	16	219	9	228	0.91	RES domain-containing protein		0
F7Y9C0_MESOW	F7Y9C0_MESOW	232	jackhmmer	-	225	3.9e-28	111.9	0	1	1	9.6e-33	5e-28	111.568	0	10	215	15	219	9	228	0.91	RES domain protein		0
A0A1H1QIS3_9PSED	A0A1H1QIS3_9PSED	233	jackhmmer	-	225	4e-28	111.9	0	1	1	9.9e-33	5.2e-28	111.526	0	11	218	17	226	14	231	0.91	RES domain-containing protein		0
A0A2D5DL23_9SPHN	A0A2D5DL23_9SPHN	239	jackhmmer	-	225	4e-28	111.9	0	1	1	1e-32	5.3e-28	111.486	0	12	213	18	221	11	228	0.9	RES domain-containing protein		0
A0A1X4N4F7_9PROT	A0A1X4N4F7_9PROT	228	jackhmmer	-	225	4.2e-28	111.8	0	1	1	1.1e-32	5.5e-28	111.433	0	9	205	16	211	12	218	0.91	RES domain-containing protein		0
X6DST1_9HYPH	X6DST1_9HYPH	232	jackhmmer	-	225	4.2e-28	111.8	0	1	1	1e-32	5.4e-28	111.457	0	11	214	16	218	7	228	0.91	RES domain-containing protein		0
A0A1H5TV34_9GAMM	A0A1H5TV34_9GAMM	235	jackhmmer	-	225	4.2e-28	111.8	0	1	1	1e-32	5.3e-28	111.494	0	11	215	21	227	16	234	0.9	RES domain-containing protein		0
A0A5E7T263_PSEFL	A0A5E7T263_PSEFL	230	jackhmmer	-	225	4.2e-28	111.8	0	1	1	1e-32	5.4e-28	111.469	0	11	211	17	220	11	229	0.89	RES domain-containing protein		0
A0A503WG91_9HYPH	A0A503WG91_9HYPH	232	jackhmmer	-	225	4.4e-28	111.8	0	1	1	1.1e-32	5.6e-28	111.415	0	11	214	16	218	11	228	0.91	RES domain-containing protein		0
A0A368LHP3_9VIBR	A0A368LHP3_9VIBR	226	jackhmmer	-	225	4.5e-28	111.7	0.1	1	1	1.2e-32	6.1e-28	111.298	0.06	12	219	8	221	5	225	0.88	RES domain-containing protein		0
A0A0Q9HSQ5_9HYPH	A0A0Q9HSQ5_9HYPH	249	jackhmmer	-	225	4.6e-28	111.7	0	1	1	1.1e-32	5.7e-28	111.374	0	12	219	18	227	9	232	0.91	RES domain-containing protein		0
A0A327KJB5_9HYPH	A0A327KJB5_9HYPH	241	jackhmmer	-	225	4.7e-28	111.7	0	1	1	1.1e-32	5.8e-28	111.365	0	10	218	16	232	11	238	0.87	RES domain-containing protein		0
A0A0Q5FDE3_9PSED	A0A0Q5FDE3_9PSED	231	jackhmmer	-	225	5e-28	111.6	0	1	1	1.1e-32	6e-28	111.322	0	10	214	16	222	12	231	0.87	RES domain-containing protein		0
A0A1H0X8S2_9PSED	A0A1H0X8S2_9PSED	231	jackhmmer	-	225	5e-28	111.6	0	1	1	1.3e-32	6.7e-28	111.158	0	10	214	14	221	8	227	0.89	RES domain-containing protein		0
A0A4U6AKN5_9HYPH	A0A4U6AKN5_9HYPH	230	jackhmmer	-	225	5.2e-28	111.5	0	1	1	1.3e-32	6.8e-28	111.14	0	10	216	14	219	9	226	0.9	RES domain-containing protein		0
A0A0M3B6I6_9HYPH	A0A0M3B6I6_9HYPH	230	jackhmmer	-	225	5.2e-28	111.5	0	1	1	1.3e-32	6.8e-28	111.14	0	10	216	14	219	9	226	0.9	RES domain protein		0
A0A439K0S7_9HYPH	A0A439K0S7_9HYPH	232	jackhmmer	-	225	5.2e-28	111.5	0	1	1	1.3e-32	6.7e-28	111.147	0	11	215	16	219	10	228	0.91	RES domain-containing protein		0
Q16CV3_ROSDO	Q16CV3_ROSDO	220	jackhmmer	-	225	5.4e-28	111.5	0	1	1	1.2e-32	6.3e-28	111.234	0	13	213	2	204	1	212	0.91	RES domain-containing protein		0
A0A7G2RSA3_9ALTE	A0A7G2RSA3_9ALTE	230	jackhmmer	-	225	5.8e-28	111.4	0	1	1	1.4e-32	7.1e-28	111.069	0	12	221	17	229	13	230	0.91	RES domain-containing protein		0
A0A1Q8GB76_9ALTE	A0A1Q8GB76_9ALTE	231	jackhmmer	-	225	5.8e-28	111.3	0	1	1	1.4e-32	7.2e-28	111.046	0	12	221	18	230	14	231	0.91	RES domain-containing protein		0
A0A837WUC1_9ALTE	A0A837WUC1_9ALTE	231	jackhmmer	-	225	5.8e-28	111.3	0	1	1	1.4e-32	7.2e-28	111.046	0	12	221	18	230	14	231	0.91	Uncharacterized protein		0
A3JLC0_9ALTE	A3JLC0_9ALTE	233	jackhmmer	-	225	5.9e-28	111.3	0	1	1	1.8e-32	9.3e-28	110.698	0	6	220	10	227	6	231	0.89	RES domain-containing protein		0
A0A2A3BNX4_9HYPH	A0A2A3BNX4_9HYPH	232	jackhmmer	-	225	6.1e-28	111.3	0	1	1	1.5e-32	7.8e-28	110.935	0	11	214	16	218	9	228	0.91	RES domain-containing protein		0
A0A3D0WJU9_9SPHN	A0A3D0WJU9_9SPHN	239	jackhmmer	-	225	6.2e-28	111.3	0	1	1	1.6e-32	8.2e-28	110.874	0	12	213	18	221	11	228	0.9	RES domain-containing protein		0
A0A178YP26_SINSA	A0A178YP26_SINSA	240	jackhmmer	-	225	6.3e-28	111.2	0	1	1	1.6e-32	8.2e-28	110.871	0	9	214	22	226	18	233	0.92	RES domain-containing protein		0
W5YQJ1_9ALTE	W5YQJ1_9ALTE	230	jackhmmer	-	225	6.3e-28	111.2	0	1	1	1.5e-32	7.8e-28	110.932	0	12	221	17	229	13	230	0.91	RES domain protein		0
A0A2N1CTB4_9PSED	A0A2N1CTB4_9PSED	230	jackhmmer	-	225	6.4e-28	111.2	0	1	1	1.7e-32	8.9e-28	110.759	0	5	211	11	220	8	228	0.88	RES domain-containing protein		0
A0A8B4W0A3_RHILE	A0A8B4W0A3_RHILE	232	jackhmmer	-	225	6.6e-28	111.2	0	1	1	1.6e-32	8.5e-28	110.825	0	10	214	15	218	8	226	0.92	RES domain-containing protein		0
A0A7R6YKE0_9HYPH	A0A7R6YKE0_9HYPH	232	jackhmmer	-	225	6.7e-28	111.2	0	1	1	1.7e-32	8.7e-28	110.788	0	11	215	16	219	9	228	0.91	Uncharacterized protein		0
A6EVW2_9ALTE	A6EVW2_9ALTE	230	jackhmmer	-	225	6.7e-28	111.2	0	1	1	1.6e-32	8.3e-28	110.854	0	12	221	17	229	13	230	0.91	RES domain-containing protein		0
K0CF27_ALCDB	K0CF27_ALCDB	235	jackhmmer	-	225	6.8e-28	111.1	0	1	1	1.5e-32	8e-28	110.898	0	10	222	18	233	13	235	0.91	RES domain family		0
A0A3C1HL74_9GAMM	A0A3C1HL74_9GAMM	231	jackhmmer	-	225	6.9e-28	111.1	0	1	1	1.7e-32	8.8e-28	110.776	0	10	217	15	225	10	230	0.91	RES domain-containing protein		0
A0A2E4TC15_9GAMM	A0A2E4TC15_9GAMM	232	jackhmmer	-	225	7e-28	111.1	0	1	1	1.6e-32	8.5e-28	110.811	0	9	217	15	226	10	231	0.91	RES domain-containing protein		0
A0A521DZ36_9GAMM	A0A521DZ36_9GAMM	232	jackhmmer	-	225	7e-28	111.1	0	1	1	1.6e-32	8.5e-28	110.811	0	9	217	15	226	10	231	0.91	RES domain-containing protein		0
A0A7R6Y4Q9_9HYPH	A0A7R6Y4Q9_9HYPH	232	jackhmmer	-	225	7e-28	111.1	0	1	1	1.7e-32	9e-28	110.732	0	11	215	16	219	9	228	0.91	Uncharacterized protein		0
A0A6M7TFW5_9HYPH	A0A6M7TFW5_9HYPH	232	jackhmmer	-	225	7e-28	111.1	0	1	1	1.7e-32	9e-28	110.732	0	11	215	16	219	9	228	0.91	RES domain-containing protein		0
A0A6N8AQS1_9GAMM	A0A6N8AQS1_9GAMM	232	jackhmmer	-	225	7.3e-28	111	0	1	1	1.8e-32	9.3e-28	110.694	0	10	217	16	226	11	231	0.9	RES domain-containing protein		0
A0A2P7BFT1_9HYPH	A0A2P7BFT1_9HYPH	232	jackhmmer	-	225	7.4e-28	111	0	1	1	1.8e-32	9.5e-28	110.658	0	10	214	15	218	9	226	0.93	RES domain-containing protein		0
A0A285D1Q4_9RHOB	A0A285D1Q4_9RHOB	229	jackhmmer	-	225	7.5e-28	111	0	1	1	1.8e-32	9.6e-28	110.645	0	12	214	14	215	10	222	0.91	RES domain-containing protein		0
A0A3M9XGZ7_9HYPH	A0A3M9XGZ7_9HYPH	232	jackhmmer	-	225	7.5e-28	111	0	1	1	1.9e-32	9.7e-28	110.637	0	11	215	16	219	9	228	0.91	RES domain-containing protein		0
A0A4Q1UHS6_9HYPH	A0A4Q1UHS6_9HYPH	232	jackhmmer	-	225	7.5e-28	111	0	1	1	1.9e-32	9.7e-28	110.637	0	11	215	16	219	9	228	0.91	RES domain-containing protein		0
A0A085F020_9HYPH	A0A085F020_9HYPH	230	jackhmmer	-	225	7.7e-28	111	0	1	1	1.9e-32	9.8e-28	110.615	0	10	215	14	218	10	225	0.91	RES domain-containing protein		0
A0A5B0C0C2_9PSED	A0A5B0C0C2_9PSED	230	jackhmmer	-	225	7.7e-28	111	0	1	1	2e-32	1.1e-27	110.506	0	11	214	17	223	9	229	0.87	RES domain-containing protein		0
A0A7W2PC71_9GAMM	A0A7W2PC71_9GAMM	229	jackhmmer	-	225	7.8e-28	110.9	0	1	1	1.9e-32	1e-27	110.584	0.01	8	216	12	219	7	224	0.92	RES family NAD+ phosphorylase		0
A0A7W2MNB8_9GAMM	A0A7W2MNB8_9GAMM	229	jackhmmer	-	225	7.8e-28	110.9	0	1	1	1.9e-32	1e-27	110.584	0.01	8	216	12	219	7	224	0.92	RES family NAD+ phosphorylase		0
A0A7W2SXZ3_9GAMM	A0A7W2SXZ3_9GAMM	229	jackhmmer	-	225	7.8e-28	110.9	0	1	1	1.9e-32	1e-27	110.584	0.01	8	216	12	219	7	224	0.92	RES family NAD+ phosphorylase		0
A0A7W2R8S3_9GAMM	A0A7W2R8S3_9GAMM	229	jackhmmer	-	225	7.8e-28	110.9	0	1	1	1.9e-32	1e-27	110.584	0.01	8	216	12	219	7	224	0.92	RES family NAD+ phosphorylase		0
A0A7W2PFE7_9GAMM	A0A7W2PFE7_9GAMM	229	jackhmmer	-	225	7.8e-28	110.9	0	1	1	1.9e-32	1e-27	110.584	0.01	8	216	12	219	7	224	0.92	RES family NAD+ phosphorylase		0
A0A7W2SI48_9GAMM	A0A7W2SI48_9GAMM	229	jackhmmer	-	225	7.8e-28	110.9	0	1	1	1.9e-32	1e-27	110.584	0.01	8	216	12	219	7	224	0.92	RES family NAD+ phosphorylase		0
A0A508WZQ1_9HYPH	A0A508WZQ1_9HYPH	232	jackhmmer	-	225	7.8e-28	110.9	0	1	1	1.9e-32	1e-27	110.568	0	10	214	15	218	11	228	0.91	RES domain protein		0
A0A2A3MYV7_9SPHN	A0A2A3MYV7_9SPHN	241	jackhmmer	-	225	8.1e-28	110.9	0	1	1	1.9e-32	1e-27	110.568	0	12	214	19	224	12	231	0.89	RES domain-containing protein		0
A0A2R4MIV2_9HYPH	A0A2R4MIV2_9HYPH	231	jackhmmer	-	225	8.1e-28	110.9	0	1	1	2e-32	1.1e-27	110.506	0	11	216	16	220	12	228	0.91	RES domain-containing protein		0
A0A2T4ILC3_9HYPH	A0A2T4ILC3_9HYPH	233	jackhmmer	-	225	8.1e-28	110.9	0	1	1	2e-32	1.1e-27	110.501	0	10	213	15	217	9	224	0.91	RES domain-containing protein		0
X6CP59_9HYPH	X6CP59_9HYPH	232	jackhmmer	-	225	8.2e-28	110.9	0	1	1	2e-32	1.1e-27	110.504	0	10	215	15	219	10	228	0.91	RES domain-containing protein		0
A0A5N7SBT8_PSESP	A0A5N7SBT8_PSESP	231	jackhmmer	-	225	8.2e-28	110.9	0	1	1	2.1e-32	1.1e-27	110.459	0	11	214	15	221	11	227	0.91	RES domain-containing protein		0
A0A5R9Q9R8_9PSED	A0A5R9Q9R8_9PSED	230	jackhmmer	-	225	8.5e-28	110.8	0	1	1	2.4e-32	1.2e-27	110.293	0	10	212	16	221	12	228	0.89	RES domain-containing protein		0
A0A7W8U2W4_PSEME	A0A7W8U2W4_PSEME	233	jackhmmer	-	225	8.5e-28	110.8	0	1	1	2.2e-32	1.1e-27	110.413	0	11	214	17	223	13	229	0.91	RES domain-containing protein		0
A0A6N7M0G9_9GAMM	A0A6N7M0G9_9GAMM	232	jackhmmer	-	225	8.5e-28	110.8	0	1	1	2e-32	1e-27	110.524	0	10	215	17	224	10	231	0.89	RES domain-containing protein		0
A0A2E4YGI7_9GAMM	A0A2E4YGI7_9GAMM	232	jackhmmer	-	225	8.5e-28	110.8	0	1	1	2.2e-32	1.1e-27	110.415	0	10	217	16	226	11	230	0.92	RES domain-containing protein		0
A0A7W2SSF6_9GAMM	A0A7W2SSF6_9GAMM	230	jackhmmer	-	225	8.6e-28	110.8	0	1	1	2.1e-32	1.1e-27	110.452	0.01	8	216	12	219	7	224	0.92	RES family NAD+ phosphorylase		0
A0A7W6UNX5_9HYPH	A0A7W6UNX5_9HYPH	232	jackhmmer	-	225	8.6e-28	110.8	0	1	1	2.1e-32	1.1e-27	110.448	0	10	214	15	218	8	226	0.92	RES domain-containing protein		0
A0A7W2RJM1_9GAMM	A0A7W2RJM1_9GAMM	230	jackhmmer	-	225	8.7e-28	110.8	0	1	1	2.1e-32	1.1e-27	110.431	0.01	8	216	12	219	7	224	0.92	RES family NAD+ phosphorylase		0
A0A807C9E2_RHILI	A0A807C9E2_RHILI	232	jackhmmer	-	225	9.1e-28	110.7	0	1	1	2.3e-32	1.2e-27	110.356	0	11	215	16	219	9	228	0.91	Uncharacterized protein		0
Q98IW7_RHILO	Q98IW7_RHILO	240	jackhmmer	-	225	9.1e-28	110.7	0	1	1	2.3e-32	1.2e-27	110.354	0	11	215	24	227	17	236	0.91	Mll2215 protein		0
A0A7W2U3S9_9GAMM	A0A7W2U3S9_9GAMM	225	jackhmmer	-	225	9.2e-28	110.7	0	1	1	2.5e-32	1.3e-27	110.204	0.03	5	216	8	219	5	223	0.88	RES family NAD+ phosphorylase		0
A0A653SZ53_9HYPH	A0A653SZ53_9HYPH	236	jackhmmer	-	225	9.2e-28	110.7	0	1	1	2.2e-32	1.2e-27	110.385	0	13	220	18	227	14	232	0.92	RES domain-containing protein		0
A0A2S0V0J4_9GAMM	A0A2S0V0J4_9GAMM	225	jackhmmer	-	225	9.4e-28	110.7	0	1	1	2.6e-32	1.3e-27	110.185	0.02	5	216	8	219	5	223	0.88	RES domain-containing protein		0
A0A1M5MXU8_9PSED	A0A1M5MXU8_9PSED	230	jackhmmer	-	225	9.5e-28	110.7	0	1	1	4.5e-32	2.3e-27	109.394	0	6	211	12	220	9	228	0.85	RES domain-containing protein		0
A0A6L7N962_9GAMM	A0A6L7N962_9GAMM	230	jackhmmer	-	225	9.6e-28	110.6	0	1	1	2.4e-32	1.2e-27	110.291	0	6	216	11	221	8	225	0.92	RES family NAD+ phosphorylase		0
A0A095VB46_9HYPH	A0A095VB46_9HYPH	232	jackhmmer	-	225	1e-27	110.6	0	1	1	2.5e-32	1.3e-27	110.228	0	10	214	15	218	9	226	0.93	RES domain protein		0
B9KV43_RHOSK	B9KV43_RHOSK	229	jackhmmer	-	225	1e-27	110.6	0	1	1	2.6e-32	1.3e-27	110.174	0	12	215	14	216	10	222	0.91	RES domain-containing protein		0
A0A316GMI7_9RHOB	A0A316GMI7_9RHOB	229	jackhmmer	-	225	1e-27	110.5	0	1	1	2.7e-32	1.4e-27	110.122	0	12	214	14	215	10	221	0.92	RES domain-containing protein		0
A0A368YGN9_9RHOB	A0A368YGN9_9RHOB	229	jackhmmer	-	225	1e-27	110.5	0	1	1	2.6e-32	1.4e-27	110.152	0	12	214	14	215	10	222	0.91	RES domain-containing protein		0
Q1M6X4_RHIL3	Q1M6X4_RHIL3	232	jackhmmer	-	225	1.1e-27	110.5	0	1	1	2.7e-32	1.4e-27	110.125	0	10	214	15	218	8	226	0.92	RES domain-containing protein		0
A0A4Q9AGG6_RHILE	A0A4Q9AGG6_RHILE	232	jackhmmer	-	225	1.1e-27	110.5	0	1	1	2.7e-32	1.4e-27	110.125	0	10	214	15	218	8	226	0.92	Uncharacterized protein		0
A0A560WJV5_9SPHN	A0A560WJV5_9SPHN	240	jackhmmer	-	225	1.1e-27	110.4	0	1	1	2.7e-32	1.4e-27	110.115	0	12	214	18	223	10	230	0.89	RES domain-containing protein		0
A0A2N6AZ96_9HYPH	A0A2N6AZ96_9HYPH	237	jackhmmer	-	225	1.2e-27	110.4	0	1	1	2.7e-32	1.4e-27	110.103	0	12	219	18	227	12	233	0.89	RES domain-containing protein		0
A0A2Z5YZL1_9SPHN	A0A2Z5YZL1_9SPHN	233	jackhmmer	-	225	1.2e-27	110.3	0	1	1	3.1e-32	1.6e-27	109.894	0	12	211	18	219	11	223	0.9	RES domain-containing protein		0
A0A6I7NBM0_9GAMM	A0A6I7NBM0_9GAMM	232	jackhmmer	-	225	1.3e-27	110.3	0	1	1	3.5e-32	1.8e-27	109.739	0	11	218	17	226	12	230	0.89	RES domain-containing protein		0
A0A1Z8KUG7_9PROT	A0A1Z8KUG7_9PROT	219	jackhmmer	-	225	1.3e-27	110.2	0	1	1	3.2e-32	1.7e-27	109.851	0	9	207	9	206	3	212	0.91	RES domain-containing protein		0
A0A503I5Z2_9HYPH	A0A503I5Z2_9HYPH	232	jackhmmer	-	225	1.3e-27	110.2	0	1	1	3.2e-32	1.7e-27	109.847	0	11	214	16	218	9	228	0.91	RES domain-containing protein		0
A0A317IR55_9BACT	A0A317IR55_9BACT	220	jackhmmer	-	225	1.3e-27	110.2	0	1	1	3e-32	1.6e-27	109.959	0	11	211	10	212	1	218	0.94	RES domain-containing protein		0
A0A0P7WF33_9RHOB	A0A0P7WF33_9RHOB	229	jackhmmer	-	225	1.4e-27	110.2	0	1	1	3.5e-32	1.8e-27	109.749	0	12	214	14	215	10	221	0.92	RES domain		0
A0A2E2F402_9RHOB	A0A2E2F402_9RHOB	230	jackhmmer	-	225	1.4e-27	110.1	0	1	1	3.3e-32	1.7e-27	109.801	0	12	214	15	216	10	223	0.91	RES domain-containing protein		0
A0A844BHD6_9RHOB	A0A844BHD6_9RHOB	230	jackhmmer	-	225	1.4e-27	110.1	0	1	1	3.5e-32	1.8e-27	109.751	0	12	214	15	216	11	223	0.91	RES domain-containing protein		0
A0A2W7J2D1_9PSED	A0A2W7J2D1_9PSED	230	jackhmmer	-	225	1.4e-27	110.1	0	1	1	3.9e-32	2e-27	109.589	0	11	213	17	222	13	229	0.87	RES domain-containing protein		0
A0A0N1DNS5_9PSED	A0A0N1DNS5_9PSED	230	jackhmmer	-	225	1.5e-27	110	0	1	1	3.8e-32	2e-27	109.608	0	11	215	17	223	14	230	0.88	RES domain-containing protein		0
A0A658FZ89_9PSED	A0A658FZ89_9PSED	230	jackhmmer	-	225	1.5e-27	110	0	1	1	4.2e-32	2.2e-27	109.491	0	9	211	15	220	9	228	0.87	RES domain-containing protein		0
A0A365PRD9_9PSED	A0A365PRD9_9PSED	230	jackhmmer	-	225	1.5e-27	110	0	1	1	4.2e-32	2.2e-27	109.491	0	9	211	15	220	9	228	0.87	RES domain-containing protein		0
A4A4G3_9GAMM	A4A4G3_9GAMM	231	jackhmmer	-	225	1.5e-27	110	0	1	1	3.8e-32	2e-27	109.612	0	9	212	15	218	10	224	0.91	RES domain protein		0
A0A844L7C4_9GAMM	A0A844L7C4_9GAMM	235	jackhmmer	-	225	1.6e-27	110	0	1	1	3.7e-32	1.9e-27	109.66	0	11	215	21	227	17	234	0.91	RES domain-containing protein		0
A0A0N1BRY8_9PROT	A0A0N1BRY8_9PROT	231	jackhmmer	-	225	1.6e-27	109.9	0	1	1	4e-32	2.1e-27	109.558	0	12	214	15	216	11	223	0.92	RES domain-containing protein		0
A0A550FLQ8_9PSED	A0A550FLQ8_9PSED	236	jackhmmer	-	225	1.6e-27	109.9	0	1	1	4.2e-32	2.2e-27	109.471	0	11	214	15	221	12	228	0.9	RES domain-containing protein		0
A0A0C2MY48_PSEST	A0A0C2MY48_PSEST	224	jackhmmer	-	225	1.6e-27	109.9	0	1	1	4.4e-32	2.3e-27	109.406	0	10	213	10	216	6	223	0.89	RES domain-containing protein		0
A0A0B3BIA8_9PSED	A0A0B3BIA8_9PSED	233	jackhmmer	-	225	1.6e-27	109.9	0	1	1	5.9e-32	3.1e-27	108.988	0	11	210	17	219	14	226	0.88	RES domain-containing protein		0
A0A2E8G310_9GAMM	A0A2E8G310_9GAMM	235	jackhmmer	-	225	1.7e-27	109.8	0	1	1	4.3e-32	2.2e-27	109.451	0	11	215	21	227	16	233	0.9	RES domain-containing protein		0
A0A547LIW0_9HYPH	A0A547LIW0_9HYPH	232	jackhmmer	-	225	1.7e-27	109.8	0	1	1	4.3e-32	2.2e-27	109.457	0	11	214	16	218	9	228	0.91	RES domain-containing protein		0
A0A2D5RGF9_9GAMM	A0A2D5RGF9_9GAMM	232	jackhmmer	-	225	1.7e-27	109.8	0	1	1	4.2e-32	2.2e-27	109.492	0	10	217	16	226	11	231	0.91	RES domain-containing protein		0
A0A4R3DR83_9HYPH	A0A4R3DR83_9HYPH	237	jackhmmer	-	225	1.8e-27	109.7	0	1	1	4.5e-32	2.3e-27	109.388	0	12	217	18	225	12	230	0.92	RES domain-containing protein		0
A0A418Y3U9_9GAMM	A0A418Y3U9_9GAMM	232	jackhmmer	-	225	1.8e-27	109.7	0	1	1	4.4e-32	2.3e-27	109.422	0	11	217	16	224	9	230	0.91	RES domain-containing protein		0
J3BEH6_9HYPH	J3BEH6_9HYPH	232	jackhmmer	-	225	1.9e-27	109.7	0	1	1	4.5e-32	2.3e-27	109.384	0	10	214	15	218	8	226	0.93	RES domain-containing protein		0
B4X2M1_9GAMM	B4X2M1_9GAMM	235	jackhmmer	-	225	1.9e-27	109.7	0	1	1	4.5e-32	2.3e-27	109.385	0	11	215	21	227	17	234	0.91	RES domain family		0
A0A398C030_9RHOB	A0A398C030_9RHOB	234	jackhmmer	-	225	1.9e-27	109.6	0	1	1	5e-32	2.6e-27	109.227	0	11	216	15	219	9	226	0.89	RES domain-containing protein		0
A0A2E5TEW7_9GAMM	A0A2E5TEW7_9GAMM	239	jackhmmer	-	225	2e-27	109.6	0	1	1	4.8e-32	2.5e-27	109.285	0	10	217	17	227	12	233	0.92	RES domain-containing protein		0
A0A845NDR5_9GAMM	A0A845NDR5_9GAMM	239	jackhmmer	-	225	2e-27	109.6	0	1	1	4.8e-32	2.5e-27	109.285	0	10	217	17	227	12	233	0.92	RES domain-containing protein		0
A0A807RHQ7_PSEME	A0A807RHQ7_PSEME	231	jackhmmer	-	225	2e-27	109.6	0	1	1	5.1e-32	2.7e-27	109.199	0	11	214	15	221	11	228	0.9	RES domain-containing protein		0
A0A2E7C1U4_9GAMM	A0A2E7C1U4_9GAMM	230	jackhmmer	-	225	2e-27	109.6	0	1	1	5e-32	2.6e-27	109.243	0	6	216	11	221	8	225	0.93	RES domain-containing protein		0
A0A165J1P2_9GAMM	A0A165J1P2_9GAMM	235	jackhmmer	-	225	2.1e-27	109.6	0	1	1	5e-32	2.6e-27	109.242	0	12	215	22	227	17	234	0.91	RES domain-containing protein		0
A0A434D1P0_9HYPH	A0A434D1P0_9HYPH	232	jackhmmer	-	225	2.1e-27	109.5	0	1	1	5e-32	2.6e-27	109.217	0	10	215	15	219	9	228	0.91	RES domain-containing protein		0
X6FGS4_9HYPH	X6FGS4_9HYPH	232	jackhmmer	-	225	2.1e-27	109.5	0	1	1	5.4e-32	2.8e-27	109.124	0	11	214	16	218	10	228	0.91	RES domain-containing protein		0
A0A3T0SG62_9GAMM	A0A3T0SG62_9GAMM	230	jackhmmer	-	225	2.1e-27	109.5	0	1	1	5.5e-32	2.8e-27	109.103	0	5	213	11	221	8	230	0.86	RES domain-containing protein		0
A0A537D647_9PROT	A0A537D647_9PROT	166	jackhmmer	-	225	2.1e-27	109.5	0	1	1	4.9e-32	2.5e-27	109.272	0	60	216	2	155	1	162	0.94	RES domain-containing protein (Fragment)		0
A0A6M7W5H0_9HYPH	A0A6M7W5H0_9HYPH	232	jackhmmer	-	225	2.2e-27	109.5	0	1	1	5.4e-32	2.8e-27	109.128	0	10	215	15	219	10	228	0.91	RES domain-containing protein		0
A0A1Y6EE40_9HYPH	A0A1Y6EE40_9HYPH	229	jackhmmer	-	225	2.2e-27	109.5	0	1	1	5.5e-32	2.9e-27	109.093	0	11	216	14	218	10	223	0.91	RES domain-containing protein		0
A0A0W8H5Y8_PSESS	A0A0W8H5Y8_PSESS	232	jackhmmer	-	225	2.3e-27	109.4	0	1	1	6e-32	3.1e-27	108.981	0	10	216	17	225	14	230	0.9	RES domain-containing protein		0
A0A0P9LZQ6_9PSED	A0A0P9LZQ6_9PSED	232	jackhmmer	-	225	2.3e-27	109.4	0	1	1	6e-32	3.1e-27	108.981	0	10	216	17	225	14	230	0.9	RES domain-containing protein		0
A0A3M5V7U9_PSESX	A0A3M5V7U9_PSESX	232	jackhmmer	-	225	2.3e-27	109.4	0	1	1	6e-32	3.1e-27	108.981	0	10	216	17	225	14	230	0.9	RES domain-containing protein		0
A0A554GDJ1_9PSED	A0A554GDJ1_9PSED	232	jackhmmer	-	225	2.3e-27	109.4	0	1	1	6e-32	3.1e-27	108.981	0	10	216	17	225	14	230	0.9	RES domain-containing protein		0
A0A854FC52_9GAMM	A0A854FC52_9GAMM	228	jackhmmer	-	225	2.3e-27	109.4	0	1	1	5.6e-32	2.9e-27	109.07	0.02	12	218	12	223	4	227	0.89	Uncharacterized protein		0
A0A172WV54_PSEST	A0A172WV54_PSEST	230	jackhmmer	-	225	2.5e-27	109.3	0	1	1	6.9e-32	3.6e-27	108.771	0	5	211	11	220	8	228	0.87	RES domain-containing protein		0
A0A7K3UU20_RHILE	A0A7K3UU20_RHILE	232	jackhmmer	-	225	2.5e-27	109.3	0	1	1	6.2e-32	3.2e-27	108.92	0	10	214	15	218	8	226	0.92	RES domain-containing protein		0
A0A7G6RGV9_RHILV	A0A7G6RGV9_RHILV	232	jackhmmer	-	225	2.6e-27	109.3	0	1	1	6.3e-32	3.3e-27	108.904	0	10	214	15	218	8	226	0.92	RES family NAD+ phosphorylase		0
A0A3S3WKG2_RHILE	A0A3S3WKG2_RHILE	232	jackhmmer	-	225	2.6e-27	109.2	0	1	1	6.4e-32	3.3e-27	108.883	0	10	214	15	218	8	226	0.92	RES domain-containing protein		0
X6E8W0_9HYPH	X6E8W0_9HYPH	232	jackhmmer	-	225	2.6e-27	109.2	0	1	1	6.7e-32	3.5e-27	108.804	0	11	214	16	218	10	228	0.91	RES domain-containing protein		0
A0A0C2EGV3_9PSED	A0A0C2EGV3_9PSED	222	jackhmmer	-	225	2.7e-27	109.2	0	1	1	7.2e-32	3.8e-27	108.704	0	11	212	9	213	6	220	0.86	RES domain-containing protein		0
A0A4V1T3B8_9HYPH	A0A4V1T3B8_9HYPH	237	jackhmmer	-	225	2.7e-27	109.2	0	1	1	6.2e-32	3.2e-27	108.917	0	12	219	18	227	13	233	0.93	RES domain-containing protein		0
A0A367VVF0_9PROT	A0A367VVF0_9PROT	232	jackhmmer	-	225	2.7e-27	109.2	0	1	1	6.9e-32	3.6e-27	108.768	0	12	214	17	218	12	224	0.91	RES domain-containing protein		0
A0A2N8M3A2_9GAMM	A0A2N8M3A2_9GAMM	232	jackhmmer	-	225	2.7e-27	109.2	0	1	1	6.5e-32	3.4e-27	108.846	0	10	217	15	224	10	230	0.91	RES domain-containing protein		0
A0A2G2GPZ0_9GAMM	A0A2G2GPZ0_9GAMM	235	jackhmmer	-	225	3e-27	109	0	1	1	7.4e-32	3.8e-27	108.673	0	12	215	22	227	17	232	0.91	RES domain-containing protein		0
A0A503WB20_9HYPH	A0A503WB20_9HYPH	232	jackhmmer	-	225	3e-27	109	0	1	1	7.5e-32	3.9e-27	108.661	0	11	214	16	218	9	228	0.91	RES domain-containing protein		0
J0K281_RHIL1	J0K281_RHIL1	232	jackhmmer	-	225	3.1e-27	109	0	1	1	7.7e-32	4e-27	108.62	0	10	214	15	218	8	226	0.92	RES domain-containing protein		0
A0A444HNF4_RHILE	A0A444HNF4_RHILE	232	jackhmmer	-	225	3.3e-27	108.9	0	1	1	8.1e-32	4.2e-27	108.544	0	10	214	15	218	8	226	0.92	RES domain-containing protein		0
A0A8A3M2K0_9HYPH	A0A8A3M2K0_9HYPH	232	jackhmmer	-	225	3.3e-27	108.9	0	1	1	8.1e-32	4.2e-27	108.544	0	10	214	15	218	8	226	0.92	RES family NAD+ phosphorylase		0
A0A2E9TQ87_9GAMM	A0A2E9TQ87_9GAMM	235	jackhmmer	-	225	3.4e-27	108.9	0	1	1	8.2e-32	4.3e-27	108.532	0	11	215	21	227	16	234	0.9	RES domain-containing protein		0
A0A6N7QRH1_9GAMM	A0A6N7QRH1_9GAMM	222	jackhmmer	-	225	3.4e-27	108.9	0	1	1	8.2e-32	4.3e-27	108.518	0	8	211	13	216	9	221	0.92	RES domain-containing protein		0
A0A1Q8SZ95_9GAMM	A0A1Q8SZ95_9GAMM	230	jackhmmer	-	225	3.4e-27	108.8	0	1	1	8.5e-32	4.4e-27	108.472	0	10	210	16	219	13	228	0.89	RES domain-containing protein		0
A0A385B6W7_9PSED	A0A385B6W7_9PSED	231	jackhmmer	-	225	3.4e-27	108.8	0	1	1	9e-32	4.7e-27	108.387	0	11	214	15	221	11	228	0.9	RES domain-containing protein		0
A0A1Q5R4V6_9BRAD	A0A1Q5R4V6_9BRAD	230	jackhmmer	-	225	3.4e-27	108.8	0	1	1	8.1e-32	4.2e-27	108.545	0	12	216	16	219	10	227	0.88	RES domain protein		0
A0A198YI71_9HYPH	A0A198YI71_9HYPH	232	jackhmmer	-	225	3.5e-27	108.8	0	1	1	8.4e-32	4.4e-27	108.491	0	10	214	15	218	8	226	0.92	RES domain-containing protein		0
A0A5C7NM46_9PROT	A0A5C7NM46_9PROT	240	jackhmmer	-	225	3.6e-27	108.8	0	1	1	8.5e-32	4.4e-27	108.476	0	11	215	18	225	10	231	0.93	RES domain-containing protein		0
A0A3D2GLQ1_9PROT	A0A3D2GLQ1_9PROT	219	jackhmmer	-	225	3.6e-27	108.8	0	1	1	9e-32	4.7e-27	108.397	0	9	207	9	206	3	212	0.91	RES domain-containing protein		0
A0A2E0M4B2_9PROT	A0A2E0M4B2_9PROT	219	jackhmmer	-	225	3.6e-27	108.8	0	1	1	9e-32	4.7e-27	108.397	0	9	207	9	206	3	212	0.91	RES domain-containing protein		0
A0A2E7J6N8_9GAMM	A0A2E7J6N8_9GAMM	219	jackhmmer	-	225	3.6e-27	108.8	0	1	1	9e-32	4.7e-27	108.397	0	9	207	9	206	3	212	0.91	RES domain-containing protein		0
A0A359D674_PSESP	A0A359D674_PSESP	231	jackhmmer	-	225	3.6e-27	108.8	0	1	1	9.8e-32	5.1e-27	108.27	0	12	214	16	221	12	227	0.9	RES domain-containing protein		0
A0A2K4W4J0_PSESX	A0A2K4W4J0_PSESX	232	jackhmmer	-	225	3.7e-27	108.7	0	1	1	9.8e-32	5.1e-27	108.279	0	10	216	17	225	14	230	0.9	RES domain-containing protein		0
A0A7G6SNB0_9HYPH	A0A7G6SNB0_9HYPH	232	jackhmmer	-	225	3.8e-27	108.7	0	1	1	9.3e-32	4.8e-27	108.35	0	10	215	15	219	9	228	0.91	RES family NAD+ phosphorylase		0
J2MAT8_9PSED	J2MAT8_9PSED	230	jackhmmer	-	225	3.8e-27	108.7	0	1	1	1.1e-31	5.8e-27	108.088	0	11	213	17	222	13	229	0.87	RES domain-containing protein		0
A0A172WK13_PSEST	A0A172WK13_PSEST	230	jackhmmer	-	225	3.9e-27	108.7	0	1	1	9.6e-32	5e-27	108.301	0	11	216	17	224	13	230	0.86	RES domain-containing protein		0
A0A1W2CIS8_9RHOB	A0A1W2CIS8_9RHOB	230	jackhmmer	-	225	3.9e-27	108.6	0	1	1	9.7e-32	5e-27	108.294	0	11	217	14	219	10	223	0.92	RES domain-containing protein		0
A0A435N5A0_9HYPH	A0A435N5A0_9HYPH	204	jackhmmer	-	225	4e-27	108.6	0	1	1	9e-32	4.7e-27	108.398	0	32	215	8	190	1	199	0.9	RES domain-containing protein (Fragment)		0
A0A831YRG9_9PROT	A0A831YRG9_9PROT	239	jackhmmer	-	225	4.1e-27	108.6	0	1	1	1e-31	5.4e-27	108.195	0	12	216	18	225	11	230	0.92	RES domain-containing protein		0
A0A6B3J4W9_RHILE	A0A6B3J4W9_RHILE	232	jackhmmer	-	225	4.3e-27	108.5	0	1	1	1e-31	5.3e-27	108.22	0	3	214	9	218	7	226	0.91	RES domain-containing protein		0
A0A7R6XCY6_9HYPH	A0A7R6XCY6_9HYPH	232	jackhmmer	-	225	4.5e-27	108.5	0	1	1	1.1e-31	5.8e-27	108.096	0	11	215	16	219	6	228	0.91	Uncharacterized protein		0
A0A1S2DBE5_9GAMM	A0A1S2DBE5_9GAMM	224	jackhmmer	-	225	4.5e-27	108.5	0	1	1	1.1e-31	5.8e-27	108.101	0	10	210	10	213	7	222	0.9	RES domain-containing protein		0
A0A553JJP6_SHEHA	A0A553JJP6_SHEHA	227	jackhmmer	-	225	4.5e-27	108.4	0	1	1	1e-31	5.3e-27	108.227	0.03	8	213	7	218	1	223	0.92	RES domain-containing protein		0
A0A1C7Z3B9_PSESX	A0A1C7Z3B9_PSESX	237	jackhmmer	-	225	4.6e-27	108.4	0	1	1	1.2e-31	6.1e-27	108.02	0	6	220	10	226	5	231	0.85	RES domain-containing protein		0
A0A349LS73_9GAMM	A0A349LS73_9GAMM	228	jackhmmer	-	225	4.6e-27	108.4	0	1	1	1.5e-31	7.8e-27	107.664	0	11	220	13	225	6	228	0.89	RES domain-containing protein		0
A0A2E4NVM8_9ALTE	A0A2E4NVM8_9ALTE	230	jackhmmer	-	225	4.7e-27	108.4	0	1	1	1.2e-31	6.3e-27	107.962	0	12	221	17	229	13	230	0.9	RES domain-containing protein		0
A0A4P7RUZ1_9SPHN	A0A4P7RUZ1_9SPHN	239	jackhmmer	-	225	4.8e-27	108.4	0	1	1	1.2e-31	6.4e-27	107.953	0	12	213	18	221	11	228	0.9	RES domain-containing protein		0
B1KQZ6_SHEWM	B1KQZ6_SHEWM	226	jackhmmer	-	225	5.1e-27	108.3	0	1	1	1.2e-31	6.1e-27	108.019	0.02	8	213	7	218	1	222	0.92	RES domain protein		0
A0A2T6BBI0_9RHOB	A0A2T6BBI0_9RHOB	234	jackhmmer	-	225	5.2e-27	108.3	0	1	1	1.4e-31	7.4e-27	107.741	0	11	218	15	221	9	227	0.89	RES domain-containing protein		0
A0A1Q4CQD4_9RHOB	A0A1Q4CQD4_9RHOB	234	jackhmmer	-	225	5.2e-27	108.3	0	1	1	1.4e-31	7.4e-27	107.741	0	11	218	15	221	9	227	0.89	RES domain-containing protein		0
A0A7G2S3M9_9GAMM	A0A7G2S3M9_9GAMM	235	jackhmmer	-	225	5.3e-27	108.2	0	1	1	1.3e-31	6.5e-27	107.926	0	11	215	21	227	16	234	0.91	RES domain-containing protein		0
J3GP98_9PSED	J3GP98_9PSED	230	jackhmmer	-	225	5.4e-27	108.2	0	1	1	1.6e-31	8.3e-27	107.575	0	11	213	17	222	13	229	0.85	RES domain-containing protein		0
A0A7R7AKF2_9HYPH	A0A7R7AKF2_9HYPH	232	jackhmmer	-	225	5.4e-27	108.2	0	1	1	1.4e-31	7.3e-27	107.772	0	11	214	16	218	10	227	0.91	Uncharacterized protein		0
A0A1B4YI62_RHILI	A0A1B4YI62_RHILI	232	jackhmmer	-	225	5.4e-27	108.2	0	1	1	1.4e-31	7.3e-27	107.772	0	11	214	16	218	10	227	0.91	RES domain-containing protein		0
A0A395KLG4_9HYPH	A0A395KLG4_9HYPH	232	jackhmmer	-	225	5.5e-27	108.2	0	1	1	1.3e-31	7e-27	107.82	0	11	215	16	219	10	228	0.91	RES domain-containing protein		0
Q0VPE4_ALCBS	Q0VPE4_ALCBS	235	jackhmmer	-	225	5.6e-27	108.1	0	1	1	1.4e-31	7.4e-27	107.747	0	11	215	21	227	16	231	0.89	RES domain-containing protein		0
A0A255Z7T6_9PROT	A0A255Z7T6_9PROT	231	jackhmmer	-	225	5.7e-27	108.1	0	1	1	1.4e-31	7.3e-27	107.755	0	12	214	15	216	11	223	0.92	RES domain-containing protein		0
A0A246RWW3_9GAMM	A0A246RWW3_9GAMM	224	jackhmmer	-	225	5.9e-27	108.1	0	1	1	8.4e-31	4.3e-26	105.23	0.02	12	211	12	213	8	221	0.82	RES domain-containing protein		0
A0A7V7PMI9_9HYPH	A0A7V7PMI9_9HYPH	240	jackhmmer	-	225	6.2e-27	108	0	1	1	1.5e-31	7.9e-27	107.647	0	12	219	18	227	14	232	0.92	RES family NAD+ phosphorylase		0
A0A4Q8Y9C8_RHILE	A0A4Q8Y9C8_RHILE	232	jackhmmer	-	225	6.2e-27	108	0	1	1	1.5e-31	8.1e-27	107.622	0	10	214	15	218	8	226	0.91	RES domain-containing protein		0
A0A162BPK3_PSEFL	A0A162BPK3_PSEFL	230	jackhmmer	-	225	6.5e-27	107.9	0	1	1	2.2e-31	1.1e-26	107.153	0	11	213	17	222	13	229	0.87	RES domain-containing protein		0
A0A1G9RMX7_9PSED	A0A1G9RMX7_9PSED	230	jackhmmer	-	225	6.6e-27	107.9	0	1	1	1.8e-31	9.5e-27	107.394	0	11	213	17	222	13	229	0.89	RES domain-containing protein		0
A0A3D0JQV1_PSESP	A0A3D0JQV1_PSESP	231	jackhmmer	-	225	6.6e-27	107.9	0	1	1	1.7e-31	8.8e-27	107.499	0	11	214	15	221	11	228	0.9	RES domain-containing protein		0
A0A6M7VRG4_9HYPH	A0A6M7VRG4_9HYPH	232	jackhmmer	-	225	7.1e-27	107.8	0	1	1	1.8e-31	9.1e-27	107.447	0	11	215	16	219	10	228	0.91	RES domain-containing protein		0
A0A6M7U2X8_RHILI	A0A6M7U2X8_RHILI	232	jackhmmer	-	225	7.1e-27	107.8	0	1	1	1.8e-31	9.1e-27	107.447	0	11	215	16	219	10	228	0.91	RES domain-containing protein		0
A0A0Q8KQC7_9HYPH	A0A0Q8KQC7_9HYPH	232	jackhmmer	-	225	7.1e-27	107.8	0	1	1	1.8e-31	9.1e-27	107.447	0	11	215	16	219	10	228	0.91	RES domain-containing protein		0
A0A1N6IHL4_9GAMM	A0A1N6IHL4_9GAMM	230	jackhmmer	-	225	7.1e-27	107.8	0	1	1	1.6e-31	8.5e-27	107.541	0.01	12	218	12	225	5	230	0.87	RES domain-containing protein		0
A0A0Q8MU55_9CAUL	A0A0Q8MU55_9CAUL	241	jackhmmer	-	225	7.4e-27	107.7	0	1	1	1.9e-31	9.8e-27	107.346	0	12	219	18	227	12	232	0.88	RES domain-containing protein		0
A0A423IZ04_9PSED	A0A423IZ04_9PSED	230	jackhmmer	-	225	7.4e-27	107.7	0	1	1	2e-31	1.1e-26	107.238	0	11	213	17	222	13	229	0.88	RES domain-containing protein		0
A0A1E4DPF9_9HYPH	A0A1E4DPF9_9HYPH	237	jackhmmer	-	225	8e-27	107.6	0	1	1	1.9e-31	9.8e-27	107.352	0	12	220	18	228	13	233	0.91	RES domain-containing protein		0
A0A7K3VM86_RHILE	A0A7K3VM86_RHILE	232	jackhmmer	-	225	8e-27	107.6	0	1	1	2e-31	1e-26	107.285	0	10	214	15	218	8	226	0.92	RES domain-containing protein		0
A0A4Z1CJS7_9ALTE	A0A4Z1CJS7_9ALTE	217	jackhmmer	-	225	8.3e-27	107.6	0	1	1	2.3e-31	1.2e-26	107.048	0	12	221	4	216	2	217	0.85	RES domain-containing protein		0
A0A7V1FQM6_9PSED	A0A7V1FQM6_9PSED	232	jackhmmer	-	225	8.4e-27	107.6	0	1	1	2.6e-31	1.4e-26	106.872	0	10	217	16	225	12	230	0.89	RES domain-containing protein		0
A0A0F9VCW3_9ZZZZ	A0A0F9VCW3_9ZZZZ	232	jackhmmer	-	225	8.4e-27	107.6	0	1	1	2.6e-31	1.4e-26	106.872	0	10	217	16	225	12	230	0.89	RES domain-containing protein		0
A0A380PRY1_YERFR	A0A380PRY1_YERFR	227	jackhmmer	-	225	8.9e-27	107.5	0	1	1	2.2e-31	1.1e-26	107.131	0.01	10	213	15	221	11	226	0.88	RES domain		0
A0A4R7RS76_9HYPH	A0A4R7RS76_9HYPH	230	jackhmmer	-	225	8.9e-27	107.5	0	1	1	2.3e-31	1.2e-26	107.067	0	11	214	12	214	8	221	0.91	RES domain-containing protein		0
A0A7W5N5I6_9PSED	A0A7W5N5I6_9PSED	230	jackhmmer	-	225	9.3e-27	107.4	0	1	1	2.8e-31	1.5e-26	106.787	0	11	213	17	222	13	229	0.88	RES domain-containing protein		0
A0A7Y1AFB8_9PSED	A0A7Y1AFB8_9PSED	231	jackhmmer	-	225	9.5e-27	107.4	0	1	1	2.5e-31	1.3e-26	106.926	0	11	214	15	221	11	228	0.89	RES family NAD+ phosphorylase		0
A0A6L5HUE9_9PSED	A0A6L5HUE9_9PSED	230	jackhmmer	-	225	9.9e-27	107.3	0	1	1	3.1e-31	1.6e-26	106.64	0.01	11	216	17	224	13	230	0.84	RES domain-containing protein		0
A0A0D0P7Z9_PSEFL	A0A0D0P7Z9_PSEFL	230	jackhmmer	-	225	1e-26	107.3	0	1	1	2.9e-31	1.5e-26	106.727	0	11	212	17	221	14	226	0.84	RES domain-containing protein		0
A0A1L9QEN2_9PROT	A0A1L9QEN2_9PROT	230	jackhmmer	-	225	1e-26	107.3	0	1	1	2.6e-31	1.3e-26	106.915	0	11	214	12	214	8	221	0.91	RES domain-containing protein		0
A0A0M7AIM4_9HYPH	A0A0M7AIM4_9HYPH	230	jackhmmer	-	225	1e-26	107.3	0	1	1	2.6e-31	1.4e-26	106.87	0	11	214	12	214	8	221	0.91	RES domain protein		0
A0A1V3GS76_9GAMM	A0A1V3GS76_9GAMM	228	jackhmmer	-	225	1e-26	107.3	0	1	1	2.4e-31	1.2e-26	107.005	0.01	12	218	12	223	4	228	0.89	RES domain-containing protein		0
A0A7G6Q084_RHILV	A0A7G6Q084_RHILV	232	jackhmmer	-	225	1.1e-26	107.2	0	1	1	2.5e-31	1.3e-26	106.938	0	3	214	9	218	7	226	0.91	RES family NAD+ phosphorylase		0
J3IA83_9PSED	J3IA83_9PSED	230	jackhmmer	-	225	1.1e-26	107.2	0	1	1	4.4e-31	2.3e-26	106.153	0	11	213	17	222	13	229	0.86	RES domain-containing protein		0
A0A2T5PSX3_9PSED	A0A2T5PSX3_9PSED	231	jackhmmer	-	225	1.1e-26	107.2	0	1	1	2.8e-31	1.4e-26	106.801	0	11	214	15	221	11	227	0.9	RES domain-containing protein		0
A0A653AXZ1_PSEOL	A0A653AXZ1_PSEOL	231	jackhmmer	-	225	1.1e-26	107.2	0	1	1	2.8e-31	1.4e-26	106.801	0	11	214	15	221	11	227	0.9	RES domain-containing protein		0
A0A504BVV8_9HYPH	A0A504BVV8_9HYPH	232	jackhmmer	-	225	1.1e-26	107.2	0	1	1	2.7e-31	1.4e-26	106.818	0	11	215	16	219	6	228	0.91	RES domain-containing protein		0
A0A1S9GC04_9HYPH	A0A1S9GC04_9HYPH	232	jackhmmer	-	225	1.2e-26	107.1	0	1	1	2.9e-31	1.5e-26	106.724	0	10	214	15	218	10	226	0.92	RES domain-containing protein		0
A0A2N3L6I5_9PROT	A0A2N3L6I5_9PROT	232	jackhmmer	-	225	1.2e-26	107.1	0	1	1	3e-31	1.5e-26	106.699	0	12	214	17	218	13	224	0.91	RES domain-containing protein		0
A0A6I0DPP8_BRUAN	A0A6I0DPP8_BRUAN	221	jackhmmer	-	225	1.2e-26	107.1	0	1	1	2.8e-31	1.5e-26	106.767	0	12	205	11	204	7	215	0.94	RES family NAD+ phosphorylase		0
A0A6P0AE71_RHILE	A0A6P0AE71_RHILE	232	jackhmmer	-	225	1.2e-26	107.1	0	1	1	2.9e-31	1.5e-26	106.734	0	10	214	15	218	9	226	0.92	RES domain-containing protein		0
A0A265DZS3_9GAMM	A0A265DZS3_9GAMM	231	jackhmmer	-	225	1.2e-26	107.1	0	1	1	1e-30	5.4e-26	104.93	0.01	11	211	17	219	12	226	0.83	RES domain-containing protein		0
A0A0P7ZHN7_9ALTE	A0A0P7ZHN7_9ALTE	217	jackhmmer	-	225	1.2e-26	107	0	1	1	6.5e-31	3.4e-26	105.596	0	12	220	4	215	2	217	0.86	RES domain		0
A0A5E6SP90_PSEFL	A0A5E6SP90_PSEFL	230	jackhmmer	-	225	1.2e-26	107	0	1	1	3.2e-31	1.6e-26	106.612	0	11	213	17	222	14	229	0.87	Uncharacterized protein		0
A0A423G565_9PSED	A0A423G565_9PSED	230	jackhmmer	-	225	1.2e-26	107	0	1	1	3.7e-31	1.9e-26	106.377	0	11	212	17	221	15	226	0.84	RES domain-containing protein		0
A0A2E6JU54_PSESP	A0A2E6JU54_PSESP	230	jackhmmer	-	225	1.2e-26	107	0	1	1	4.6e-31	2.4e-26	106.073	0	6	211	12	220	9	230	0.87	RES domain-containing protein		0
A0A447IBV9_9HYPH	A0A447IBV9_9HYPH	220	jackhmmer	-	225	1.3e-26	107	0	1	1	3.2e-31	1.7e-26	106.604	0	12	205	12	203	9	214	0.92	RES domain protein		0
A0A085V9R1_PSESX	A0A085V9R1_PSESX	237	jackhmmer	-	225	1.3e-26	106.9	0	1	1	3.4e-31	1.8e-26	106.488	0	6	220	10	226	5	231	0.86	RES domain-containing protein		0
A0A4Q3GL28_9HYPH	A0A4Q3GL28_9HYPH	233	jackhmmer	-	225	1.3e-26	106.9	0	1	1	3.1e-31	1.6e-26	106.65	0	13	219	16	222	11	228	0.92	RES domain-containing protein		0
A0A1V0KVU0_9GAMM	A0A1V0KVU0_9GAMM	230	jackhmmer	-	225	1.3e-26	106.9	0	1	1	3.5e-31	1.8e-26	106.45	0.02	8	216	17	224	11	228	0.89	RES domain-containing protein		0
A0A7G7Z7Y8_9GAMM	A0A7G7Z7Y8_9GAMM	241	jackhmmer	-	225	1.3e-26	106.9	0	1	1	3.7e-31	1.9e-26	106.371	0	11	213	17	221	12	231	0.91	RES family NAD+ phosphorylase		0
A0A7Z0KDZ5_PSEOL	A0A7Z0KDZ5_PSEOL	225	jackhmmer	-	225	1.3e-26	106.9	0	1	1	3.6e-31	1.9e-26	106.424	0	11	214	9	215	6	222	0.9	RES domain-containing protein		0
A0A0Q0E5S5_9PSED	A0A0Q0E5S5_9PSED	232	jackhmmer	-	225	1.4e-26	106.9	0	1	1	3.6e-31	1.9e-26	106.434	0.01	10	216	17	225	14	230	0.9	GntR family transcriptional regulator		0
A0A3M4UBU7_9PSED	A0A3M4UBU7_9PSED	232	jackhmmer	-	225	1.4e-26	106.9	0	1	1	3.6e-31	1.9e-26	106.434	0.01	10	216	17	225	14	230	0.9	RES domain-containing protein		0
A0A0Q0GGA9_PSESX	A0A0Q0GGA9_PSESX	232	jackhmmer	-	225	1.4e-26	106.9	0	1	1	3.6e-31	1.9e-26	106.434	0.01	10	216	17	225	14	230	0.9	RES domain-containing protein		0
A0A267K9W8_PSESS	A0A267K9W8_PSESS	232	jackhmmer	-	225	1.4e-26	106.9	0	1	1	3.6e-31	1.9e-26	106.434	0.01	10	216	17	225	14	230	0.9	RES domain-containing protein		0
A0A5E7LZ00_PSEFL	A0A5E7LZ00_PSEFL	229	jackhmmer	-	225	1.4e-26	106.9	0	1	1	3.8e-31	2e-26	106.332	0	11	214	16	222	12	228	0.83	Uncharacterized protein		0
A0A5N8T8W8_9GAMM	A0A5N8T8W8_9GAMM	228	jackhmmer	-	225	1.4e-26	106.9	0	1	1	3.5e-31	1.8e-26	106.455	0.01	12	218	12	223	4	227	0.89	RES domain-containing protein		0
A0A7W3WER4_9HYPH	A0A7W3WER4_9HYPH	232	jackhmmer	-	225	1.4e-26	106.8	0	1	1	3.4e-31	1.8e-26	106.491	0	10	215	15	219	12	228	0.92	RES family NAD+ phosphorylase		0
A0A5B0X353_9GAMM	A0A5B0X353_9GAMM	231	jackhmmer	-	225	1.5e-26	106.8	0	1	1	3.7e-31	1.9e-26	106.38	0	6	216	11	221	8	225	0.92	RES family NAD+ phosphorylase		0
A0A7X9Y8M0_9PSED	A0A7X9Y8M0_9PSED	230	jackhmmer	-	225	1.5e-26	106.7	0	1	1	3.9e-31	2.1e-26	106.293	0	11	211	17	220	11	228	0.89	RES family NAD+ phosphorylase		0
A0A1S1T4Z4_9HYPH	A0A1S1T4Z4_9HYPH	231	jackhmmer	-	225	1.5e-26	106.7	0	1	1	3.9e-31	2e-26	106.316	0	10	216	15	220	10	227	0.91	RES domain-containing protein		0
A0A1G6WP58_9PSED	A0A1G6WP58_9PSED	231	jackhmmer	-	225	1.6e-26	106.6	0	1	1	4.3e-31	2.3e-26	106.164	0	11	214	15	221	11	227	0.9	RES domain-containing protein		0
[truncated: 1,997 more rows]
