# Supplementary material for: A bacterial toxin-antitoxin system involved in an unusual response to genotoxic stress
Source: EMBO Rep. 2025 Aug 18;26(18):4532–62. doi: 10.1038/s44319-025-00545-y (PMC12457610; doi:10.1038/s44319-025-00545-y)
Supplement: Supplementary file 5 — Dataset EV3 [file 44319_2025_545_MOESM5_ESM.xlsx]

## Sheet: MTvWT_T0
Dataset EV3. Transcriptomic data from ciprofloxacin treatment RNA-seq experiments.
Gene_ID	logFC	logCPM	PValue	FDR	Lpg	Gene_product
AVR58_00330	-1.2996	9.22441	1.43e-12	7.21e-10	lpg0063	phospho-2-dehydro-3-deoxyheptonate aldolase
AVR58_00331	-1.39789	3.56843	2.21e-09	5.57e-07	-	hypothetical protein
AVR58_00335	-1.19385	7.93264	1.59e-13	1.2e-10	lpg0064	protein of unknown function
AVR58_00340	-1.25832	7.49066	8.87e-13	5.35e-10	lpg0065	protein of unknown function
AVR58_00345	-1.05019	7.93487	2.19e-11	8.27e-09	lpg0066	phosphoribosylglycinamide synthetase
AVR58_00350	-1.17187	5.93852	1.15e-11	4.98e-09	lpg0067	protein of unknown function
AVR58_00355	-1.03342	6.09125	3.83e-11	1.28e-08	lpg0068	hypothetical protein
AVR58_01525	2.21429	4.34618	8.4e-07	9.06e-05	lpg0304	23S ribosomal RNA
AVR58_02055	0.983604	5.27152	9.16e-06	0.000727781	lpg0415	protein of unknown function
AVR58_02885	-1.34959	6.08693	4.88e-10	1.47e-07	lpg0590	ATP-dependent protease
AVR58_03300	1.36295	5.16067	5.45e-08	7.83e-06	lpg0673	signal peptidase
AVR58_03975	-1.84152	10.2277	2.97e-09	6.62e-07	lpg0810	competence protein ComEA
AVR58_06050	1.02335	11.6371	8.02e-10	2.2e-07	lpg1218	flagellar biosynthesis protein FlgD
AVR58_07995	-12.5714	7.14168	5.74e-170	1.73e-166	lpg1604	protein of unknown function
AVR58_08000	-12.0541	7.2775	3.99e-125	6.03e-122	lpg1605	protein of unknown function
AVR58_08715	1.33683	11.3834	8.07e-06	0.000666626	lpg1750	ATP-dependent chaperone ClpB
AVR58_09965	-1.29184	3.96874	2.47e-07	3.11e-05	lpg1996	protein of unknown function
AVR58_09970	-1.22082	4.39913	6.34e-07	7.36e-05	lpg1997	hypothetical protein
AVR58_10110	1.02707	8.89973	1.16e-08	1.84e-06	lpg2024	molecular chaperone DnaJ
AVR58_12485	-1.163	5.99611	2.72e-08	4.11e-06	lpg2489	protein of unknown function
AVR58_12490	-1.50951	2.89755	4.18e-09	8.41e-07	-	hypothetical protein
AVR58_12495	-1.12633	5.96797	3.07e-09	6.62e-07	lpg2490	type IV secretion protein Dot
AVR58_12920	-0.981045	9.21891	8.31e-09	1.39e-06	lpg2569	protein of unknown function
AVR58_13670	-1.84356	3.64925	6.46e-18	6.5e-15	lpg2716	hypothetical protein
*note about data interpretation
*logFC = log2FC
*comparisons between the two strains are ∆lpg1604-05 relative to wild type (ie positive values are enriched in ∆lpg1604-05 and negative values are enriched in wild type)
*otherwise comparisons are post-treatment time point vs pre-treatment

## Sheet: MTvWT_1hr
Gene_ID	logFC	logCPM	PValue	FDR	Lpg	Gene_product
AVR58_00180	1.16073	6.49172	3.05e-07	4.8e-05	lpg0037	ABC transporter substrate-binding protein
AVR58_00975	1.02573	8.52384	1.62e-06	0.000169036	lpg0195	protein of unknown function
AVR58_01060	1.39465	7.42182	2.12e-10	1.28e-07	lpg0213	murein hydrolase effector protein LrgB
AVR58_01940	0.956689	6.24151	2.21e-05	0.000941284	-	hypothetical protein
AVR58_03285	0.977579	7.36752	4.61e-09	1.55e-06	lpg0670	alpha/beta hydrolase
AVR58_03975	-2.53234	10.2277	1.85e-15	1.86e-12	lpg0810	competence protein ComEA
AVR58_05740	-0.960108	6.0748	9.49e-06	0.000485799	lpg1158	type IV secretion protein Dot
AVR58_05805	1.17919	5.24997	1.97e-06	0.000189542	lpg1170	Pyruvate formate-lyase 1-activating enzyme
AVR58_07230	0.990239	6.9269	4.93e-06	0.000303486	lpg1451	kinase inhibitor
AVR58_07600	1.09875	6.67008	1.29e-05	0.000629627	lpg1526	protein of unknown function
AVR58_07995	-13.2988	7.14168	1.44e-223	4.36e-220	lpg1604	protein of unknown function
AVR58_08000	-13.6679	7.2775	1.79e-212	2.7e-209	lpg1605	protein of unknown function
AVR58_08155	1.00288	4.56937	6.46e-06	0.000361404	lpg1636	acetyltransferase
AVR58_09950	1.09107	6.60003	9.23e-08	2.14e-05	lpg1993	polysaccharide deacetylase
AVR58_10080	1.05255	5.38873	1.53e-08	4.19e-06	lpg2018	protein of unknown function
AVR58_10375	1.01727	5.56643	3.65e-07	5.01e-05	lpg2075	DNA adenine methylase
AVR58_10510	1.33546	5.35991	5.87e-11	4.43e-08	lpg2099	peptide methionine sulfoxide reductase
AVR58_11350	1.05264	6.76447	6.26e-07	8.21e-05	lpg2268	hypothetical protein
AVR58_11620	0.964083	6.20073	2.07e-07	3.67e-05	lpg2323	type IV pili twitching motility protein PilT
AVR58_13280	1.11847	8.63634	3.31e-10	1.66e-07	lpg2641	endopeptidase IV
AVR58_13310	1.04778	7.01654	2.78e-09	1.05e-06	lpg2647	phenylalanine 4-monooxygenase

## Sheet: MTvWT_6hr
Gene_ID	logFC	logCPM	PValue	FDR	Lpg	Gene_product
AVR58_00015	-1.52736	6.53584	1.07e-21	1.12e-19	lpg0003	DNA polymerase
AVR58_00065	1.11884	8.04944	2.37e-13	5.42e-12	lpg0013	quercetin 2,3-dioxygenase
AVR58_00145	1.01439	6.10659	1.7e-08	1.87e-07	lpg0029	diguanylate phosphodiesterase
AVR58_00165	0.968582	4.39264	1.18e-06	8.66e-06	lpg0034	protein of unknown function
AVR58_00220	-0.990455	8.59397	3.08e-05	0.000158362	-	hypothetical protein
AVR58_00256	1.43034	6.05373	2.78e-15	9.23e-14	-	hypothetical protein
AVR58_00330	1.08219	9.22441	2.21e-08	2.34e-07	lpg0063	phospho-2-dehydro-3-deoxyheptonate aldolase
AVR58_00375	1.37445	7.44449	2.11e-25	3.54e-23	lpg0073	diguanylate cyclase
AVR58_00380	1.09447	7.62224	4e-11	6.85e-10	lpg0074	glutamate synthase
AVR58_00635	-0.978209	8.89629	2.15e-14	5.91e-13	lpg0126	Dot/Icm secretion system substrate
AVR58_00665	1.06852	5.91546	2.13e-10	3.43e-09	lpg0132	protein of unknown function
AVR58_00760	1.02973	6.37708	1.26e-07	1.17e-06	lpg0151	protein of unknown function
AVR58_00770	-1.25359	4.99382	9e-10	1.28e-08	-	hypothetical protein
AVR58_00890	-1.08582	4.74437	9.16e-07	6.84e-06	lpg0176	protein of unknown function
AVR58_00920	-0.968127	5.91214	8.34e-07	6.32e-06	lpg0182	protein of unknown function
AVR58_00935	-1.04038	4.4478	7.37e-06	4.41e-05	lpg0185	multidrug ABC transporter ATP-binding protein
AVR58_00980	-1.50171	3.19765	1.3e-08	1.47e-07	lpg0196	hypothetical protein
AVR58_01060	0.98888	7.42182	2.68e-06	1.78e-05	lpg0213	murein hydrolase effector protein LrgB
AVR58_01065	0.993998	7.46419	2.23e-10	3.57e-09	lpg0214	murein hydrolase transporter LrgA
AVR58_01130	-1.25986	7.56791	4.96e-20	3.41e-18	lpg0227	type IV secretion protein Dot
AVR58_01200	0.984968	4.6712	6.57e-06	4e-05	lpg0241	glutaminase A
AVR58_01245	-1.08795	9.51699	1.4e-08	1.57e-07	lpg0250	ATP-dependent RNA helicase RhlE
AVR58_01265	-1.0977	5.8716	1.18e-05	6.71e-05	lpg0254	protein of unknown function
AVR58_01270	-1.32103	5.5576	6.07e-14	1.55e-12	lpg0255	outer membrane channel protein
AVR58_01295	-1.0417	6.82098	2.77e-11	4.9e-10	lpg0260	protein of unknown function
AVR58_01380	-0.965954	6.639	1.36e-09	1.87e-08	lpg0276	Ras GEF/LegG2
AVR58_01450	-1.2182	7.91356	2.15e-16	8.53e-15	lpg0289	polyphosphate kinase
AVR58_01585	1.04059	11.0692	5.79e-15	1.8e-13	lpg0320	50S ribosomal protein L10
AVR58_01805	-1.37367	7.01741	8.68e-13	1.89e-11	lpg0365	type IV secretion protein Dot
AVR58_01820	1.09639	5.76226	9.51e-11	1.58e-09	lpg0369	Carboxylesterase 2
AVR58_01825	1.05082	5.17881	2.04e-06	1.4e-05	lpg0370	ribosome association toxin RatA
AVR58_01860	-1.48963	7.30269	3.91e-21	3.58e-19	lpg0376	protein SdhA
AVR58_01875	-1.36969	6.87373	2.62e-12	5.39e-11	lpg0379	ribosomal protein S6 modification protein
AVR58_01915	-1.27899	5.07794	1.94e-09	2.64e-08	lpg0387	protein of unknown function
AVR58_01940	0.968435	6.24151	9.37e-06	5.42e-05	-	hypothetical protein
AVR58_01980	-1.46861	4.07302	4.42e-09	5.56e-08	lpg0401	protein of unknown function
AVR58_02050	1.45958	5.64405	1.8e-12	3.8e-11	lpg0414	ribosomal protein S6 modification protein
AVR58_02155	-1.18467	3.22129	1.31e-06	9.46e-06	lpg0435	SAM-dependent methyltransferase
AVR58_02160	-1.75079	9.37119	2.26e-35	8.54e-33	lpg0436	protein of unknown function
AVR58_02165	-1.35431	6.53262	2.06e-20	1.56e-18	lpg0437	protein of unknown function
AVR58_02170	-1.00055	7.08352	9.36e-12	1.79e-10	lpg0439	protein of unknown function
AVR58_02265	-1.0887	7.52923	1.31e-07	1.21e-06	lpg0458	type IV secretion protein IcmF
AVR58_02275	-1.41685	6.25066	7.65e-10	1.1e-08	lpg0460	bifunctional phosphoribosylaminoimidazolecarboxamide formyltransferase/inosine monophosphate cyclohydrolase
AVR58_02280	-1.38342	5.53936	1.17e-07	1.09e-06	lpg0461	ribosomal protein L11 methyltransferase
AVR58_02285	-1.43608	7.02333	8.65e-12	1.69e-10	lpg0462	acetyl-CoA carboxylase biotin carboxylase subunit
AVR58_02295	-1.10335	5.1456	6.63e-06	4.02e-05	lpg0464	3-dehydroquinate dehydratase
AVR58_02315	1.23063	6.00954	2.51e-12	5.22e-11	lpg0469	protein of unknown function
AVR58_02330	1.05393	4.16501	9.41e-07	7.01e-06	lpg0472	type IV secretion protein IcmC
AVR58_02335	1.14664	7.20365	5.4e-15	1.7e-13	lpg0473	acetyltransferase
AVR58_02360	1.16782	6.56979	5.41e-10	8.12e-09	lpg0478	50S ribosomal protein L33
AVR58_02430	1.7584	5.19236	1.45e-05	8.03e-05	lpg0493	amino acid ABC transporter ATP-binding protein
AVR58_02460	1.00574	11.495	2.84e-07	2.41e-06	lpg0499	peptidase S41
AVR58_02480	-1.17571	9.30397	2.07e-11	3.7e-10	lpg0502	phospholipase
AVR58_02481	-1.32112	6.7581	2.56e-10	4e-09	-	hypothetical protein
AVR58_02560	-1.06994	9.87869	7.52e-15	2.29e-13	lpg0518	type IV secretion protein Dot
AVR58_02575	-0.978224	5.09904	3.27e-06	2.13e-05	lpg0521	uridine kinase
AVR58_02690	0.9933	8.06125	1.84e-09	2.53e-08	lpg0547	outer membrane lipoprotein LolB
AVR58_02715	0.998614	5.93542	1.99e-06	1.38e-05	lpg0552	hypothetical protein
AVR58_02750	1.16607	11.0721	7.74e-19	4.33e-17	lpg0558	aminotransferase
AVR58_02775	0.964493	12.4496	5.72e-10	8.42e-09	lpg0563	protein of unknown function
AVR58_02785	1.05591	5.33757	5.92e-07	4.68e-06	lpg0565	nucleoside recognition protein
AVR58_02920	1.22775	6.0063	9.79e-09	1.15e-07	lpg0597	ACP synthetase
AVR58_02955	-1.36313	5.92812	8.83e-08	8.38e-07	lpg0603	ABC transporter permease
AVR58_03005	1.83615	5.55396	3.56e-22	4.07e-20	lpg0613	protein of unknown function
AVR58_03035	1.07442	7.65536	6.99e-14	1.74e-12	lpg0619	glyoxalase
AVR58_03055	1.33721	8.1951	1.04e-09	1.46e-08	lpg0623	hypothetical protein
AVR58_03110	-1.49707	12.2712	3.75e-20	2.63e-18	lpg0634	type IV secretion protein Dot
AVR58_03125	-1.26709	8.74566	1.15e-19	7.23e-18	lpg0637	MFS transporter
AVR58_03130	-0.991609	8.45561	6.86e-12	1.35e-10	lpg0638	MFS transporter
AVR58_03135	-1.00253	7.41844	6.67e-11	1.14e-09	lpg0639	phosphopentomutase
AVR58_03160	0.969782	11.0233	2.38e-10	3.76e-09	lpg0644 | lpg0645	Structural toxin protein RtxA
AVR58_03250	-1.22774	5.10841	0.000125466	0.000549755	lpg0662	multidrug MFS transporter
AVR58_03310	-1.04222	3.5746	8.33e-05	0.000383511	lpg0675	protein of unknown function
AVR58_03420	-1.09892	8.06817	7.19e-16	2.55e-14	lpg0697	carbonic anhydrase
AVR58_03520	1.358	4.44827	1.51e-10	2.46e-09	lpg0717	hypothetical protein
AVR58_03545	-1.45567	12.3497	1.62e-13	3.92e-12	lpg0722	protein of unknown function
AVR58_03550	-0.971515	7.22346	9.94e-09	1.17e-07	lpg0723	protein of unknown function
AVR58_03615	1.18915	10.4152	2.5e-16	9.68e-15	lpg0737	signal peptidase
AVR58_03630	1.5821	8.49241	3.8e-26	6.74e-24	lpg0740	protein of unknown function
AVR58_03705	1.17647	9.5694	1.12e-08	1.29e-07	lpg0754	acetyltransferase
AVR58_03725	-1.02229	6.96966	1.09e-08	1.27e-07	lpg0758	dTDP-glucose 4,6-dehydratase
AVR58_03755	-1.15253	8.33526	7.02e-07	5.46e-06	lpg0765	protein of unknown function
AVR58_03780	-1.17561	6.98749	3.72e-10	5.65e-09	lpg0770	protein of unknown function
AVR58_03785	0.953533	8.16011	1.88e-12	3.94e-11	lpg0771	protein of unknown function
AVR58_03790	1.05694	7.75966	3.15e-15	1.04e-13	lpg0772	ABC transporter
AVR58_03830	1.48588	5.52748	5.03e-19	2.86e-17	lpg0781	carbon storage regulator
AVR58_03850	1.18334	8.60878	1.52e-20	1.21e-18	lpg0785	acetyl-CoA carboxylase subunit alpha
AVR58_03855	1.02162	7.22949	8.79e-12	1.7e-10	lpg0786	tRNA(Ile)-lysidine synthase
AVR58_03940	-1.08544	7.57831	1.98e-08	2.13e-07	lpg0803	acyl-CoA dehydrogenase
AVR58_03965	-0.954075	6.44118	1.42e-06	1.01e-05	lpg0808	UDP-N-acetylglucosamine--N-acetylmuramyl- (pentapeptide) pyrophosphoryl-undecaprenol N-acetylglucosamine transferase
AVR58_03970	-1.12151	7.6779	1.34e-13	3.3e-12	lpg0809	peptidase M20
AVR58_04030	1.06411	6.50112	1.14e-14	3.28e-13	lpg0821	glycosyl transferase
AVR58_04040	1.54754	7.12691	2.49e-15	8.37e-14	lpg0823	neurogenic locus notch
AVR58_04100	-1.70839	4.15797	9.03e-05	0.000409518	lpg0835	anthranilate synthase
AVR58_04140	1.07241	6.87779	1.07e-11	2e-10	lpg0843	outer membrane lipid asymmetry maintenance protein MlaD
AVR58_04185	1.64226	6.25223	1.96e-15	6.63e-14	lpg0852	protein of unknown function
AVR58_04195	0.952483	7.12086	3.71e-07	3.08e-06	lpg0854	protein of unknown function
AVR58_04255	0.999037	6.65984	2.79e-08	2.92e-07	lpg0865	protein of unknown function
AVR58_04270	1.02205	7.25904	2.71e-10	4.21e-09	lpg0868	acyl-CoA dehydrogenase
AVR58_04310	0.967858	9.70843	2.21e-08	2.34e-07	lpg0876	NAD(P) transhydrogenase subunit alpha
AVR58_04385	1.53889	9.74871	3.36e-25	5.33e-23	lpg0892	kynurenine 3-monooxygenase
AVR58_04390	2.1898	10.8871	4.63e-44	2.33e-41	lpg0893	hypothetical protein
AVR58_04395	1.20716	8.55704	7.76e-20	5.09e-18	lpg0894	cytochrome C oxidase subunit III
AVR58_04440	1.4128	7.52279	6.41e-21	5.39e-19	-	hypothetical protein
AVR58_04445	1.72496	8.20673	8.92e-17	4.02e-15	-	protein of unknown function
AVR58_04450	1.47912	8.79916	1.49e-18	7.38e-17	lpg0903	Putative serine protease HtrA
AVR58_04470	1.39919	8.85086	8.22e-15	2.48e-13	lpg0907	anti-sigma28 factor FlgM
AVR58_04485	2.37325	8.38452	3.64e-34	1.22e-31	lpg0910	enhanced entry protein EnhA
AVR58_04490	1.53795	5.00539	4.6e-07	3.72e-06	lpg0911	type III pantothenate kinase
AVR58_04510	1.17262	6.01023	4.19e-07	3.42e-06	lpg0916	cell division protein
AVR58_04525	2.42645	3.74492	1.14e-06	8.38e-06	lpg0919	peptidase M50
AVR58_04540	1.5254	8.29364	1.73e-16	7.34e-15	lpg0922	electron transfer flavoprotein subunit beta
AVR58_04560	-1.33573	9.74104	1.1e-14	3.18e-13	lpg0926	protein of unknown function
AVR58_04590	1.65045	9.43245	2.49e-27	5.37e-25	lpg0932	shikimate kinase
AVR58_04605	1.24354	9.63159	3.64e-22	4.07e-20	lpg0935	universal stress protein UspA
AVR58_04625	1.53659	6.7182	1.05e-16	4.58e-15	lpg0939	multidrug DMT transporter permease
AVR58_04635	-1.00978	6.89364	3.77e-08	3.91e-07	lpg0941	protein of unknown function
AVR58_04650	-1.29353	6.0199	9.43e-16	3.27e-14	lpg0944	protein of unknown function
AVR58_04730	-0.981076	4.80601	5.43e-05	0.000260493	lpg0960	peptide ABC transporter permease
AVR58_04770	-1.25785	10.174	1.64e-19	9.91e-18	lpg0968	protein of unknown function
AVR58_04775	-1.396	9.27786	2.17e-13	5.02e-12	lpg0969	protein of unknown function
AVR58_04861	1.09165	3.61429	7.98e-05	0.000369547	lpg0985	hypothetical protein
AVR58_04890	-1.88667	2.11908	7.92e-07	6.04e-06	lpg0991	protein of unknown function
AVR58_04995	0.960182	7.42916	9.44e-06	5.44e-05	lpg1011	ABC transporter ATP-binding protein
AVR58_05130	1.01722	4.92739	4.51e-09	5.63e-08	lpg1039	hypothetical protein
AVR58_05160	1.02427	3.87046	0.000157944	0.000673493	lpg1046	hypothetical protein
AVR58_05205	1.5531	9.69698	9.93e-30	2.73e-27	lpg1055	type IV secretion protein Dot
AVR58_05206	1.29402	6.09674	1.71e-13	4.09e-12	-	protein of unknown function
AVR58_05245	1.24181	6.00595	1.13e-11	2.09e-10	lpg1062	protein of unknown function
AVR58_05295	-2.71091	-0.838671	9.7e-05	0.000436604	lpg1072	transposase
AVR58_05345	-1.49473	6.72278	2.09e-23	3e-21	lpg1084	protein of unknown function
AVR58_05350	-1.08252	7.04939	4.23e-10	6.38e-09	lpg1085	integrase
AVR58_05360	-0.973757	4.77469	9.08e-06	5.29e-05	lpg1087	virulence factor MviN
AVR58_05420	0.956597	5.22255	1.75e-07	1.58e-06	lpg1098	hypothetical protein
AVR58_05490	-1.71433	10.0943	1.95e-32	5.87e-30	lpg1111	protein of unknown function
AVR58_05505	-1.47222	4.71877	5.92e-14	1.53e-12	lpg1114	histidine kinase
AVR58_05510	-1.34324	1.81277	1.33e-05	7.44e-05	-	circadian clock protein KaiB
AVR58_05520	-1.08731	10.4681	2.51e-09	3.35e-08	lpg1116	protein of unknown function
AVR58_05525	1.17353	8.6976	9.99e-15	2.93e-13	lpg1117	acyltransferase
AVR58_05775	-1.35079	2.79421	6.42e-05	0.000301992	-	hypothetical protein
AVR58_05785	-1.06578	5.68132	5.94e-06	3.66e-05	lpg1166	protein of unknown function
AVR58_05830	1.17987	13.4363	1.82e-15	6.25e-14	-	protein of unknown function
AVR58_05855	-1.1764	7.86143	7.5e-17	3.43e-15	lpg1179	3,4-dihydroxy-2-butanone 4-phosphate synthase
AVR58_05860	-1.46692	6.25241	4.18e-19	2.43e-17	lpg1180	6,7-dimethyl-8-ribityllumazine synthase
AVR58_05870	-1.03225	9.26409	5.89e-16	2.12e-14	lpg1182	2-dehydro-3-deoxyphosphooctonate aldolase
AVR58_05950	-1.0367	5.58756	7.22e-05	0.000337877	lpg1198	histidinol-phosphate aminotransferase
AVR58_05985	1.19766	8.23558	1.97e-06	1.37e-05	lpg1205	DNA-binding protein
AVR58_05990	1.06022	7.46461	6.59e-09	7.99e-08	lpg1206	30S ribosomal protein S30
AVR58_06005	-1.59958	8.77762	6.99e-08	6.74e-07	lpg1209	isomerase
AVR58_06010	-1.71074	7.30602	1.29e-14	3.64e-13	lpg1210	acetyltransferase
AVR58_06015	-2.0443	6.69047	2.17e-13	5.02e-12	lpg1211	lysine transporter LysE
AVR58_06020	-1.73584	5.98278	2.56e-14	6.84e-13	lpg1212	transcriptional regulator
AVR58_06025	-1.71421	3.27396	7.85e-09	9.41e-08	lpg1213	ATPase
AVR58_06040	1.07907	10.5734	6.13e-17	2.85e-15	lpg1216	flagellar biosynthesis protein FlgB
AVR58_06365	2.31044	4.72325	2.82e-28	6.56e-26	lpg1278	hypothetical protein
AVR58_06370	1.83902	5.3393	4.54e-14	1.2e-12	lpg1279	protein of unknown function
AVR58_06385	1.47276	5.14831	2.41e-07	2.08e-06	lpg1282	stationary phase survival protein SurE
AVR58_06405	1.4581	7.18866	3.76e-21	3.55e-19	lpg1286	transcriptional regulator
AVR58_06410	1.64583	5.58355	3.8e-24	5.73e-22	lpg1287	Holliday junction resolvase
AVR58_06415	2.36723	6.73773	1.04e-61	1.04e-58	lpg1288	Holliday junction ATP-dependent DNA helicase RuvA
AVR58_06420	0.992515	5.84128	5.45e-10	8.14e-09	lpg1289	protein of unknown function
AVR58_06455	-0.969776	4.73297	1.68e-05	9.18e-05	lpg1295	hydroxyacylglutathione hydrolase
AVR58_06475	1.56026	4.74095	2.82e-13	6.35e-12	lpg1298	protein of unknown function
AVR58_06530	1.09037	3.33386	6.6e-06	4.01e-05	lpg1309	hypothetical protein
AVR58_06560	1.49367	4.30691	2.61e-12	5.39e-11	lpg1317	protein of unknown function
AVR58_06610	3.69243	2.39463	9.33e-09	1.1e-07	lpg1327	protein of unknown function
AVR58_06615	1.20744	7.1225	2.27e-07	1.99e-06	lpg1328	Thaumatin family protein
AVR58_06630	1.02765	8.99801	2.41e-16	9.44e-15	lpg1331	protease
AVR58_06655	1.25568	6.33675	4.73e-08	4.79e-07	lpg1336	endopeptidase IV
AVR58_06765	-1.22259	5.40277	4.24e-15	1.35e-13	lpg1358	type II secretory pathway protein
AVR58_06770	-1.00062	5.73963	2.92e-10	4.5e-09	lpg1359	type II secretion system protein GspJ
AVR58_06790	-0.972754	5.7883	3.66e-07	3.04e-06	lpg1363	type II secretion system protein GspF
AVR58_06805	-1.06374	6.72474	2.18e-13	5.02e-12	lpg1366	protein of unknown function
AVR58_06810	-1.22053	4.95856	1.05e-10	1.74e-09	lpg1367	1-aminocyclopropane-1-carboxylate deaminase
AVR58_06860	-1.18846	5.69588	2.55e-14	6.84e-13	lpg1377	iojap family protein
AVR58_06870	-1.05304	8.39381	1.97e-16	8.02e-15	lpg1379	urocanate hydratase
AVR58_06875	-0.989447	7.51244	1.7e-11	3.07e-10	lpg1380	histidine ammonia-lyase
AVR58_06880	-1.11817	6.91141	3.24e-12	6.61e-11	lpg1381	aldehyde dehydrogenase
AVR58_06885	-1.14422	7.06182	4e-15	1.28e-13	lpg1382	short-chain dehydrogenase
AVR58_06905	-0.969016	3.70383	2.02e-05	0.000107675	lpg1386	endopeptidase IV
AVR58_06965	-1.62995	5.4052	8.62e-12	1.69e-10	lpg1398	ABC transporter substrate-binding protein
AVR58_07320	-1.057	5.1372	1.88e-07	1.69e-06	lpg1469	diguanylate phosphodiesterase
AVR58_07485	-1.1944	8.13248	1.75e-16	7.34e-15	lpg1503	dihydrolipoamide acetyltransferase
AVR58_07490	-1.20468	8.99244	9.07e-19	4.8e-17	lpg1504	pyruvate dehydrogenase
AVR58_07710	1.03522	9.83233	1.4e-14	3.89e-13	lpg1548	nucleoside-diphosphate kinase
AVR58_07740	-1.39337	9.92119	2.69e-21	2.62e-19	lpg1554	long-chain fatty acid--CoA ligase
AVR58_07745	-1.72351	3.5197	1.4e-08	1.57e-07	lpg1555	ABC transporter substrate-binding protein
AVR58_07765	-1.24809	8.23466	1.22e-18	6.37e-17	lpg1559	2-oxoisovalerate dehydrogenase
AVR58_07770	-1.57846	8.21719	1.33e-21	1.34e-19	lpg1560	branched-chain alpha-keto acid dehydrogenase subunit E2
AVR58_07900	-1.15659	5.92413	2.35e-06	1.59e-05	lpg1584	phosphatidylcholine synthase
AVR58_07910	-1.20681	4.64607	3.22e-08	3.35e-07	lpg1586	hypothetical protein
AVR58_07920	-1.55341	8.62643	9.02e-27	1.7e-24	lpg1588	Dot/Icm secretion system substrate
AVR58_07950	-1.24643	4.82858	1.54e-07	1.41e-06	lpg1594	hypothetical protein
AVR58_07975	-1.44311	2.8997	0.000119257	0.00052331	lpg1600	tRNA-Ser
AVR58_07990	-2.27549	6.81442	3.22e-53	2.43e-50	lpg1603	phospholipase
AVR58_07995	-14.4862	7.14168	1.5e-302	4.52e-299	lpg1604	protein of unknown function
AVR58_08000	-12.474	7.2775	1.26e-258	1.9e-255	lpg1605	protein of unknown function
AVR58_08010	-1.23842	7.33871	6.75e-20	4.53e-18	lpg1607	phosphoenolpyruvate carboxylase
AVR58_08020	-0.977456	5.48626	2.17e-08	2.31e-07	lpg1609	gamma-glutamyl-phosphate reductase
AVR58_08025	-1.11251	5.00168	5.64e-09	6.86e-08	lpg1610	glutamate 5-kinase
AVR58_08030	-1.04619	4.93544	2.18e-05	0.000115235	lpg1611	MerR family transcriptional regulator
AVR58_08035	-0.954463	4.09832	0.000156932	0.000670122	lpg1612	transcriptional regulator
AVR58_08040	-1.76758	3.39529	2.05e-11	3.69e-10	lpg1613	acetyltransferase
AVR58_08050	-1.36174	5.11113	1.24e-12	2.66e-11	lpg1615	ABC transporter ATP-binding protein
AVR58_08080	-1.41518	5.86791	5.72e-21	5.08e-19	lpg1621	type IV secretion protein Dot
AVR58_08100	-1.3605	3.04032	3.78e-05	0.000190382	lpg1625	protein of unknown function
AVR58_08110	-1.0209	7.9148	3.95e-16	1.49e-14	lpg1627	protein of unknown function
AVR58_08115	-1.41757	3.3705	2.36e-07	2.06e-06	lpg1628	CoF synthetase
AVR58_08125	-0.982373	3.28651	9.14e-05	0.000413391	lpg1630	3-beta hydroxysteroid dehydrogenase
AVR58_08135	-0.99429	4.37699	1.57e-06	1.11e-05	lpg1632	glycosyl transferase
AVR58_08220	-1.28529	6.74885	2.53e-08	2.65e-07	lpg1649	myo-inosose-2 dehydratase
AVR58_08225	-1.55932	7.78104	1.47e-20	1.2e-18	lpg1650	3D-(3,5/4)-trihydroxycyclohexane-1,2-dione acylhydrolase (decyclizing)
AVR58_08230	-1.41757	7.82242	3.26e-23	4.48e-21	lpg1651	kinase
AVR58_08235	-1.13918	7.92405	1.23e-16	5.31e-15	lpg1652	inositol 2-dehydrogenase
AVR58_08245	-1.07473	6.88401	3.87e-11	6.68e-10	lpg1654	protein of unknown function
AVR58_08250	-0.994119	6.48641	5.23e-08	5.25e-07	lpg1655	peptidase M4
AVR58_08255	-0.955105	5.26417	8.96e-05	0.000406577	lpg1656	protein of unknown function
AVR58_08260	-1.54456	6.45469	1.44e-19	8.85e-18	lpg1657	N(G),N(G)-dimethylarginine dimethylaminohydrolase
AVR58_08265	-1.1134	5.01177	2.61e-07	2.22e-06	lpg1658	amino acid:proton antiporter
AVR58_08290	-1.2537	5.39833	1.94e-07	1.73e-06	lpg1663	protein of unknown function
AVR58_08330	-1.17946	9.62312	8.24e-19	4.46e-17	lpg1670	protein of unknown function
AVR58_08335	-1.4287	9.25819	1.11e-28	2.79e-26	lpg1671	alpha-amylase
AVR58_08386	-1.49823	4.16782	9.27e-06	5.38e-05	lpg1681	hypothetical protein
AVR58_08390	-1.14674	5.32593	5.71e-10	8.42e-09	lpg1682	Putative ketoacyl reductase
AVR58_08455	-1.173	7.1788	1.82e-20	1.41e-18	lpg1697	protein of unknown function
AVR58_08460	-0.97222	6.09238	1.98e-06	1.38e-05	lpg1698	protein convertase
AVR58_08475	-1.49056	5.79412	1.6e-11	2.9e-10	lpg1701	kinectin 1
AVR58_08480	-1.92961	9.74288	2.2e-39	9.48e-37	lpg1702	type IV secretion protein Dot
AVR58_08490	1.26976	3.10004	1.8e-06	1.26e-05	lpg1704	DNA polymerase V
AVR58_08520	0.959962	4.83228	2.44e-05	0.000127668	lpg1710	cytochrome C
AVR58_08540	1.39043	9.12369	9.69e-22	1.05e-19	lpg1714	30S ribosomal protein S2
AVR58_08720	-1.20151	6.81209	6.42e-14	1.63e-12	lpg1751	type IV secretion protein Dot
AVR58_09000	-0.992369	7.68396	9.59e-12	1.82e-10	lpg1805	DNA mismatch repair protein MutS
AVR58_09005	-1.05121	4.59996	1.61e-06	1.14e-05	lpg1806	protein of unknown function
AVR58_09030	-1.07112	8.35016	1.23e-11	2.27e-10	lpg1811	diaminopimelate decarboxylase
AVR58_09035	-1.45691	6.36777	4.13e-16	1.54e-14	lpg1812	ATP-dependent DNA helicase
AVR58_09150	-1.16893	6.19149	2.52e-09	3.35e-08	lpg1835	protein of unknown function
AVR58_09160	1.47008	5.89439	4.8e-14	1.26e-12	lpg1837	SAM-dependent methyltransferase
AVR58_09340	-0.978733	7.50366	1.17e-08	1.33e-07	lpg1873	lytic transglycosylase
AVR58_09545	1.05513	6.18587	1.71e-07	1.55e-06	lpg1914	pilus assembly protein
AVR58_09635	2.38603	3.31504	8.38e-05	0.000385241	-	hypothetical protein
AVR58_09780	1.33568	6.80614	3.36e-16	1.28e-14	lpg1961	glycosyltransferase
AVR58_09830	-1.18706	3.95367	2.14e-07	1.89e-06	lpg1969	type IV secretion protein Dot
AVR58_10185	-0.982157	6.88191	7.43e-07	5.73e-06	lpg2039	mevalonate kinase
AVR58_10190	-1.20681	8.44156	6.43e-21	5.39e-19	lpg2040	diphosphomevalonate decarboxylase
AVR58_10195	-1.09229	7.33428	3.84e-12	7.79e-11	lpg2041	7-carboxy-7-deazaguanine synthase
AVR58_10280	1.4195	3.63483	1.89e-08	2.04e-07	lpg2058	MerR family transcriptional regulator
AVR58_10295	1.32488	2.07307	7.06e-06	4.24e-05	-	hypothetical protein
AVR58_10330	-1.20739	4.66935	8.56e-06	5.03e-05	lpg2065	xylose reductase
AVR58_10505	1.01257	4.96159	7.73e-05	0.000360121	lpg2098	peptide methionine sulfoxide reductase
AVR58_10575	-1.49558	3.8784	1.27e-07	1.17e-06	lpg2113	hypothetical protein
AVR58_10580	-1.08681	3.36365	4.01e-06	2.58e-05	lpg2114	transposase
AVR58_10615	-0.964562	8.01923	2.97e-06	1.96e-05	lpg2122	ATP-dependent RNA helicase
AVR58_10670	-0.973512	5.1351	1.99e-05	0.000106718	lpg2133	MFS transporter
AVR58_10690	-1.10301	3.63522	1.03e-06	7.62e-06	lpg2137	calmodulin
AVR58_10725	-1.32986	4.40031	2.72e-10	4.21e-09	lpg2144	F-box protein
AVR58_10755	-1.19784	6.23136	2.13e-16	8.53e-15	lpg2150	protein of unknown function
AVR58_10760	-1.32335	6.84953	2.93e-20	2.1e-18	lpg2151	aminoglycoside adenylyltransferase
AVR58_10780	-1.10485	8.50241	1.07e-13	2.65e-12	lpg2155	SidJ
AVR58_10900	-0.951725	5.92596	2.4e-09	3.24e-08	lpg2179	peptide synthetase
AVR58_10940	1.45829	5.6516	3.54e-13	7.91e-12	lpg2189	hypothetical protein
AVR58_10975	1.49811	8.15361	1.01e-16	4.49e-15	lpg2196	ornithine cyclodeaminase
AVR58_10980	1.33119	7.65986	2.15e-20	1.59e-18	lpg2197	DUF4440 domain-containing protein
AVR58_11040	1.39854	4.3486	1.12e-08	1.29e-07	lpg2209	kinase inhibitor
AVR58_11060	1.00704	9.7033	1.25e-08	1.41e-07	lpg2213	heme-binding protein
AVR58_11075	1.04194	9.71572	5.77e-16	2.1e-14	lpg2216	purine NTPase
AVR58_11080	0.993537	8.73482	4.02e-12	8.1e-11	lpg2217	chitinase
AVR58_11085	-1.24437	6.40437	1.1e-09	1.53e-08	lpg2218	choline monooxygenase
AVR58_11150	-0.977284	5.1979	0.000113638	0.000500836	lpg2230	acyl--CoA ligase
AVR58_11275	-1.10721	7.27282	4.33e-05	0.000211973	lpg2253	protein of unknown function
AVR58_11315	-0.962535	7.40511	9.48e-11	1.58e-09	lpg2261	enoyl-CoA hydratase
AVR58_11320	-1.10337	6.15267	1.1e-11	2.06e-10	lpg2262	acetate kinase
AVR58_11355	-1.28854	6.54232	3.63e-17	1.71e-15	lpg2269	endonuclease
AVR58_11365	-1.05875	8.06164	8.16e-13	1.8e-11	lpg2271	protein of unknown function
AVR58_11580	-2.28398	4.64189	4.06e-27	8.16e-25	lpg2315	hypothetical protein
AVR58_11695	0.99454	8.41133	1.38e-11	2.52e-10	lpg2338	molecular chaperone DnaK
AVR58_11700	1.40857	6.0361	7.2e-10	1.04e-08	lpg2339	hydrolase
AVR58_11755	-1.05393	6.58892	9.12e-12	1.75e-10	lpg2349	alkyl hydroperoxide reductase
AVR58_11760	-1.36137	7.2192	8.37e-20	5.38e-18	lpg2350	alkyl hydroperoxide reductase
AVR58_11810	-1.27304	6.40563	3.98e-15	1.28e-13	lpg2360	DNA primase
AVR58_11955	0.964501	7.12999	8.18e-09	9.76e-08	lpg2385	protein of unknown function
AVR58_12005	-1.01715	9.21768	3.35e-09	4.34e-08	lpg2395	protein of unknown function
AVR58_12075	-0.970463	6.12263	3.27e-10	5.02e-09	lpg2409	type IV secretion protein Dot
AVR58_12230	1.03391	6.07266	2.4e-07	2.07e-06	lpg2439	NADPH-dependent FMN reductase
AVR58_12250	1.18258	5.41898	1.16e-10	1.9e-09	lpg2443	protein of unknown function
AVR58_12300	-1.12863	4.28826	1.72e-05	9.41e-05	-	protein of unknown function
AVR58_12325	1.35259	6.70595	9.37e-18	4.49e-16	lpg2457	protein of unknown function
AVR58_12335	1.03004	4.549	1.81e-05	9.79e-05	lpg2459	guanylate cyclase
AVR58_12345	-1.00025	4.37483	8.46e-08	8.08e-07	lpg2461	protein of unknown function
AVR58_12505	1.17772	3.77072	3.06e-07	2.58e-06	-	hypothetical protein
AVR58_12510	1.73478	3.96326	1.92e-10	3.1e-09	lpg2492	alcohol dehydrogenase
AVR58_12515	1.2331	9.80654	3.04e-19	1.8e-17	lpg2493	heat-shock protein
AVR58_12520	1.07651	4.95047	7.07e-08	6.79e-07	lpg2494	cyclase
AVR58_12525	1.04276	7.61888	1.41e-14	3.89e-13	lpg2495	protein of unknown function
AVR58_12530	1.47175	4.3915	5.42e-08	5.4e-07	lpg2496	rRNA methylase
AVR58_12660	1.17923	3.00281	3.94e-05	0.000197173	lpg2520	hypothetical protein
AVR58_12670	1.32427	4.84814	4.01e-08	4.14e-07	lpg2522	metal-activated pyridoxal enzyme
AVR58_12705	-1.11823	8.77974	7.79e-18	3.79e-16	lpg2529	protein of unknown function
AVR58_12925	-1.08175	4.50152	2.41e-08	2.53e-07	lpg2571	protein of unknown function
AVR58_12930	-1.11565	5.24172	1.68e-12	3.57e-11	lpg2572	protein of unknown function
AVR58_12940	-1.14113	3.8387	1.39e-05	7.74e-05	lpg2574	hypothetical protein
AVR58_12945	-1.04084	2.74558	2.6e-05	0.000134561	lpg2575	tRNA-Pro
AVR58_12970	-1.13173	7.90925	5.84e-14	1.52e-12	lpg2580	acyl-CoA dehydrogenase
AVR58_12990	-0.988275	1.99903	0.000202708	0.000844105	-	hypothetical protein
AVR58_13000	-0.952383	4.27125	2.76e-05	0.000142668	lpg2585	D-alanyl-D-alanine dipeptidase
AVR58_13005	-2.47042	7.26685	3.55e-45	2.14e-42	lpg2586	peptidase C1
AVR58_13180	-1.22439	6.90137	1.38e-18	6.94e-17	lpg2621	acid phosphatase
AVR58_13305	1.08779	6.97761	3.26e-11	5.72e-10	lpg2646	two-component system response regulator
AVR58_13310	1.35809	7.01654	2.22e-14	6.05e-13	lpg2647	phenylalanine 4-monooxygenase
AVR58_13370	1.08362	5.68063	2.71e-06	1.8e-05	lpg2658	iron transporter FeoA
AVR58_13435	-1.18432	6.04055	1.5e-13	3.65e-12	lpg2671	peptidase M16
AVR58_13440	-1.20447	5.86638	2.55e-10	4e-09	lpg2672	zinc protease
AVR58_13485	1.21544	5.37336	1.55e-07	1.41e-06	lpg2681	4-hydroxy-2-oxovalerate aldolase
AVR58_13515	0.971373	10.1158	2.67e-13	6.07e-12	lpg2687	type IV secretion protein IcmV
AVR58_13615	1.00602	9.84939	1.14e-08	1.31e-07	lpg2706	30S ribosomal protein S9
AVR58_14030	-1.12246	10.2662	9.28e-15	2.77e-13	lpg2793	interaptin
AVR58_14110	0.955551	12.4291	2.53e-09	3.35e-08	lpg2810	serine protein kinase PrkA
AVR58_14141	1.12767	8.29198	8.3e-13	1.82e-11	-	protein of unknown function
AVR58_14160	1.08199	5.36168	3.05e-09	3.97e-08	lpg2820	aldo/keto reductase
AVR58_14215	1.3677	8.17825	1.13e-22	1.42e-20	lpg2831	VipD
AVR58_14280	1.09716	9.55028	6.78e-10	9.89e-09	lpg2844	protein of unknown function
AVR58_14300	-1.00151	7.76476	6.64e-14	1.67e-12	lpg2848	ribonuclease T
AVR58_14535	1.33217	2.1449	3.99e-05	0.000199271	-	hypothetical protein
AVR58_14580	-1.04418	3.17858	1.2e-05	6.81e-05	lpg2902	protein of unknown function
AVR58_14600	1.00336	4.03974	8.86e-05	0.000403572	-	preprotein translocase subunit TatA
AVR58_14605	1.57194	4.40657	1.83e-10	2.96e-09	lpg2906	preprotein translocase subunit TatB
AVR58_14610	1.0699	8.0418	1.06e-11	1.99e-10	-	hypothetical protein
AVR58_14720	1.13772	9.95342	1.35e-18	6.9e-17	lpg2927	helicase
AVR58_14780	-1.33401	4.3465	1.01e-07	9.53e-07	lpg2938	hypothetical protein
AVR58_14825	1.21276	5.11346	1.38e-06	9.88e-06	lpg2947	ABC transporter ATP-binding protein
AVR58_14850	1.01017	8.70239	4.74e-16	1.75e-14	-	protein of unknown function
AVR58_14855	1.18707	7.3438	1.23e-14	3.5e-13	-	hypothetical protein
AVR58_14865	1.46885	9.73931	7.06e-15	2.17e-13	lpg2952	protein of unknown function
AVR58_14880	1.26821	9.33507	1.79e-16	7.39e-15	lpg2955	integration host factor subunit beta
AVR58_14885	1.27185	7.78559	9.88e-15	2.92e-13	lpg2956	deoxycytidine triphosphate deaminase
AVR58_14890	1.10161	5.40346	4.91e-08	4.95e-07	lpg2957	protein of unknown function
AVR58_15115	-1.62896	6.95798	9.36e-23	1.23e-20	lpg3001	tRNA modification GTPase MnmE
AVR58_15120	-1.06934	10.3773	7.8e-16	2.74e-14	lpg3002	insertase
AVR58_15121	-1.41543	8.20947	1.97e-22	2.38e-20	lpg3003	Putative membrane protein insertion efficiency factor
AVR58_15125	-1.3005	9.8527	8.27e-19	4.46e-17	lpg3004	ribonuclease P protein component
AVR58_15126	-1.08426	8.53884	1.94e-13	4.57e-12	lpg3005	50S ribosomal protein L34
AVR58_15130	1.11835	4.25723	4.8e-06	3.04e-05	-	bacterial RNase P

## Sheet: WT_1hrvT0
Gene_ID	logFC	logCPM	PValue	FDR	Lpg	Gene_product
AVR58_00010	1.37036	8.6751	4.77e-23	1.36e-22	lpg0002	DNA polymerase III subunit beta
AVR58_00020	4.05986	13.1696	1.69e-154	9.82e-153	lpg0004	DNA gyrase subunit B
AVR58_00025	1.01431	7.33028	3.21e-14	6.69e-14	lpg0005	agmatine deiminase
AVR58_00030	1.95315	8.63296	5.73e-43	2.69e-42	lpg0006	arginine decarboxylase
AVR58_00035	2.71882	8.28468	3.36e-81	4.01e-80	lpg0007	hydrolase
AVR58_00045	2.6966	9.21571	5.5e-58	3.68e-57	lpg0009	RNA chaperone Hfq
AVR58_00050	1.12929	9.53869	1.55e-13	3.14e-13	lpg0010	GTPase HflX
AVR58_00055	3.97822	6.59123	7e-127	2.32e-125	lpg0011	thiol-disulfide oxidoreductase
AVR58_00070	2.12969	8.02672	4.94e-59	3.4e-58	lpg0014	protein of unknown function
AVR58_00071	2.86229	3.62405	8.43e-42	3.85e-41	-	hypothetical protein
AVR58_00075	1.2378	5.75424	1.52e-15	3.31e-15	lpg0015	multidrug transporter
AVR58_00095	1.12257	7.471	2.2e-16	4.97e-16	lpg0019	hemagglutinin
AVR58_00100	4.64231	7.64527	2.39e-137	1.03e-135	lpg0020	hypothetical protein
AVR58_00105	2.24519	8.35858	6.75e-54	4.11e-53	lpg0021	protein of unknown function
AVR58_00110	2.82749	9.54306	5.8e-82	7.06e-81	lpg0022	23S rRNA methyltransferase
AVR58_00120	2.2913	7.78202	1.25e-41	5.7e-41	lpg0024	hemin-binding protein
AVR58_00125	-0.968978	5.30634	3.06e-08	5.09e-08	lpg0025	phospholipid:lipid A palmitoyltransferase
AVR58_00130	1.01884	7.22896	1.02e-09	1.8e-09	lpg0026	amino acid permease
AVR58_00135	1.0852	5.57564	5.04e-10	8.99e-10	lpg0027	inorganic phosphate transporter
AVR58_00150	-1.1939	5.64166	3.57e-12	6.89e-12	lpg0030	protein of unknown function
AVR58_00155	-2.06377	5.98911	8.2e-31	2.95e-30	lpg0032	peptidase M28
AVR58_00160	-1.32112	4.80324	1.7e-11	3.21e-11	lpg0033	protein of unknown function
AVR58_00165	1.04156	4.39264	7.15e-07	1.11e-06	lpg0034	protein of unknown function
AVR58_00170	2.02924	5.29433	2.96e-18	7.05e-18	lpg0035	hypothetical protein
AVR58_00180	2.88272	6.49172	6.36e-30	2.23e-29	lpg0037	ABC transporter substrate-binding protein
AVR58_00185	1.99183	7.37555	1.59e-28	5.3e-28	lpg0038	protein of unknown function
AVR58_00200	-1.96161	6.66423	2.17e-32	8.05e-32	lpg0041	Ser-Thr-rich glycosyl-phosphatidyl-inositol-anchored membrane family protein
AVR58_00205	-1.14786	6.47633	1.91e-14	4.04e-14	lpg0042	protein of unknown function
AVR58_00210	2.81715	6.65623	8.56e-46	4.34e-45	-	hypothetical protein
AVR58_00220	3.8545	8.59397	1.78e-49	9.75e-49	-	hypothetical protein
AVR58_00225	5.40505	8.25423	6.75e-149	3.4e-147	lpg0044	sterol desaturase
AVR58_00235	-1.44208	6.10127	2.66e-13	5.36e-13	lpg0046	protein of unknown function
AVR58_00250	-1.02633	5.4814	1.93e-08	3.23e-08	lpg0049	amino acid permease
AVR58_00255	1.66677	6.06426	2.58e-24	7.63e-24	lpg0050	hypothetical protein
AVR58_00256	1.66007	6.05373	2.84e-17	6.64e-17	-	hypothetical protein
AVR58_00260	-1.49714	2.29658	0.00014592	0.000203479	lpg0051	protein of unknown function
AVR58_00265	-1.91337	7.06218	8.68e-33	3.27e-32	lpg0052	2-methylisocitrate lyase
AVR58_00270	-1.98251	5.81754	3.03e-18	7.22e-18	lpg0053	transferase
AVR58_00275	-2.65661	7.20666	1.22e-54	7.59e-54	lpg0054	protein of unknown function
AVR58_00280	-1.11073	3.85325	8.1e-07	1.25e-06	lpg0055	LysR family transcriptional regulator
AVR58_00295	1.32824	3.9678	5.79e-11	1.07e-10	lpg0058	glutaredoxin
AVR58_00320	-2.75023	6.59425	9.42e-66	7.54e-65	lpg0061	multidrug transporter
AVR58_00330	-3.9041	9.22441	1.49e-81	1.79e-80	lpg0063	phospho-2-dehydro-3-deoxyheptonate aldolase
AVR58_00331	-6.22958	3.56843	5.15e-46	2.62e-45	-	hypothetical protein
AVR58_00335	-4.15985	7.93264	1.3e-111	3.19e-110	lpg0064	protein of unknown function
AVR58_00340	-4.69672	7.49066	2.86e-109	6.64e-108	lpg0065	protein of unknown function
AVR58_00345	-3.95742	7.93487	1.3e-108	3.01e-107	lpg0066	phosphoribosylglycinamide synthetase
AVR58_00350	-3.93483	5.93852	5.4e-77	5.72e-76	lpg0067	protein of unknown function
AVR58_00355	-3.67178	6.09125	1.1e-82	1.37e-81	lpg0068	hypothetical protein
AVR58_00360	2.22085	1.84157	2.13e-12	4.16e-12	lpg0069	tRNA-Asn
AVR58_00365	1.18039	7.42166	3.39e-16	7.6e-16	lpg0070	aspartate aminotransferase
AVR58_00370	1.91701	8.40543	6.89e-57	4.51e-56	lpg0072	excinuclease ABC subunit B
AVR58_00375	2.12363	7.44449	1.47e-51	8.41e-51	lpg0073	diguanylate cyclase
AVR58_00380	1.98425	7.62224	2.06e-32	7.67e-32	lpg0074	glutamate synthase
AVR58_00385	-2.91902	5.58113	1.07e-30	3.82e-30	lpg0075	cell division protein ZapA
AVR58_00390	-2.54871	6.23524	1.88e-36	7.67e-36	lpg0076	protein of unknown function
AVR58_00410	3.01897	4.84596	1.05e-44	5.18e-44	lpg0080	protein of unknown function
AVR58_00415	4.91936	8.90933	1.5e-230	3.78e-228	lpg0081	type IV secretion protein Dot
AVR58_00420	-1.42986	4.82988	2.62e-09	4.54e-09	lpg0082	protein of unknown function
AVR58_00440	2.52924	7.38786	3.77e-67	3.15e-66	lpg0086	protein of unknown function
AVR58_00450	1.64268	5.43884	1.17e-15	2.56e-15	lpg0088	ABC transporter substrate-binding protein
AVR58_00460	-2.30588	7.03797	2.84e-44	1.37e-43	lpg0090	protein of unknown function
AVR58_00465	2.71526	7.1515	1.31e-48	7.06e-48	lpg0091	protein of unknown function
AVR58_00470	-1.7929	8.40288	6.35e-47	3.29e-46	lpg0092	ribonuclease R
AVR58_00475	-3.84129	6.67737	2.24e-94	3.67e-93	lpg0093	23S rRNA (guanosine-2'-O-)-methyltransferase RlmB
AVR58_00480	-3.90833	6.68305	6.36e-108	1.45e-106	lpg0094	ribose-5-phosphate isomerase
AVR58_00485	-3.17731	7.4047	2.33e-100	4.57e-99	lpg0095	cytochrome C oxidase subunit II
AVR58_00500	1.90313	4.0516	1.56e-19	3.91e-19	lpg0098	histidine kinase
AVR58_00505	-1.35328	6.79905	1.39e-22	3.9e-22	lpg0099	DNA polymerase I
AVR58_00510	-1.16753	6.30982	5.81e-15	1.24e-14	lpg0100	UDP-3-O-(3-hydroxymyristoyl)glucosamine N-acyltransferase
AVR58_00515	-1.81441	6.44755	1.43e-21	3.87e-21	lpg0101	protein of unknown function
AVR58_00520	-2.36615	7.755	1.05e-42	4.93e-42	lpg0102	3-oxoacyl-ACP synthase
AVR58_00535	2.04853	3.96208	2.77e-21	7.41e-21	lpg0105	cytochrome C oxidase subunit III
AVR58_00545	1.61376	7.58002	1.06e-23	3.09e-23	lpg0107	protein of unknown function
AVR58_00555	-2.46261	7.04143	1.79e-44	8.72e-44	lpg0110	CoA-transferase
AVR58_00560	-1.49468	3.35434	2.09e-06	3.17e-06	lpg0111	peptide ABC transporter substrate-binding protein
AVR58_00565	4.0572	7.67135	4.79e-134	1.9e-132	lpg0112	protein of unknown function
AVR58_00570	1.47194	7.42079	1.13e-20	2.97e-20	lpg0113	histidine kinase
AVR58_00575	1.13333	8.94583	5.39e-15	1.15e-14	lpg0114	glycine dehydrogenase
AVR58_00585	1.00992	9.58286	2.52e-12	4.91e-12	lpg0116	glycine dehydrogenase
AVR58_00600	1.51452	5.61228	9.02e-22	2.47e-21	lpg0119	protein of unknown function
AVR58_00605	1.00889	5.65974	2.01e-08	3.36e-08	lpg0120	type IV secretion protein IcmL/DotI
AVR58_00635	2.04923	8.89629	4.69e-52	2.73e-51	lpg0126	Dot/Icm secretion system substrate
AVR58_00651	-2.90468	7.3258	2.78e-68	2.38e-67	-	dodecin family protein
AVR58_00675	-1.78229	5.47342	4.08e-26	1.27e-25	lpg0134	protein of unknown function
AVR58_00690	1.41607	8.96873	8.79e-20	2.22e-19	lpg0137	phosphoglycerate kinase
AVR58_00695	1.11087	9.82511	2.06e-16	4.65e-16	lpg0138	glyceraldehyde-3-phosphate dehydrogenase
AVR58_00700	1.55784	9.89847	1.19e-35	4.81e-35	lpg0139	transketolase
AVR58_00705	1.97268	7.83344	2.69e-46	1.37e-45	lpg0140	protein of unknown function
AVR58_00711	2.88653	17.6294	5.11e-63	3.83e-62	-	transfer-messenger RNA, SsrA
AVR58_00730	1.28094	6.0576	2.29e-14	4.82e-14	lpg0146	Integrase core domain protein
AVR58_00735	-3.21663	5.53387	2.56e-48	1.37e-47	lpg0147	transposase
AVR58_00740	-3.21973	2.9447	7.53e-13	1.49e-12	-	hypothetical protein
AVR58_00750	-1.23219	6.66019	5.54e-14	1.15e-13	lpg0149	hypothetical protein
AVR58_00760	2.1957	6.37708	8.33e-28	2.7e-27	lpg0151	protein of unknown function
AVR58_00765	-1.44738	4.57616	1.4e-11	2.65e-11	lpg0152	GNAT family acetyltransferase
AVR58_00770	3.76403	4.99382	2.05e-28	6.78e-28	-	hypothetical protein
AVR58_00775	3.36736	3.65614	2.08e-40	9.28e-40	lpg0153	hypothetical protein
AVR58_00785	1.96872	4.248	8.19e-17	1.88e-16	lpg0154	protein of unknown function
AVR58_00790	2.56821	6.16449	1.69e-54	1.04e-53	lpg0155	histidine kinase
AVR58_00795	2.52819	5.83788	4.15e-42	1.92e-41	lpg0156	histidine kinase
AVR58_00800	1.30431	4.32179	6.03e-06	8.93e-06	lpg0157	methionine aminopeptidase
AVR58_00810	1.97873	3.21293	7.6e-11	1.4e-10	lpg0159	hypothetical protein
AVR58_00825	2.33623	0.349547	8.34e-06	1.23e-05	lpg0162	protein SapA
AVR58_00830	3.52635	6.83991	1.31e-110	3.16e-109	lpg0163	osmotically inducible protein OsmC
AVR58_00835	1.31089	8.58309	2.68e-18	6.4e-18	lpg0165	protein of unknown function
AVR58_00845	1.17457	5.58456	3.79e-11	7.07e-11	lpg0167	peptide chain release factor 1
AVR58_00850	1.06251	5.15105	5.92e-13	1.17e-12	lpg0168	hypothetical protein
AVR58_00860	1.33836	5.39547	4.28e-13	8.54e-13	lpg0170	ABC transporter permease
AVR58_00875	1.849	3.6734	3.3e-14	6.87e-14	lpg0173	LysR family transcriptional regulator
AVR58_00880	1.19429	5.96385	2.76e-09	4.78e-09	lpg0174	pyoverdine biosynthesis protein PvcA
AVR58_00905	1.14644	3.9826	5.25e-05	7.45e-05	lpg0179	methyltransferase
AVR58_00910	1.12113	7.42996	0.000120115	0.000168039	lpg0180	protease HtpX
AVR58_00915	2.22008	4.97458	1.21e-28	4.04e-28	lpg0181	protein of unknown function
AVR58_00920	2.81964	5.91214	5.74e-48	3.06e-47	lpg0182	protein of unknown function
AVR58_00945	-1.05031	8.52632	4.79e-17	1.11e-16	lpg0187	peptidase M20
AVR58_00965	4.26986	7.7924	9.93e-91	1.48e-89	lpg0192	heat-shock protein Hsp20
AVR58_00970	2.78609	10.6632	1.61e-64	1.24e-63	lpg0194	peroxidase
AVR58_00975	3.65863	8.52384	4.24e-53	2.53e-52	lpg0195	protein of unknown function
AVR58_00980	2.54117	3.19765	1.04e-18	2.49e-18	lpg0196	hypothetical protein
AVR58_00985	1.66969	6.57494	4.86e-12	9.36e-12	lpg0197	protein of unknown function
AVR58_00990	1.49259	6.94015	1.24e-27	3.98e-27	lpg0198	protein of unknown function
AVR58_00995	6.0044	10.3033	3.66e-158	2.26e-156	lpg0199	cytochrome D ubiquinol oxidase subunit I
AVR58_01000	4.82319	9.25005	1.04e-189	1.26e-187	lpg0200	ubiquinol oxidase subunit II
AVR58_01005	1.86917	5.94393	1.14e-29	3.96e-29	lpg0201	protein of unknown function
AVR58_01015	-2.0468	6.04039	8.51e-33	3.21e-32	lpg0203	EDD domain protein
AVR58_01020	-1.94381	4.80177	1.27e-17	2.98e-17	lpg0204	2-deoxy-D-gluconate 3-dehydrogenase
AVR58_01030	2.34158	5.66	4.41e-28	1.45e-27	lpg0206	hypothetical protein
AVR58_01045	3.88207	6.67049	2.95e-98	5.46e-97	lpg0210	protein of unknown function
AVR58_01055	-1.36752	6.66066	5.33e-13	1.06e-12	lpg0212	deoxyribodipyrimidine photolyase
AVR58_01060	4.24634	7.42182	1.24e-58	8.4e-58	lpg0213	murein hydrolase effector protein LrgB
AVR58_01065	4.63261	7.46419	1.67e-103	3.45e-102	lpg0214	murein hydrolase transporter LrgA
AVR58_01090	-1.11568	5.63208	1.2e-10	2.19e-10	lpg0219	protein of unknown function
AVR58_01100	-1.87126	4.09416	6.85e-16	1.52e-15	lpg0221	protein of unknown function
AVR58_01105	-2.4206	3.31769	1.16e-12	2.28e-12	lpg0222	oxidoreductase
AVR58_01110	-2.9495	5.8362	3.39e-55	2.13e-54	lpg0223	LysR family transcriptional regulator
AVR58_01115	-2.14976	5.32133	2.38e-30	8.41e-30	lpg0224	Lactococcin-G-processing and transport ATP-binding protein LagD
AVR58_01120	-1.37446	5.08778	2.21e-11	4.16e-11	lpg0225	RND transporter
AVR58_01125	-2.78041	4.96212	3.57e-33	1.36e-32	lpg0226	multidrug transporter
AVR58_01130	1.80272	7.56791	3.77e-33	1.44e-32	lpg0227	type IV secretion protein Dot
AVR58_01140	-0.990601	6.61356	8.16e-09	1.39e-08	lpg0229	heme oxygenase
AVR58_01150	1.34493	5.89443	4.62e-15	9.92e-15	lpg0231	HAD family hydrolase
AVR58_01155	1.82428	6.37042	1.11e-28	3.71e-28	lpg0232	transcriptional regulator
AVR58_01165	3.36454	8.08725	2.18e-110	5.19e-109	lpg0234	septation initiation protein
AVR58_01170	1.87259	3.60185	3.46e-12	6.69e-12	lpg0235	protein of unknown function
AVR58_01215	1.8841	7.87037	1.32e-27	4.26e-27	lpg0244	pyridine nucleotide-disulfide oxidoreductase
AVR58_01220	3.43806	9.9031	4.96e-75	4.95e-74	lpg0245	NAD-specific glutamate dehydrogenase
AVR58_01230	-1.77648	5.34847	3.66e-22	1.01e-21	lpg0247	protein of unknown function
AVR58_01240	1.59954	9.34601	1.36e-37	5.75e-37	lpg0249	aminotransferase
AVR58_01265	1.14653	5.8716	1.15e-05	1.68e-05	lpg0254	protein of unknown function
AVR58_01275	-1.95632	3.8805	1.57e-14	3.32e-14	lpg0256	protein of unknown function
AVR58_01280	-1.88325	4.96423	1.7e-20	4.45e-20	lpg0257	multidrug transporter
AVR58_01290	1.46273	4.64624	6.2e-11	1.14e-10	lpg0259	protein of unknown function
AVR58_01310	1.05274	5.02807	4.9e-11	9.1e-11	lpg0262	DNA polymerase
AVR58_01315	1.00526	4.55232	3.4e-07	5.35e-07	lpg0263	MFS transporter
AVR58_01320	-1.09716	5.94344	1.21e-11	2.29e-11	lpg0264	N-acetylmuramoyl-L-alanine amidase
AVR58_01325	-1.20405	7.10561	8.66e-16	1.9e-15	lpg0265	copper oxidase
AVR58_01375	2.11889	8.51527	1.22e-49	6.71e-49	lpg0275	protein SdbA
AVR58_01380	2.62646	6.639	3.89e-52	2.27e-51	lpg0276	Ras GEF/LegG2
AVR58_01385	1.53101	7.24808	5.62e-19	1.37e-18	lpg0277	diguanylate cyclase
AVR58_01390	2.29644	6.94802	1.53e-41	6.93e-41	lpg0278	ATPase
AVR58_01395	3.0047	7.12591	1.38e-47	7.28e-47	lpg0279	FIST N domain protein
AVR58_01400	1.54875	5.17836	3.98e-14	8.28e-14	lpg0280	LysR family transcriptional regulator
AVR58_01415	1.3771	7.60075	5.04e-19	1.23e-18	lpg0283	formate dehydrogenase
AVR58_01420	1.89445	4.7228	9.07e-20	2.29e-19	lpg0284	type IV secretion protein Dot
AVR58_01425	1.12006	6.96779	1.61e-15	3.51e-15	lpg0285	hypothetical protein
AVR58_01430	1.81657	8.846	5.99e-33	2.27e-32	lpg0286	NAD(P)-dependent oxidoreductase
AVR58_01435	4.53353	6.83467	5.42e-90	7.72e-89	-	hypothetical protein
AVR58_01445	-1.59153	4.85921	3.03e-17	7.07e-17	lpg0288	EF-P beta-lysylation protein EpmB
AVR58_01465	-1.55228	4.85132	3.47e-15	7.5e-15	lpg0292	protein of unknown function
AVR58_01475	2.03574	11.4039	1.77e-32	6.61e-32	lpg0294	type IV secretion protein Dot
AVR58_01480	3.12796	7.57535	2.7e-78	2.96e-77	lpg0295	mannose-1-phosphate guanylyltransferase
AVR58_01490	-0.951483	6.11689	2.62e-08	4.36e-08	lpg0297	LPS biosynthesis protein
AVR58_01495	-1.77854	7.20783	1.52e-35	6.13e-35	lpg0298	molecular chaperone SurA
AVR58_01505	-1.20569	4.59709	6.3e-07	9.78e-07	lpg0300	dihydrofolate reductase
AVR58_01510	3.0295	6.45121	6.53e-65	5.11e-64	lpg0301	protein of unknown function
AVR58_01525	2.35627	4.34618	1.05e-06	1.61e-06	lpg0304	23S ribosomal RNA
AVR58_01530	6.7647	0.532072	9e-29	3.03e-28	lpg0309	5S ribosomal RNA
AVR58_01565	-1.91233	8.69572	1.7e-25	5.18e-25	lpg0316	preprotein translocase subunit SecE
AVR58_01570	-2.72834	8.54797	2e-57	1.32e-56	lpg0317	antitermination protein NusG
AVR58_01575	-2.33483	8.46783	1.26e-61	9.12e-61	lpg0318	50S ribosomal protein L11
AVR58_01580	-2.40423	9.13805	7.97e-67	6.52e-66	lpg0319	50S ribosomal protein L1
AVR58_01585	-1.11464	11.0692	5.12e-17	1.19e-16	lpg0320	50S ribosomal protein L10
AVR58_01590	-1.22012	10.1048	2.93e-22	8.15e-22	lpg0321	50S ribosomal protein L7/L12
AVR58_01600	-1.99393	11.5435	2.88e-49	1.57e-48	lpg0323	DNA-directed RNA polymerase subunit beta'
AVR58_01605	-3.33583	9.01723	9.82e-74	9.47e-73	lpg0324	30S ribosomal protein S12
AVR58_01610	-4.36785	9.75245	2.42e-182	2.52e-180	lpg0325	30S ribosomal protein S7
AVR58_01615	-2.54149	11.2478	4.3e-71	3.85e-70	lpg0326	elongation factor G
AVR58_01620	-3.56468	7.36022	2.74e-61	1.97e-60	lpg0327	elongation factor Tu
AVR58_01625	-3.17371	8.51263	6.43e-52	3.72e-51	lpg0328	30S ribosomal protein S10
AVR58_01630	-3.40316	9.9431	7.96e-125	2.56e-123	lpg0329	50S ribosomal protein L3
AVR58_01635	-4.03412	9.39157	2.64e-150	1.37e-148	lpg0330	50S ribosomal protein L4
AVR58_01640	-4.23982	9.30003	8.44e-148	4.18e-146	lpg0331	50S ribosomal protein L23
AVR58_01645	-3.0496	9.97196	5.87e-80	6.71e-79	lpg0332	50S ribosomal protein L2
AVR58_01650	-3.11492	7.56413	3.2e-65	2.53e-64	lpg_3050	30S ribosomal protein S19
AVR58_01655	-4.92009	9.22426	7.86e-186	8.79e-184	lpg0334	50S ribosomal protein L22
AVR58_01660	-3.98605	9.52103	1.86e-91	2.84e-90	lpg0335	30S ribosomal protein S3
AVR58_01665	-4.86143	9.26113	1.4e-179	1.41e-177	lpg0336	50S ribosomal protein L16
AVR58_01670	-5.75251	8.5309	6.63e-274	4e-271	lpg0337	50S ribosomal protein L29
AVR58_01675	-5.10688	9.17453	8.74e-220	1.76e-217	lpg0338	30S ribosomal protein S17
AVR58_01680	-3.26798	10.0248	3.84e-130	1.35e-128	lpg0339	50S ribosomal protein L14
AVR58_01685	-2.8356	9.673	2.91e-95	4.99e-94	lpg0340	50S ribosomal protein L24
AVR58_01690	-3.2819	9.89307	3e-92	4.65e-91	lpg0341	50S ribosomal protein L5
AVR58_01695	-2.89235	8.97645	5.2e-100	1.01e-98	lpg0342	30S ribosomal protein S14
AVR58_01700	-2.99545	9.36728	3.01e-107	6.79e-106	lpg0343	30S ribosomal protein S8
AVR58_01705	-2.04667	8.91264	1.71e-28	5.68e-28	lpg0344	50S ribosomal protein L6
AVR58_01710	-2.83133	8.56439	1.9e-34	7.48e-34	lpg0345	50S ribosomal protein L18
AVR58_01715	-2.88362	9.34112	2.49e-53	1.5e-52	lpg0346	30S ribosomal protein S5
AVR58_01720	-4.29797	7.70821	5.43e-137	2.31e-135	lpg0347	50S ribosomal protein L30
AVR58_01725	-4.2164	9.04166	2.9e-171	2.44e-169	lpg0348	50S ribosomal protein L15
AVR58_01730	-3.81835	9.77672	4.13e-119	1.15e-117	lpg0349	preprotein translocase subunit SecY
AVR58_01731	-5.74911	7.02887	6.73e-130	2.34e-128	lpg0350	30S ribosomal protein L36
AVR58_01735	-2.53377	9.02385	1.01e-59	7.07e-59	lpg0351	30S ribosomal protein S13
AVR58_01740	-2.7492	9.71792	1.87e-75	1.91e-74	lpg0352	30S ribosomal protein S11
AVR58_01745	-2.32818	9.96198	7.14e-61	5.09e-60	lpg0353	30S ribosomal protein S4
AVR58_01750	-2.92217	10.3755	4.81e-82	5.91e-81	lpg0354	DNA-directed RNA polymerase subunit alpha
AVR58_01765	-3.65729	4.88146	5.06e-58	3.4e-57	lpg0357	MFS transporter
AVR58_01770	-2.53534	6.11024	9.17e-61	6.51e-60	lpg0358	enoyl-ACP reductase
AVR58_01775	-2.73299	8.08389	6.86e-76	7.14e-75	lpg0359	acyl carrier protein
AVR58_01780	-1.50362	7.63622	2.85e-28	9.38e-28	lpg0360	hydroxymyristoyl-ACP dehydratase
AVR58_01785	-2.57573	7.83992	5.1e-79	5.64e-78	lpg0361	3-oxoacyl-ACP synthase
AVR58_01790	-2.9797	7.27496	7.16e-82	8.68e-81	lpg0362	3-oxoacyl-ACP synthase
AVR58_01795	-3.22131	5.34722	7.85e-63	5.82e-62	lpg0363	lipid A biosynthesis acyltransferase
AVR58_01800	-3.18604	4.02735	1.15e-26	3.61e-26	lpg0364	hypothetical protein
AVR58_01805	-1.08061	7.01741	5.56e-09	9.49e-09	lpg0365	type IV secretion protein Dot
AVR58_01810	-1.62871	6.13426	4.79e-20	1.23e-19	lpg0366	diaminopimelate epimerase
AVR58_01820	-2.74016	5.76226	2.12e-56	1.38e-55	lpg0369	Carboxylesterase 2
AVR58_01835	-2.05915	4.16829	5.49e-17	1.27e-16	lpg0372	RNA-binding protein
AVR58_01840	-3.41445	6.58248	2.38e-95	4.1e-94	-	Fur family transcriptional regulator
AVR58_01845	-1.93294	1.89145	1.96e-05	2.85e-05	lpg0373	diguanylate cyclase
AVR58_01855	-2.53218	4.62772	1.2e-30	4.29e-30	lpg0375	RNA-binding protein
AVR58_01865	-2.33816	5.47262	1.67e-30	5.95e-30	lpg0377	N-formylglutamate amidohydrolase
AVR58_01870	-3.54732	5.92589	1.46e-91	2.23e-90	lpg0378	glutamate--cysteine ligase
AVR58_01875	-3.50879	6.87373	7.92e-76	8.19e-75	lpg0379	ribosomal protein S6 modification protein
AVR58_01880	-3.1261	5.70788	1.87e-44	9.1e-44	lpg0380	peptidase-C39 like family protein
AVR58_01895	1.73225	6.10943	6.74e-24	1.98e-23	lpg0383	hypothetical protein
AVR58_01900	-1.83429	6.68056	1.05e-30	3.76e-30	lpg0384	ABC-ATPase UvrA
AVR58_01915	-1.28334	5.07794	1.26e-14	2.68e-14	lpg0387	protein of unknown function
AVR58_01920	-1.59842	6.33668	1.14e-22	3.21e-22	lpg0388	ABC transporter
AVR58_01925	-1.86341	6.87912	6.78e-28	2.2e-27	lpg0390	VipA
AVR58_01940	3.40357	6.24151	2.04e-40	9.13e-40	-	hypothetical protein
AVR58_01945	-1.05726	4.04233	1.35e-06	2.07e-06	lpg0393	protein of unknown function
AVR58_01960	-1.98438	7.74892	4.68e-34	1.84e-33	lpg0396	tRNA (guanine-N1)-methyltransferase
AVR58_01970	-1.94821	9.25587	9.17e-43	4.3e-42	lpg0399	30S ribosomal protein S16
AVR58_01975	-1.88123	7.9463	1.4e-51	7.99e-51	lpg0400	signal recognition particle
AVR58_01990	-2.08847	4.71347	8.24e-24	2.41e-23	lpg0403	hypothetical protein
AVR58_01995	1.1741	8.23355	1.3e-19	3.27e-19	lpg0404	transporter
AVR58_02005	-1.70448	7.8996	8.71e-38	3.73e-37	lpg0406	alkylhydroperoxidase
AVR58_02010	-1.55343	5.49012	2.16e-19	5.36e-19	lpg0407	phosphatase
AVR58_02025	-2.29856	3.54473	1.93e-16	4.37e-16	lpg0409	protein of unknown function
AVR58_02030	-1.908	3.54729	3.94e-16	8.83e-16	lpg0410	protein of unknown function
AVR58_02035	-2.08684	4.17539	8.76e-20	2.21e-19	lpg0411	cytochrome B
AVR58_02040	-1.67292	3.99921	1.8e-13	3.64e-13	lpg0412	protoheme IX farnesyltransferase
AVR58_02045	-1.16327	4.65604	3.43e-09	5.91e-09	lpg0413	photosynthetic protein synthase I
AVR58_02055	2.08442	5.27152	8.24e-18	1.94e-17	lpg0415	protein of unknown function
AVR58_02060	-1.85342	6.38669	2.98e-30	1.05e-29	lpg0416	glucose-6-phosphate dehydrogenase
AVR58_02065	-2.77079	5.93917	1.04e-53	6.29e-53	lpg0417	6-phosphogluconolactonase
AVR58_02070	-1.74942	7.15312	2.79e-28	9.19e-28	lpg0418	phosphogluconate dehydratase
AVR58_02075	-2.45885	5.48733	1.54e-36	6.33e-36	lpg0419	glucokinase
AVR58_02080	-1.62777	5.04176	2.36e-09	4.1e-09	lpg0420	keto-deoxy-phosphogluconate aldolase
AVR58_02085	-1.83203	6.90407	1.16e-27	3.76e-27	lpg0421	sugar:proton symporter
AVR58_02115	1.30397	5.93492	2.54e-12	4.93e-12	lpg0427	diadenosine tetraphosphatase
AVR58_02120	3.31921	5.73684	6.59e-68	5.62e-67	lpg0428	glyoxalase
AVR58_02125	-1.52047	4.99049	1.08e-15	2.37e-15	lpg0429	transporter
AVR58_02130	-1.85691	4.71112	7.55e-20	1.92e-19	lpg0430	hemolysin D
AVR58_02140	-1.54071	3.6648	4.04e-09	6.94e-09	lpg0432	hypothetical protein
AVR58_02160	3.53883	9.37119	8.03e-121	2.33e-119	lpg0436	protein of unknown function
AVR58_02165	2.02356	6.53262	2.42e-35	9.71e-35	lpg0437	protein of unknown function
AVR58_02175	1.79034	7.40865	1.58e-20	4.13e-20	lpg0440	protein of unknown function
AVR58_02180	1.02169	7.50138	1.54e-11	2.91e-11	lpg0441	phosphoesterase
AVR58_02185	2.16121	7.61349	2.96e-41	1.34e-40	lpg0442	type IV secretion protein IcmS
AVR58_02215	1.70048	5.77257	1.86e-21	5.03e-21	lpg0448	phosphoesterase
AVR58_02220	-1.48837	7.23062	8.57e-30	2.99e-29	lpg0449	type IV secretion protein DotI
AVR58_02225	-1.49219	8.07487	7.85e-29	2.65e-28	lpg0450	type IV secretion protein IcmK
AVR58_02230	-3.33607	8.93659	2.15e-91	3.26e-90	lpg0451	type IV secretion protein IcmE
AVR58_02235	-3.14279	7.3664	3.11e-112	7.82e-111	lpg0452	type IV secretion protein IcmG
AVR58_02240	-2.14814	7.89878	6.75e-45	3.34e-44	lpg0453	type IV secretion protein IcmC
AVR58_02245	-1.66984	9.04107	1.35e-31	4.91e-31	lpg0454	type IV secretion protein IcmD
AVR58_02250	-1.62648	8.02816	1.96e-21	5.27e-21	lpg0455	type IV secretion protein IcmJ
AVR58_02255	-1.97983	8.87232	3.54e-51	2.01e-50	lpg0456	type IV secretion protein IcmB
AVR58_02260	-3.58108	4.33638	4.56e-48	2.44e-47	lpg0457	MFS transporter
AVR58_02265	-3.65452	7.52923	1.09e-87	1.48e-86	lpg0458	type IV secretion protein IcmF
AVR58_02270	-1.78559	5.14165	4.06e-20	1.04e-19	lpg0459	type IV secretion protein DotU
AVR58_02275	-3.17899	6.25066	2.8e-79	3.12e-78	lpg0460	bifunctional phosphoribosylaminoimidazolecarboxamide formyltransferase/inosine monophosphate cyclohydrolase
AVR58_02280	-2.63897	5.53936	1.48e-54	9.15e-54	lpg0461	ribosomal protein L11 methyltransferase
AVR58_02285	-2.55244	7.02333	1.23e-47	6.5e-47	lpg0462	acetyl-CoA carboxylase biotin carboxylase subunit
AVR58_02290	-3.04915	6.89581	3.07e-74	2.99e-73	lpg0463	acetyl-CoA carboxylase biotin carboxyl carrier protein subunit
AVR58_02295	-3.37585	5.1456	1.4e-54	8.69e-54	lpg0464	3-dehydroquinate dehydratase
AVR58_02300	-2.56759	5.95508	3.16e-47	1.65e-46	lpg0466	pyruvate carboxylase subunit B
AVR58_02305	-2.79025	11.3117	3.12e-82	3.85e-81	lpg0467	zinc protease
AVR58_02310	-1.86016	5.56794	1.72e-23	4.97e-23	lpg0468	lipase
AVR58_02320	-0.98754	8.80808	9.46e-11	1.73e-10	lpg0470	fructose-bisphosphate aldolase
AVR58_02325	-3.30385	6.53098	4.94e-60	3.48e-59	lpg0471	ferredoxin--NADP(+) reductase
AVR58_02330	1.81725	4.16501	5e-18	1.18e-17	lpg0472	type IV secretion protein IcmC
AVR58_02335	5.56182	7.20365	1.48e-195	1.86e-193	lpg0473	acetyltransferase
AVR58_02340	-2.68516	6.52837	4.17e-56	2.67e-55	lpg0474	CDP-diacylglycerol--serine O-phosphatidyltransferase
AVR58_02345	1.90426	5.76037	7.69e-32	2.83e-31	lpg0475	phosphocarrier protein HPr
AVR58_02360	1.21315	6.56979	3.54e-12	6.84e-12	lpg0478	50S ribosomal protein L33
AVR58_02365	-2.28396	7.9765	7.65e-42	3.51e-41	lpg0479	50S ribosomal protein L28
AVR58_02370	-3.18832	4.32194	1.16e-37	4.93e-37	lpg0481	tRNA (guanine-N7)-methyltransferase
AVR58_02375	-1.04353	5.77346	2.68e-11	5.03e-11	lpg0482	1,3-beta-glucanase
AVR58_02380	-1.24497	7.03328	4.24e-17	9.88e-17	lpg0483	protein of unknown function
AVR58_02385	-2.12844	8.52506	3.78e-62	2.77e-61	lpg0484	protease
AVR58_02390	-1.77851	7.44495	1.4e-38	6.08e-38	lpg0485	protease modulator HflC
AVR58_02400	1.14689	3.84634	1.59e-07	2.55e-07	lpg0487	cupin
AVR58_02410	-3.47935	2.90099	1.67e-20	4.38e-20	lpg0489	GIY-YIG nuclease
AVR58_02415	-1.24745	4.00436	4.48e-05	6.37e-05	lpg0490	ArgR family transcriptional regulator
AVR58_02420	-6.63404	5.51364	1.14e-114	3e-113	lpg0491	amino acid ABC transporter substrate-binding protein
AVR58_02425	-5.08221	5.08454	6.29e-35	2.5e-34	lpg0492	glutamine ABC transporter permease
AVR58_02430	-5.75813	5.19236	3.52e-55	2.21e-54	lpg0493	amino acid ABC transporter ATP-binding protein
AVR58_02435	-3.97053	5.91766	1.77e-46	9.15e-46	lpg0494	argininosuccinate synthase
AVR58_02440	-2.86801	5.37509	1.22e-32	4.56e-32	lpg0495	argininosuccinate lyase
AVR58_02445	-1.21513	5.07949	3.46e-08	5.72e-08	lpg0496	Ornithine carbamoyltransferase
AVR58_02455	-1.16542	7.56084	1.33e-14	2.81e-14	lpg0498	amino acid-binding protein
AVR58_02460	5.19157	11.495	1.48e-111	3.59e-110	lpg0499	peptidase S41
AVR58_02465	2.32541	7.69675	5.38e-63	4.02e-62	lpg0500	peptidase M24
AVR58_02470	2.62375	9.28027	2.2e-86	2.92e-85	lpg0501	2,3-bisphosphoglycerate-independent phosphoglycerate mutase
AVR58_02475	4.29005	8.60689	2.67e-106	5.83e-105	-	protein of unknown function
AVR58_02480	2.25006	9.30397	1.7e-36	6.97e-36	lpg0502	phospholipase
AVR58_02481	2.01004	6.7581	1.74e-23	5.03e-23	-	hypothetical protein
AVR58_02490	1.49009	7.55161	5.2e-25	1.56e-24	lpg0504	phosphatidate cytidylyltransferase
AVR58_02495	1.13897	7.85011	3.28e-11	6.13e-11	lpg0505	RIP metalloprotease RseP
AVR58_02505	0.989079	10.6142	2.93e-13	5.89e-13	lpg0507	protein of unknown function
AVR58_02515	-0.958392	7.41204	9.4e-12	1.79e-11	lpg0510	3-hydroxyacyl-[acyl-carrier-protein] dehydratase FabZ
AVR58_02540	3.84775	6.94861	1.16e-89	1.63e-88	-	protein of unknown function
AVR58_02541	-2.15544	2.0852	1.38e-06	2.11e-06	-	hypothetical protein
AVR58_02555	1.89157	6.52063	6.62e-34	2.59e-33	lpg0517	xylose reductase
AVR58_02560	5.62033	9.87869	6.35e-246	2.13e-243	lpg0518	type IV secretion protein Dot
AVR58_02565	2.07313	5.24075	5.52e-28	1.8e-27	lpg0519	protein of unknown function
AVR58_02566	2.17029	1.84245	7.4e-13	1.46e-12	-	hypothetical protein
AVR58_02570	1.22527	5.04142	1.63e-12	3.19e-12	lpg0520	ubiquinone biosynthesis methyltransferase UbiE
AVR58_02590	1.42735	3.38179	1.69e-06	2.57e-06	lpg0524	tRNA-Pro
AVR58_02595	4.24335	10.6414	2.15e-154	1.23e-152	lpg0525	virulence factor
AVR58_02600	3.5863	6.04119	7.22e-80	8.22e-79	lpg0526	hypothetical protein
AVR58_02605	1.46336	5.77475	1.05e-12	2.07e-12	lpg0527	histidine kinase
AVR58_02610	1.65348	8.32047	4.47e-34	1.76e-33	lpg0528	succinate dehydrogenase
AVR58_02615	1.20248	8.29471	1.5e-20	3.94e-20	lpg0529	succinate dehydrogenase
AVR58_02620	1.4806	11.2016	1.47e-27	4.71e-27	lpg0530	succinate dehydrogenase
AVR58_02625	2.15433	9.84294	1.69e-56	1.11e-55	lpg0531	succinate dehydrogenase iron-sulfur subunit
AVR58_02655	3.6057	12.0583	7.54e-133	2.81e-131	lpg0537	transmission trait enhancer LetE
AVR58_02660	4.02297	8.23051	3.62e-175	3.31e-173	lpg0539	Fe-S center protein
AVR58_02665	3.16919	8.36877	5.84e-107	1.3e-105	lpg0540	MFS transporter
AVR58_02680	2.47767	7.65611	1.97e-51	1.12e-50	lpg0543	ribose-phosphate pyrophosphokinase
AVR58_02685	-2.54071	6.09126	6.18e-44	2.98e-43	lpg0545	tRNA-Gln
AVR58_02690	-2.80323	8.06125	4.03e-66	3.25e-65	lpg0547	outer membrane lipoprotein LolB
AVR58_02695	-2.14571	6.45446	1.47e-41	6.69e-41	lpg0548	phosphopantetheine adenylyltransferase
AVR58_02700	-2.05041	7.12966	2.14e-46	1.1e-45	lpg0549	gamma-glutamyltransferase
AVR58_02705	1.00772	5.28649	3.77e-07	5.92e-07	lpg0550	sarcosine oxidase
AVR58_02715	1.34063	5.93542	3.04e-19	7.49e-19	lpg0552	hypothetical protein
AVR58_02725	1.46377	2.82452	3.23e-08	5.35e-08	lpg0554	DNA polymerase IV
AVR58_02750	3.1724	11.0721	1.74e-112	4.42e-111	lpg0558	aminotransferase
AVR58_02760	1.68536	10.3311	8.7e-34	3.38e-33	lpg0560	beta-ketoacyl-ACP reductase
AVR58_02770	1.03024	6.61553	8.16e-10	1.44e-09	lpg0562	polyhydroxyalkanoate biosynthesis repressor PhaR
AVR58_02775	4.12029	12.4496	7.15e-123	2.19e-121	lpg0563	protein of unknown function
AVR58_02790	-1.97804	5.24676	2.02e-19	5.01e-19	lpg0566	spore maturation protein
AVR58_02795	-2.55595	5.10286	4.78e-36	1.94e-35	lpg0567	peptidase M24
AVR58_02800	-3.03632	6.58787	6.11e-72	5.54e-71	lpg0568	Tyrosine--tRNA ligase
AVR58_02825	-2.96723	4.76823	2.78e-43	1.31e-42	lpg0577	gamma carbonic anhydrase family protein
AVR58_02830	-2.58537	6.26189	3.93e-53	2.35e-52	lpg0578	glutathione reductase
AVR58_02835	-3.57893	6.85871	2.81e-89	3.87e-88	lpg0580	adenosine deaminase
AVR58_02845	1.35558	3.44966	1.21e-09	2.13e-09	lpg0582	hypothetical protein
AVR58_02850	-1.11201	4.8023	1.61e-09	2.82e-09	lpg0583	phosphate permease
AVR58_02855	-1.83444	5.80327	6.07e-20	1.55e-19	lpg0584	phosphate transport regulator
AVR58_02860	1.07418	6.53411	1.06e-10	1.94e-10	lpg0585	type II/III secretion system protein
AVR58_02875	1.72999	7.15787	1.36e-37	5.74e-37	lpg0588	aspartate carbamoyltransferase
AVR58_02885	-2.61791	6.08693	6.84e-29	2.32e-28	lpg0590	ATP-dependent protease
AVR58_02890	-3.46213	5.42789	1.81e-65	1.44e-64	lpg0591	protein of unknown function
AVR58_02895	-2.26258	3.75504	7.57e-16	1.67e-15	lpg0592	Nitrogen regulatory protein P-II 1
AVR58_02900	-2.04831	5.24584	7.45e-26	2.3e-25	lpg0593	5-formyltetrahydrofolate cyclo-ligase
AVR58_02905	-4.98302	4.59749	1.1e-30	3.93e-30	lpg0594	protein of unknown function
AVR58_02910	-2.18724	3.90362	6.62e-22	1.82e-21	lpg0595	4-amino-4-deoxychorismate lyase
AVR58_02915	-3.40355	3.29005	1.45e-25	4.45e-25	lpg0596	hypothetical protein
AVR58_02920	-2.0002	6.0063	1.64e-38	7.09e-38	lpg0597	ACP synthetase
AVR58_02925	-2.81699	4.29797	5.64e-31	2.04e-30	lpg0598	protein of unknown function
AVR58_02930	-2.67445	4.64799	2.18e-28	7.21e-28	-	hypothetical protein
AVR58_02940	-3.33342	4.73914	1.44e-36	5.91e-36	lpg0600	Rrf2 family transcriptional regulator
AVR58_02945	-3.9724	6.57691	5.93e-103	1.19e-101	lpg0601	Fe-S cluster assembly protein SufB
AVR58_02950	-4.16487	5.9202	5.32e-61	3.8e-60	lpg0602	Fe-S cluster assembly ATPase SufC
AVR58_02955	-3.8024	5.92812	1.84e-70	1.64e-69	lpg0603	ABC transporter permease
AVR58_02960	-3.02704	5.7216	2.81e-58	1.9e-57	lpg0604	putative cysteine desulfurase
AVR58_02965	-4.3199	4.27867	1.23e-51	7.05e-51	lpg0605	iron-sulfur cluster assembly scaffold protein
AVR58_02970	-4.58402	3.29955	6.38e-16	1.41e-15	lpg0606	FeS assembly SUF system protein
AVR58_02975	-3.85285	3.90189	5.84e-23	1.67e-22	lpg0607	poxB regulator PoxA
AVR58_02980	-1.46206	3.7705	8.9e-11	1.63e-10	lpg0608	SAM-dependent methyltransferase
AVR58_02985	3.79793	3.94517	6.79e-41	3.05e-40	lpg0609	alanyl-tRNA editing protein
AVR58_02990	4.80032	6.53302	5.27e-114	1.36e-112	lpg0610	MFS transporter
AVR58_02995	-1.63881	5.53996	1.32e-23	3.83e-23	lpg0611	protein of unknown function
AVR58_03005	-1.49318	5.55396	1.84e-16	4.16e-16	lpg0613	protein of unknown function
AVR58_03015	-1.65174	4.41446	3.39e-14	7.07e-14	lpg0615	Peptide deformylase
AVR58_03020	1.26185	4.785	5.22e-12	1e-11	lpg0616	NADPH-dependent 7-cyano-7-deazaguanine reductase
AVR58_03025	-2.77055	6.25996	1.36e-62	1e-61	lpg0617	protein of unknown function
AVR58_03030	-2.80644	4.14529	1.04e-24	3.12e-24	lpg0618	DNA-3-methyladenine glycosylase
AVR58_03040	3.15236	6.01242	6.67e-78	7.2e-77	lpg0620	hypothetical protein
AVR58_03045	1.02013	5.3508	5.41e-05	7.67e-05	lpg0621	protein SidA
AVR58_03050	1.57603	7.24215	6.15e-19	1.49e-18	lpg0622	protein of unknown function
AVR58_03055	2.59048	8.1951	1.73e-29	6e-29	lpg0623	hypothetical protein
AVR58_03070	-3.41203	5.10888	4.39e-53	2.62e-52	lpg0626	competence protein ComA
AVR58_03075	-1.90862	4.64342	9.35e-24	2.73e-23	lpg0627	putative major pilin subunit
AVR58_03085	1.97895	3.20852	2.19e-15	4.77e-15	lpg0629	pilus assembly protein PilX
AVR58_03090	1.8994	4.93273	1.4e-20	3.68e-20	lpg0630	pilus assembly protein PilW
AVR58_03095	2.00523	5.01681	1.03e-21	2.81e-21	lpg0631	pilus assembly protein PilV
AVR58_03100	1.4644	5.73533	2.37e-13	4.78e-13	lpg0632	Type II transport protein GspH
AVR58_03115	1.14923	5.56328	4.76e-15	1.02e-14	lpg0635	dolichyl-phosphate-mannose--protein mannosyltransferase
AVR58_03125	2.47597	8.74566	1.85e-66	1.5e-65	lpg0637	MFS transporter
AVR58_03130	2.92399	8.45561	1.15e-86	1.54e-85	lpg0638	MFS transporter
AVR58_03135	1.66644	7.41844	2.77e-29	9.53e-29	lpg0639	phosphopentomutase
AVR58_03155	-1.47963	4.35949	4.18e-14	8.69e-14	lpg0643	protein of unknown function
AVR58_03160	2.71161	11.0233	4.46e-63	3.35e-62	lpg0644 | lpg0645	Structural toxin protein RtxA
AVR58_03175	-3.38177	4.68422	1.33e-45	6.7e-45	-	DNA-cytosine methyltransferase
AVR58_03180	-1.21173	5.704	7.83e-07	1.21e-06	lpg0648	DNA-(apurinic or apyrimidinic site) lyase
AVR58_03195	1.13496	8.25151	1.92e-12	3.74e-12	lpg0651	malate dehydrogenase
AVR58_03200	2.81784	8.04046	1.98e-67	1.67e-66	lpg0652	MFS transporter
AVR58_03205	1.46719	6.48134	4.39e-15	9.45e-15	lpg0653	MFS transporter
AVR58_03220	-1.77311	5.54767	1.46e-19	3.66e-19	lpg0656	tryptophan/tyrosine permease
AVR58_03230	-1.23201	6.23057	5.12e-14	1.06e-13	lpg0658	efflux transporter periplasmic adaptor subunit
AVR58_03235	-1.30701	6.40937	9.28e-13	1.83e-12	lpg0659	multidrug ABC transporter ATP-binding protein
AVR58_03240	-2.79123	4.54306	1.14e-38	4.93e-38	lpg0660	protein of unknown function
AVR58_03245	-2.90074	4.16184	6.86e-27	2.17e-26	lpg0661	protein of unknown function
AVR58_03250	-3.49774	5.10841	7.34e-61	5.23e-60	lpg0662	multidrug MFS transporter
AVR58_03265	2.42291	6.89232	1.77e-37	7.44e-37	lpg0665	hypothetical protein
AVR58_03275	1.19819	9.09695	5.34e-19	1.3e-18	lpg0667	protein of unknown function
AVR58_03280	3.09064	11.2793	2.72e-66	2.2e-65	lpg0669	protein of unknown function
AVR58_03285	1.67179	7.36752	1.89e-22	5.3e-22	lpg0670	alpha/beta hydrolase
AVR58_03290	3.11001	9.06997	4e-86	5.27e-85	lpg0671	NADH dehydrogenase
AVR58_03295	2.94572	8.18476	1.82e-76	1.91e-75	lpg0672	putative acetoacetate decarboxylase
AVR58_03300	5.42529	5.16067	6.04e-120	1.72e-118	lpg0673	signal peptidase
AVR58_03320	5.75999	10.4094	1.11e-246	4.19e-244	lpg0677	protein of unknown function
AVR58_03330	-1.20711	6.55591	3.42e-15	7.39e-15	lpg0679	glutamine-synthetase adenylyltransferase
AVR58_03335	-2.1447	6.7679	6.58e-49	3.57e-48	lpg0680	2,6-dihydropseudooxynicotine hydrolase
AVR58_03340	-1.47642	4.24903	9.22e-12	1.76e-11	lpg0681	protein of unknown function
AVR58_03345	-1.65514	4.61193	2.86e-15	6.2e-15	lpg0682	multidrug ABC transporter ATP-binding protein
AVR58_03350	-1.41416	3.75235	9.27e-09	1.57e-08	lpg0683	protein of unknown function
AVR58_03375	1.30428	13.7728	1.69e-09	2.96e-09	lpg0688	molecular chaperone GroEL
AVR58_03380	1.11117	9.40886	3.6e-12	6.93e-12	lpg0689	DNA starvation/stationary phase protection protein
AVR58_03385	-1.07875	5.96156	7.76e-10	1.37e-09	lpg0690	spermidine synthase
AVR58_03390	1.5345	8.54838	2.96e-33	1.14e-32	lpg0691	DNA topoisomerase IV subunit B
AVR58_03395	-3.02858	5.76199	3.07e-54	1.88e-53	lpg0692	ABC transporter ATP-binding protein
AVR58_03400	-1.46146	7.46471	1.86e-19	4.62e-19	lpg0693	aromatic ring-opening dioxygenase LigA
AVR58_03405	-1.03279	7.1011	9.71e-15	2.07e-14	lpg0694	proline--tRNA ligase
AVR58_03425	-1.46364	5.63234	3.28e-17	7.66e-17	lpg0698	tRNA 2-thiocytidine biosynthesis protein TtcA
AVR58_03430	-1.03258	6.98554	5.73e-13	1.14e-12	lpg0699	protein of unknown function
AVR58_03435	-1.83548	7.68498	1.85e-39	8.1e-39	lpg0700	protein-L-isoaspartate O-methyltransferase
AVR58_03440	1.35786	8.98008	7.02e-25	2.11e-24	lpg0701	glycine C-acetyltransferase
AVR58_03445	1.49579	8.56472	1.78e-31	6.47e-31	lpg0702	L-threonine 3-dehydrogenase
AVR58_03460	1.37277	6.21083	1.42e-20	3.73e-20	lpg0705	YeeE/YedE family protein
AVR58_03470	-1.32176	6.91319	3.28e-14	6.84e-14	lpg0707	protein of unknown function
AVR58_03475	-2.97903	8.832	9.94e-63	7.35e-62	lpg0708	type IV secretion protein IcmL
AVR58_03480	-3.39905	6.03735	7.43e-49	4.03e-48	lpg0709	formimidoylglutamase
AVR58_03485	-1.12303	6.35645	5.09e-15	1.09e-14	lpg0710	Benzil reductase ((S)-benzoin forming)
AVR58_03490	-1.3132	6.1903	9.65e-19	2.32e-18	lpg0711	imidazolonepropionase
AVR58_03500	-1.53164	6.11751	4.34e-16	9.69e-16	lpg0713	peptide transporter
AVR58_03520	1.88869	4.44827	4.07e-19	1e-18	lpg0717	hypothetical protein
AVR58_03530	1.1181	9.40309	8.01e-17	1.83e-16	lpg0719	valine--tRNA ligase
AVR58_03545	4.93213	12.3497	6.72e-104	1.41e-102	lpg0722	protein of unknown function
AVR58_03550	5.06189	7.22346	3.01e-208	4.33e-206	lpg0723	protein of unknown function
AVR58_03560	1.36906	9.76747	1.81e-26	5.64e-26	lpg0725	serine hydroxymethyltransferase
AVR58_03605	-1.06764	5.90869	1.03e-12	2.04e-12	lpg0734	NAD synthetase
AVR58_03610	-0.958224	6.39837	7.59e-10	1.34e-09	lpg0735	helicase
AVR58_03615	1.17388	10.4152	6.9e-16	1.53e-15	lpg0737	signal peptidase
AVR58_03630	2.11849	8.49241	8.53e-44	4.08e-43	lpg0740	protein of unknown function
AVR58_03640	-1.44878	6.17294	7.21e-17	1.65e-16	lpg0742	protein of unknown function
AVR58_03645	-1.32646	5.62948	6.31e-16	1.4e-15	lpg0743	glutamate synthetase
AVR58_03660	-2.61349	4.01252	3.24e-19	8e-19	-	excinuclease ABC subunit C
AVR58_03695	-1.05099	7.86204	3.45e-15	7.45e-15	lpg0752	N-acetylneuraminate synthase
AVR58_03700	-1.73981	7.64449	3.06e-32	1.13e-31	lpg0753	UDP-N-acetyl glucosamine 2-epimerase
AVR58_03705	1.58116	9.5694	2.3e-14	4.84e-14	lpg0754	acetyltransferase
AVR58_03710	-1.12864	9.37808	6.83e-19	1.65e-18	lpg0755	aminotransferase
AVR58_03715	-1.26384	6.71986	5.88e-16	1.31e-15	lpg0756	dTDP-4-dehydrorhamnose 3,5-epimerase
AVR58_03720	-1.53369	6.39526	3.81e-22	1.05e-21	lpg0757	NAD(P)-dependent oxidoreductase
AVR58_03725	-2.16533	6.96966	3.12e-52	1.83e-51	lpg0758	dTDP-glucose 4,6-dehydratase
AVR58_03730	-3.07561	7.11477	9.11e-85	1.18e-83	lpg0759	Glucose-6-phosphate isomerase
AVR58_03735	-1.16575	6.74297	4.01e-12	7.73e-12	lpg0760	glucose-1-phosphate thymidylyltransferase
AVR58_03740	-1.03546	5.91931	9.65e-12	1.84e-11	lpg0761	NAD-dependent dehydratase
AVR58_03745	-1.02827	4.45519	3.41e-06	5.13e-06	lpg0762	putative undecaprenyl-phosphate N-acetylglucosaminyl 1-phosphate transferase
AVR58_03752	1.30477	3.88636	6.19e-10	1.1e-09	-	hypothetical protein
AVR58_03755	-3.90915	8.33526	1.46e-73	1.4e-72	lpg0765	protein of unknown function
AVR58_03760	-1.69465	6.79637	7.38e-29	2.5e-28	lpg0766	protein of unknown function
AVR58_03765	-3.06378	5.65268	5.68e-53	3.37e-52	lpg0767	serine/threonine protein kinase
AVR58_03775	-1.73256	7.66424	4.82e-28	1.58e-27	lpg0769	methyltransferase
AVR58_03790	1.5976	7.75966	1.72e-35	6.94e-35	lpg0772	ABC transporter
AVR58_03810	-2.95071	6.85081	7.68e-65	5.97e-64	lpg0777	acetyltransferase
AVR58_03815	-1.12716	4.20825	4.26e-08	7.03e-08	lpg0778	glycosyl transferase
AVR58_03820	-1.15663	6.28197	8.01e-14	1.64e-13	lpg0779	glycosyl transferase
AVR58_03830	2.29121	5.52748	1.05e-41	4.79e-41	lpg0781	carbon storage regulator
AVR58_03835	-1.7868	5.00538	5.18e-19	1.26e-18	lpg0782	acetylase
AVR58_03840	-2.69919	4.37452	1.47e-20	3.87e-20	lpg0783	biotin synthase
AVR58_03845	-3.09175	5.14964	2.04e-47	1.07e-46	lpg0784	phosphopantetheine-protein transferase
AVR58_03860	-1.94174	3.34543	3.28e-10	5.9e-10	lpg0787	protein of unknown function
AVR58_03865	-2.52993	3.58442	1.09e-19	2.76e-19	lpg0788	protein of unknown function
AVR58_03870	-1.23838	3.98548	1.15e-08	1.94e-08	lpg0789	alginate O-acetyltransferase
AVR58_03875	-1.23106	7.058	3.14e-18	7.47e-18	lpg0790	serine dehydratase
AVR58_03885	-1.39108	6.82396	1.01e-16	2.3e-16	lpg0792	MFS transporter
AVR58_03890	-2.75933	2.43461	5.17e-08	8.5e-08	lpg0793	transposase
AVR58_03905	1.04805	5.98778	9.34e-08	1.51e-07	lpg0796	protein of unknown function
AVR58_03920	-1.1099	6.56466	6.36e-16	1.41e-15	lpg0799	quinolinate synthetase
AVR58_03925	-1.61444	6.31146	6.27e-30	2.2e-29	lpg0800	L-aspartate oxidase
AVR58_03930	-1.26486	6.87282	1.56e-15	3.39e-15	lpg0801	adenylosuccinate lyase
AVR58_03935	2.01301	5.3432	3.28e-28	1.08e-27	lpg0802	sulfate transporter
AVR58_03940	2.01716	7.57831	2.14e-25	6.5e-25	lpg0803	acyl-CoA dehydrogenase
AVR58_03945	2.7906	7.95429	4.76e-68	4.07e-67	lpg0804	choloylglycine hydrolase
AVR58_03950	-1.06345	9.05184	7.57e-16	1.67e-15	lpg0805	phosphoenolpyruvate synthase
AVR58_03955	-1.30934	6.0909	3.15e-12	6.09e-12	lpg0806	sodium:proton antiporter
AVR58_03965	-1.10754	6.44118	2.28e-13	4.61e-13	lpg0808	UDP-N-acetylglucosamine--N-acetylmuramyl- (pentapeptide) pyrophosphoryl-undecaprenol N-acetylglucosamine transferase
AVR58_03985	-1.7416	5.59512	4.24e-19	1.04e-18	lpg0812	rod shape-determining protein MreC
AVR58_03995	-1.46874	4.03496	1.23e-08	2.08e-08	lpg0814	pseudouridine synthase
AVR58_04010	-0.957489	8.44503	1.71e-13	3.46e-13	lpg0817	ATP-dependent Clp protease adaptor ClpS
AVR58_04040	1.96118	7.12691	2.73e-25	8.25e-25	lpg0823	neurogenic locus notch
AVR58_04050	-1.8048	5.34267	1.19e-20	3.14e-20	lpg0825	peptidase M24
AVR58_04055	-2.26335	4.81533	3.2e-30	1.13e-29	lpg0826	exodeoxyribonuclease VII large subunit
AVR58_04060	-2.76848	8.20936	1.29e-74	1.28e-73	lpg0827	agglutination protein
AVR58_04065	-2.30101	4.30821	2.27e-16	5.13e-16	lpg0828	protein of unknown function
AVR58_04070	-3.86661	6.66382	8.19e-94	1.33e-92	lpg0829	histidine kinase
AVR58_04080	-1.11971	7.3916	2.81e-14	5.89e-14	lpg0831	monooxygenase
AVR58_04085	-2.31527	4.81154	8.82e-22	2.42e-21	lpg0832	short-chain dehydrogenase
AVR58_04090	-1.99931	5.59098	2.58e-28	8.53e-28	lpg0833	indole-3-glycerol phosphate synthase
AVR58_04095	-3.15752	5.70629	1.46e-62	1.08e-61	lpg0834	anthranilate phosphoribosyltransferase
AVR58_04100	-2.92248	4.15797	4.21e-28	1.38e-27	lpg0835	anthranilate synthase
AVR58_04105	-1.74373	4.89826	6.9e-21	1.83e-20	lpg0836	LPS export ABC transporter ATP-binding protein
AVR58_04155	-3.1289	5.98858	2.54e-44	1.23e-43	lpg0846	BolA family transcriptional regulator
AVR58_04170	-1.40129	3.37693	1.88e-07	3e-07	lpg0849	ABC transporter ATP-binding protein
AVR58_04175	-2.49211	4.23254	1.46e-27	4.68e-27	lpg0850	ABC transporter permease
AVR58_04180	-2.06341	3.96197	4.88e-15	1.05e-14	lpg0851	efflux transporter periplasmic adaptor subunit
AVR58_04185	-4.3071	6.25223	7.17e-123	2.19e-121	lpg0852	protein of unknown function
AVR58_04190	-1.59169	7.04497	9.81e-34	3.8e-33	lpg0853	AAA family ATPase
AVR58_04200	-4.28768	6.29846	4.26e-98	7.85e-97	lpg0855	peptidase S49
AVR58_04205	-3.94056	4.01663	7.97e-46	4.04e-45	lpg0856	Cytochrome c biogenesis ATP-binding export protein CcmA
AVR58_04210	-2.64509	3.49543	7.11e-23	2.02e-22	lpg0857	transcriptional regulator
AVR58_04215	-1.53961	4.5622	1.98e-12	3.87e-12	lpg0858	heme ABC transporter permease
AVR58_04220	-2.79756	2.82403	5.59e-15	1.2e-14	lpg0859	heme exporter protein CcmD
AVR58_04225	-2.03735	3.46061	6.16e-11	1.14e-10	lpg0860	cytochrome C biogenesis protein CcmE
AVR58_04230	-2.39662	5.60478	3.16e-34	1.24e-33	lpg0861	cytochrome C biogenesis protein CcmF
AVR58_04235	-2.1762	3.90709	1.48e-15	3.24e-15	lpg0862	thiol:disulfide interchange protein
AVR58_04240	-3.68756	3.56087	1.07e-29	3.72e-29	lpg0863	cytochrome C biogenesis protein
AVR58_04245	-3.07855	5.38073	1.82e-48	9.75e-48	lpg0864	cytochrome C biogenesis protein CcmH
AVR58_04250	-4.56398	6.33706	4.73e-80	5.43e-79	-	dodecin family protein
AVR58_04255	-1.17596	6.65984	1.11e-14	2.36e-14	lpg0865	protein of unknown function
AVR58_04260	-1.77435	3.01761	3.3e-11	6.16e-11	lpg0866	3-methyladenine DNA glycosylase
AVR58_04265	-4.35223	4.26928	1.96e-59	1.35e-58	lpg0867	ATP-dependent DNA helicase RecQ
AVR58_04270	-2.07068	7.25904	8.01e-50	4.44e-49	lpg0868	acyl-CoA dehydrogenase
AVR58_04275	-2.61315	7.21291	2.54e-61	1.83e-60	lpg0869	enoyl-CoA hydratase
AVR58_04280	-1.49828	7.18333	5.91e-28	1.92e-27	lpg0870	3-hydroxyisobutyryl-CoA hydrolase
AVR58_04295	2.27514	7.81006	3.76e-56	2.41e-55	lpg0873	protein of unknown function
AVR58_04305	1.36161	7.19751	4.25e-13	8.5e-13	lpg0875	pyridine nucleotide transhydrogenase
AVR58_04320	4.33399	5.99105	4.13e-67	3.43e-66	lpg0878	protein of unknown function
AVR58_04325	2.87876	7.00603	4.57e-73	4.31e-72	lpg0879	diguanylate cyclase
AVR58_04335	-2.27935	4.25714	2.05e-25	6.23e-25	lpg0881	tRNA-Ser
AVR58_04340	3.92915	4.92351	1.76e-48	9.43e-48	lpg0882	protein of unknown function
AVR58_04350	-1.35814	8.20316	2.96e-17	6.92e-17	lpg0885	glycosyl hydrolase
AVR58_04355	2.92655	7.31948	8.12e-91	1.21e-89	lpg0886	transporter
AVR58_04360	-3.18965	6.04275	1.23e-63	9.36e-63	lpg0887	succinyl-diaminopimelate desuccinylase
AVR58_04365	-2.75399	6.46173	2.35e-55	1.48e-54	lpg0888	2,3,4,5-tetrahydropyridine-2,6-dicarboxylate N-succinyltransferase
AVR58_04370	-3.2733	6.23338	2.4e-51	1.37e-50	lpg0889	acyltransferase
AVR58_04375	-2.3756	6.89863	1.24e-42	5.79e-42	lpg0890	cystathionine beta-lyase
AVR58_04380	1.488	8.48394	4.08e-22	1.13e-21	lpg0891	histidine kinase
AVR58_04385	3.14706	9.74871	4.02e-90	5.75e-89	lpg0892	kynurenine 3-monooxygenase
AVR58_04390	2.0608	10.8871	1.48e-38	6.41e-38	lpg0893	hypothetical protein
AVR58_04395	2.72022	8.55704	1.62e-87	2.19e-86	lpg0894	cytochrome C oxidase subunit III
AVR58_04400	-2.21125	6.03123	1.65e-25	5.05e-25	lpg0895	general secretion pathway protein GspC
AVR58_04405	-1.72292	4.74373	9.16e-18	2.16e-17	lpg0896	protein of unknown function
AVR58_04415	4.14127	6.84847	9.91e-141	4.46e-139	lpg0898	type IV secretion protein Dot
AVR58_04420	-3.27125	4.14728	4.94e-35	1.97e-34	lpg0899	A/G-specific adenine glycosylase
AVR58_04425	-3.16895	6.08608	2.16e-65	1.71e-64	lpg0900	asmA protein
AVR58_04430	2.11523	8.1333	2.79e-36	1.14e-35	lpg0901	protein of unknown function
AVR58_04440	1.22847	7.52279	3.12e-13	6.27e-13	-	hypothetical protein
AVR58_04445	1.2769	8.20673	1.74e-09	3.04e-09	-	protein of unknown function
AVR58_04450	1.78159	8.79916	3.12e-25	9.44e-25	lpg0903	Putative serine protease HtrA
AVR58_04455	-1.91118	7.41922	1.62e-41	7.36e-41	lpg0904	hydrolase
AVR58_04460	-1.15649	7.27937	9.19e-16	2.02e-15	lpg0905	3-hydroxy-2-methylbutyryl-CoA dehydrogenase
AVR58_04465	1.30248	8.70741	8.96e-17	2.05e-16	lpg0906	flagellar biosynthesis protein
AVR58_04470	1.23114	8.85086	8.76e-12	1.67e-11	lpg0907	anti-sigma28 factor FlgM
AVR58_04480	-2.05163	2.88658	3.91e-10	7e-10	lpg0909	cytochrome C
AVR58_04490	-1.99629	5.00539	1.21e-16	2.75e-16	lpg0911	type III pantothenate kinase
AVR58_04495	-2.04245	5.52657	1.24e-29	4.3e-29	lpg0913	division/cell wall cluster transcriptional repressor MraZ
AVR58_04500	-3.09907	6.89379	4.93e-92	7.59e-91	lpg0914	ribosomal RNA small subunit methyltransferase H
AVR58_04505	-1.6533	5.51361	3.19e-10	5.73e-10	lpg0915	cell division protein FtsL
AVR58_04510	-2.71325	6.01023	9.72e-51	5.5e-50	lpg0916	cell division protein
AVR58_04515	-2.50778	6.18354	1.14e-53	6.91e-53	lpg0917	UDP-N-acetylmuramoylalanyl-D-glutamate--2, 6-diaminopimelate ligase
AVR58_04520	-3.14431	4.80189	3.62e-50	2.02e-49	lpg0918	erythronate-4-phosphate dehydrogenase
AVR58_04525	-1.66011	3.74492	2.41e-11	4.52e-11	lpg0919	peptidase M50
AVR58_04530	-3.41542	4.74508	1.63e-52	9.63e-52	lpg0920	phosphatidylglycerophosphatase
AVR58_04535	-3.72413	7.07672	1.39e-122	4.2e-121	lpg0921	protein of unknown function
AVR58_04540	-4.36273	8.29364	7.65e-129	2.59e-127	lpg0922	electron transfer flavoprotein subunit beta
AVR58_04545	-4.26358	7.77636	1.34e-151	7.22e-150	lpg0923	electron transfer flavoprotein subunit beta
AVR58_04550	-4.1996	8.35432	9.66e-147	4.71e-145	lpg0924	alanine dehydrogenase
AVR58_04560	2.84982	9.74104	3.23e-56	2.08e-55	lpg0926	protein of unknown function
AVR58_04565	-1.79883	7.63961	2.75e-38	1.18e-37	lpg0927	pilus assembly protein PilM
AVR58_04570	-2.1637	5.79369	2.33e-24	6.9e-24	lpg0928	pilus assembly protein PilN
AVR58_04575	-1.86851	5.44067	1.2e-24	3.57e-24	lpg0929	pilus assembly protein PilO
AVR58_04580	-1.49529	4.52751	1.54e-10	2.81e-10	lpg0930	pilus assembly protein PilP
AVR58_04585	-1.62144	6.75154	1.78e-23	5.15e-23	lpg0931	pilus assembly protein PilQ
AVR58_04590	1.35079	9.43245	6.48e-19	1.57e-18	lpg0932	shikimate kinase
AVR58_04595	1.15786	8.62447	6.63e-14	1.37e-13	lpg0933	3-dehydroquinate synthase
AVR58_04605	-1.01313	9.63159	8.36e-16	1.84e-15	lpg0935	universal stress protein UspA
AVR58_04610	-1.19621	6.7035	7.74e-16	1.71e-15	lpg0936	bifunctional riboflavin kinase/FMN adenylyltransferase
AVR58_04615	-1.37038	8.76443	1.42e-27	4.58e-27	lpg0937	isoleucine--tRNA ligase
AVR58_04620	-1.33729	5.22568	4.69e-13	9.34e-13	lpg0938	signal peptidase II
AVR58_04625	-0.980591	6.7182	8.56e-08	1.39e-07	lpg0939	multidrug DMT transporter permease
AVR58_04630	2.55362	12.7154	8.9e-65	6.91e-64	lpg0940	LidA
AVR58_04635	-3.33827	6.89364	1.92e-79	2.15e-78	lpg0941	protein of unknown function
AVR58_04640	-1.94685	6.6849	5.26e-30	1.85e-29	lpg0942	GTPase Era
AVR58_04650	1.49581	6.0199	1.39e-19	3.48e-19	lpg0944	protein of unknown function
AVR58_04655	1.85381	6.94511	9.2e-36	3.72e-35	lpg0945	GALA protein
AVR58_04660	-2.86652	7.18708	2.14e-54	1.31e-53	lpg0946	pyridoxine 5'-phosphate synthase
AVR58_04675	3.2976	12.3382	7.15e-67	5.88e-66	lpg0949	protein of unknown function
AVR58_04705	-1.00066	6.14472	1.92e-11	3.61e-11	lpg0955	recombinase RmuC
AVR58_04715	-1.07382	7.85243	2.98e-09	5.16e-09	lpg0957	protein of unknown function
AVR58_04740	-0.957204	7.56524	2.41e-12	4.69e-12	lpg0962	DNA polymerase III subunit alpha
AVR58_04745	1.22692	8.33955	2.64e-08	4.39e-08	lpg0963	type IV secretion protein Dot
AVR58_04750	2.76213	7.4052	6.29e-69	5.49e-68	lpg0964	phosphoribose diphosphate--decaprenyl-phosphate phosphoribosyltransferase
AVR58_04765	2.85848	5.70912	7.91e-44	3.78e-43	lpg0967	hypothetical protein
AVR58_04770	4.0576	10.174	3.24e-134	1.3e-132	lpg0968	protein of unknown function
AVR58_04775	6.80452	9.27786	3.49e-160	2.24e-158	lpg0969	protein of unknown function
AVR58_04790	-3.43125	2.48271	5.32e-09	9.09e-09	lpg0972	tRNA-Thr
AVR58_04795	0.960479	5.89646	1.7e-07	2.72e-07	lpg0973	proline hydroxylase
AVR58_04810	2.04449	1.58099	5.38e-07	8.38e-07	lpg0976	antirestriction protein
AVR58_04815	1.81269	3.2358	6.85e-14	1.41e-13	lpg0977	single-stranded DNA-binding protein
AVR58_04830	1.10973	5.13495	2.2e-08	3.67e-08	lpg0979	aminoglycoside 6'-acetyltransferase
AVR58_04835	1.90373	4.02919	7.07e-20	1.8e-19	lpg0980	integrase
AVR58_04840	2.72114	4.49101	1.15e-32	4.31e-32	lpg0981	integrase
AVR58_04861	-1.13869	3.61429	0.000473651	0.000643253	lpg0985	hypothetical protein
AVR58_04865	1.81483	3.46296	2.47e-16	5.57e-16	lpg0986	conjugal transfer protein TraG
AVR58_04870	-2.01388	2.26018	2.09e-07	3.33e-07	lpg0987	twitching motility protein PilT
AVR58_04880	-1.33149	3.44049	1.57e-05	2.28e-05	lpg0989	type IV secretion system protein VirB4
AVR58_04905	5.41023	7.97304	1.03e-228	2.39e-226	lpg0994	hypothetical protein
AVR58_04930	2.97165	1.91838	4.74e-19	1.16e-18	lpg0999	protein of unknown function
AVR58_04935	1.75092	1.62702	2.82e-05	4.05e-05	lpg1000	beta-glucosidase
AVR58_04945	2.56787	1.36444	3.33e-10	5.99e-10	lpg1002	protein of unknown function
AVR58_04966	2.5905	3.06684	1.4e-19	3.5e-19	-	hypothetical protein
AVR58_04985	-1.5159	5.9967	2.13e-20	5.54e-20	lpg1009	4-deoxy-4-formamido-L-arabinose-phospho-UDP deformylase
AVR58_04995	3.00222	7.42916	1.07e-37	4.55e-37	lpg1011	ABC transporter ATP-binding protein
AVR58_05000	3.03738	6.07052	1.45e-50	8.16e-50	lpg1012	hypothetical protein
AVR58_05006	-2.10552	3.24241	1.54e-14	3.25e-14	lpg1014	short chain dehydrogenase
AVR58_05016	-1.30847	5.11079	4.46e-08	7.35e-08	-	protein of unknown function
AVR58_05020	-2.53552	4.60052	2.88e-20	7.45e-20	-	hypothetical protein
AVR58_05025	1.05397	5.80026	1.69e-12	3.31e-12	-	hypothetical protein
AVR58_05026	3.25194	6.20365	4.38e-77	4.66e-76	lpg1017	Calcium-transporting ATPase 1
AVR58_05045	1.39713	4.00256	6.68e-10	1.18e-09	lpg1021	mRNA 3'-end processing factor
AVR58_05065	2.18897	4.93669	2.15e-22	6e-22	lpg1025	diguanylate cyclase
AVR58_05085	-1.45389	6.45671	5.74e-20	1.46e-19	lpg1029	transporter
AVR58_05090	3.07686	8.94888	8.69e-69	7.51e-68	lpg1030	transporter
AVR58_05095	1.95257	6.19595	8.33e-42	3.82e-41	lpg1031	protein of unknown function
AVR58_05100	2.10622	7.61214	4.07e-44	1.96e-43	lpg1032	poly(3-hydroxyalkanoate) synthetase
AVR58_05101	-1.54016	3.98285	1e-12	1.97e-12	lpg1033	protein of unknown function
AVR58_05105	-1.40764	5.00109	4.98e-17	1.16e-16	lpg1034	hypothetical protein
AVR58_05125	5.36249	4.84066	2.18e-67	1.84e-66	lpg1038	VrrB
AVR58_05130	2.06309	4.92739	1.09e-21	2.99e-21	lpg1039	hypothetical protein
AVR58_05135	3.03774	5.70226	5.38e-47	2.8e-46	lpg1040	isoprenylcysteine carboxyl methyltransferase
AVR58_05140	3.47555	5.43661	1.11e-63	8.49e-63	lpg1041	hypothetical protein
AVR58_05150	-1.55762	3.97949	9.95e-12	1.89e-11	lpg1043	protein of unknown function
AVR58_05155	-1.592	7.04271	9.6e-28	3.1e-27	lpg1044	oxidoreductase
AVR58_05160	1.86896	3.87046	3.24e-11	6.07e-11	lpg1046	hypothetical protein
AVR58_05165	-1.24693	4.76796	4.44e-10	7.94e-10	lpg1047	ATPase
AVR58_05170	-2.31804	5.55607	1.09e-37	4.67e-37	lpg1048	ATP synthase subunit alpha
AVR58_05175	-1.71628	5.40731	1.05e-21	2.88e-21	lpg1049	ATP synthase subunit B
AVR58_05190	-2.32812	4.50919	3.52e-26	1.09e-25	lpg1052	ATP synthase
AVR58_05195	-2.4722	5.14484	5.75e-35	2.29e-34	lpg1053	ATP synthase F0F1 subunit epsilon
AVR58_05225	2.03841	7.12701	5.75e-39	2.51e-38	lpg1058	PHA synthase
AVR58_05230	1.65795	9.00384	4.51e-29	1.54e-28	lpg1059	beta-ketoacyl-ACP reductase
AVR58_05235	-1.08798	7.05043	2.01e-13	4.06e-13	lpg1060	cold-shock protein
AVR58_05245	1.61923	6.00595	1.58e-21	4.29e-21	lpg1062	protein of unknown function
AVR58_05255	-1.48807	5.07454	6.7e-17	1.54e-16	lpg1064	peptide deformylase
AVR58_05265	-1.0478	5.93491	7.6e-07	1.18e-06	lpg1066	transcription factor
AVR58_05270	1.42647	5.07622	5.5e-08	9.02e-08	lpg1067	protein of unknown function
AVR58_05275	4.80817	3.23361	7.39e-62	5.37e-61	lpg1068	protein of unknown function
AVR58_05280	1.60454	6.12381	1.34e-21	3.65e-21	lpg1069	ABC transporter permease
AVR58_05285	2.39883	6.28603	7.35e-40	3.26e-39	lpg1070	integrase
AVR58_05300	-1.25376	5.6628	3.59e-13	7.19e-13	lpg1073	protein of unknown function
AVR58_05305	1.02347	2.45698	0.000218916	0.000303307	lpg1074	protein of unknown function
AVR58_05310	-1.63332	3.34485	1.87e-09	3.26e-09	lpg1075	hypothetical protein
AVR58_05315	1.56625	4.70125	9.12e-19	2.2e-18	lpg1077	protein of unknown function
AVR58_05321	2.79218	2.16496	2.2e-12	4.28e-12	lpg1079	hypothetical protein
AVR58_05325	2.3823	6.38536	1.82e-57	1.21e-56	lpg1080	deoxyguanosinetriphosphate triphosphohydrolase
AVR58_05345	2.53775	6.72278	6.91e-67	5.7e-66	lpg1084	protein of unknown function
AVR58_05350	1.97216	7.04939	5.08e-28	1.66e-27	lpg1085	integrase
AVR58_05360	1.02611	4.77469	2.23e-08	3.72e-08	lpg1087	virulence factor MviN
AVR58_05370	1.70656	5.02576	2.52e-19	6.24e-19	lpg1089	methyltransferase
AVR58_05371	1.22677	3.35198	1.56e-06	2.39e-06	-	hypothetical protein
AVR58_05375	2.50091	2.93695	2.25e-25	6.84e-25	-	hypothetical protein
AVR58_05385	2.19698	2.85701	1.36e-14	2.88e-14	lpg1091	acetyltransferase
AVR58_05390	2.38661	5.13445	1.03e-35	4.16e-35	lpg1092	beta-phosphoglucomutase
AVR58_05400	-1.13945	5.10742	1.25e-09	2.19e-09	lpg1094	PTS cellobiose transporter subunit IIC
AVR58_05405	-1.4682	5.09768	5.54e-12	1.06e-11	lpg1095	efflux transporter periplasmic adaptor subunit
AVR58_05410	-1.30631	6.18478	8.98e-18	2.12e-17	lpg1096	cation transporter
AVR58_05420	1.62156	5.22255	8.84e-14	1.81e-13	lpg1098	hypothetical protein
AVR58_05430	1.17001	4.59768	1.93e-09	3.36e-09	lpg1100	sugar transporter
AVR58_05445	-2.29975	4.4421	8.67e-29	2.92e-28	lpg1103	protein of unknown function
AVR58_05450	-2.01397	4.43332	1.25e-16	2.84e-16	lpg1104	protein of unknown function
AVR58_05455	1.09197	3.3143	4.35e-05	6.2e-05	lpg1105	peptide methionine sulfoxide reductase
AVR58_05460	1.00849	6.76752	2.08e-10	3.77e-10	lpg1106	protein of unknown function
AVR58_05465	-1.05316	3.01118	0.000216239	0.000299736	lpg1107	transporter
AVR58_05475	-1.18248	6.88037	3.91e-10	7e-10	lpg1109	protein of unknown function
AVR58_05480	3.74202	5.52283	3.69e-67	3.09e-66	-	multidrug transporter
AVR58_05485	2.97582	6.41665	3.48e-74	3.38e-73	lpg1110	protein of unknown function
AVR58_05490	4.48396	10.0943	2.45e-162	1.68e-160	lpg1111	protein of unknown function
AVR58_05495	3.54218	4.63948	5.98e-39	2.61e-38	lpg1112	hypothetical protein
AVR58_05496	5.4986	1.67583	3.35e-32	1.23e-31	-	hypothetical protein
AVR58_05500	2.55676	6.9206	3.5e-50	1.96e-49	lpg1113	protein of unknown function
AVR58_05515	1.02069	4.96195	0.000102035	0.000143143	lpg1115	circadian clock protein KaiC
AVR58_05520	1.46689	10.4681	1.47e-15	3.21e-15	lpg1116	protein of unknown function
AVR58_05525	4.45668	8.6976	8.91e-128	2.99e-126	lpg1117	acyltransferase
AVR58_05530	3.97361	7.21928	3.96e-107	8.86e-106	lpg1118	D-alanyl-D-alanine carboxypeptidase
AVR58_05535	1.68074	5.77698	3.89e-26	1.21e-25	lpg1119	acid phosphatase
AVR58_05540	1.18817	5.73145	2.91e-14	6.08e-14	lpg1120	protein of unknown function
AVR58_05545	4.1258	8.33354	3.47e-133	1.33e-131	lpg1121	protein of unknown function
AVR58_05560	2.94301	6.04632	1.55e-48	8.32e-48	lpg1123	ABC transporter substrate-binding protein
AVR58_05565	1.64728	7.19424	6.52e-23	1.86e-22	lpg1124	protein of unknown function
AVR58_05570	2.11543	5.13725	4.18e-24	1.23e-23	lpg1125	amino acid ABC transporter substrate-binding protein
AVR58_05580	2.01626	7.0561	2.52e-32	9.33e-32	lpg1127	acyl-CoA synthetase
AVR58_05595	1.18568	6.38319	5.23e-16	1.17e-15	lpg1130	adenylate cyclase
AVR58_05600	1.46371	8.89122	1.57e-25	4.8e-25	-	protein of unknown function
AVR58_05605	3.06044	6.56623	5.53e-62	4.03e-61	lpg1131	cyclopropane-fatty-acyl-phospholipid synthase
AVR58_05610	2.04504	4.17932	1.52e-18	3.64e-18	lpg1132	hypothetical protein
AVR58_05615	1.5151	4.92887	2.15e-10	3.9e-10	lpg1134	nitronate monooxygenase
AVR58_05620	2.48123	5.81934	1.25e-19	3.14e-19	lpg1135	TetR family transcriptional regulator
AVR58_05630	3.61364	9.15643	4.37e-85	5.69e-84	-	protein of unknown function
AVR58_05635	2.22541	7.09178	6.51e-37	2.7e-36	lpg1137	protein of unknown function
AVR58_05640	-1.8467	4.69656	3.76e-20	9.69e-20	lpg1138	spermidine/putrescine ABC transporter substrate-binding protein
AVR58_05645	-1.37408	4.21509	1.65e-10	3e-10	lpg1139	spermidine/putrescine ABC transporter permease
AVR58_05650	-1.01432	4.95326	5.97e-07	9.28e-07	lpg1140	spermidine/putrescine ABC transporter permease
AVR58_05655	-1.49188	5.69438	6.64e-14	1.37e-13	lpg1141	spermidine/putrescine import ATP-binding protein PotA
AVR58_05660	2.78549	3.61452	3.49e-21	9.31e-21	lpg1142	GIY-YIG nuclease superfamily protein
AVR58_05665	1.0888	5.53278	2.94e-07	4.65e-07	lpg1143	short-chain dehydrogenase
AVR58_05670	4.13864	8.02804	7.46e-168	5.93e-166	lpg1144	type IV secretion protein Dot
AVR58_05690	3.03715	8.67316	5.43e-115	1.44e-113	lpg1148	type IV secretion protein Dot
AVR58_05695	1.13287	6.24651	3.47e-09	5.99e-09	lpg1149	protein of unknown function
AVR58_05705	1.35315	5.73992	2.13e-13	4.31e-13	lpg1151	protein of unknown function
AVR58_05710	1.01899	3.87301	4.96e-06	7.39e-06	lpg1152	protein of unknown function
AVR58_05720	3.25269	9.56787	9.29e-99	1.75e-97	lpg1154	protein of unknown function
AVR58_05725	3.12091	9.91573	2.51e-90	3.64e-89	lpg1155	pyruvate decarboxylase
AVR58_05730	2.90912	8.31572	1.05e-98	1.98e-97	lpg1156	aminopeptidase
AVR58_05735	-1.09748	5.21073	1.11e-07	1.79e-07	lpg1157	lipase
AVR58_05740	3.77547	6.0748	3.38e-56	2.17e-55	lpg1158	type IV secretion protein Dot
AVR58_05745	0.980513	5.13687	1.17e-08	1.98e-08	lpg1159	permease
AVR58_05750	5.91233	9.81143	3.23e-218	6.09e-216	lpg1160	hypothetical protein
AVR58_05755	2.98563	7.53586	6.52e-69	5.67e-68	lpg1161	phosphoribosyl transferase
AVR58_05765	-1.4496	5.97689	8.45e-20	2.14e-19	lpg1163	MFS transporter
AVR58_05795	2.98043	7.60828	9.73e-81	1.14e-79	lpg1168	histidine kinase
AVR58_05800	3.759	5.05267	2.01e-77	2.15e-76	lpg1169	extradiol dioxygenase
AVR58_05805	2.40026	5.24997	1.54e-19	3.84e-19	lpg1170	Pyruvate formate-lyase 1-activating enzyme
AVR58_05810	2.96707	3.02544	2.89e-20	7.45e-20	lpg1171	beta-glucosidase
AVR58_05830	5.44372	13.4363	6e-208	8.23e-206	-	protein of unknown function
AVR58_05831	5.78911	5.6698	2.23e-137	9.76e-136	-	hypothetical protein
AVR58_05835	5.10652	7.73993	9.49e-210	1.51e-207	lpg1175	alpha/beta hydrolase
AVR58_05840	3.07765	7.11317	1.13e-90	1.67e-89	lpg1176	Zn-dependent protease
AVR58_05845	2.47159	7.07673	2.03e-62	1.49e-61	lpg1177	riboflavin biosynthesis protein RibD
AVR58_05850	2.35641	6.69796	2.56e-46	1.31e-45	lpg1178	riboflavin synthase subunit alpha
AVR58_05855	1.72544	7.86143	2.18e-33	8.39e-33	lpg1179	3,4-dihydroxy-2-butanone 4-phosphate synthase
AVR58_05865	2.26454	10.4307	1.1e-61	7.99e-61	lpg1181	CTP synthetase
AVR58_05870	3.06885	9.26409	3.29e-114	8.56e-113	lpg1182	2-dehydro-3-deoxyphosphooctonate aldolase
AVR58_05875	5.56247	10.3597	3.04e-254	1.31e-251	lpg1183	protein of unknown function
AVR58_05880	3.90365	8.21121	6.39e-131	2.33e-129	lpg1184	protein of unknown function
AVR58_05885	1.86342	2.00682	1.25e-07	2.02e-07	lpg1185	tRNA-Ser
AVR58_05910	1.38301	4.67922	8.42e-14	1.72e-13	lpg1190	SAM-dependent methyltransferase
AVR58_05920	1.36209	6.78169	2.69e-20	6.97e-20	lpg1192	thiamine biosynthesis protein ThiJ
AVR58_05925	1.21972	6.64174	7.01e-17	1.61e-16	lpg1193	bifunctional phosphoribosyl-AMP cyclohydrolase/phosphoribosyl-ATP diphosphatase
AVR58_05950	1.55917	5.58756	3.3e-16	7.41e-16	lpg1198	histidinol-phosphate aminotransferase
AVR58_05955	1.47959	5.24228	1.21e-12	2.38e-12	lpg1199	histidinol dehydrogenase
AVR58_05960	1.57514	4.88616	1.37e-17	3.22e-17	lpg1200	ATP phosphoribosyltransferase
AVR58_05965	2.6486	3.36422	4.66e-31	1.69e-30	lpg1201	transposase
AVR58_05966	1.33663	7.87205	2.09e-22	5.85e-22	-	protein of unknown function
AVR58_05970	2.56863	11.0165	2.17e-72	2.02e-71	lpg1202	cytochrome d terminal oxidase subunit 1
AVR58_05975	2.47805	9.56963	1.2e-65	9.6e-65	lpg1203	cytochrome d ubiquinol oxidase subunit 2
AVR58_05976	3.05053	5.62095	8.59e-40	3.81e-39	-	Cytochrome bd ubiquinol oxidase subunit X
AVR58_05980	2.02196	7.40039	4.93e-43	2.32e-42	lpg1204	orotate phosphoribosyltransferase
AVR58_05985	-3.62299	8.23558	3.98e-41	1.79e-40	lpg1205	DNA-binding protein
AVR58_05990	1.36563	7.46461	1.42e-13	2.89e-13	lpg1206	30S ribosomal protein S30
AVR58_06000	2.83355	3.46335	7.9e-34	3.07e-33	lpg1208	MarR family transcriptional regulator
AVR58_06005	4.33661	8.77762	2.76e-39	1.21e-38	lpg1209	isomerase
AVR58_06010	4.06299	7.30602	7.49e-63	5.57e-62	lpg1210	acetyltransferase
AVR58_06015	3.54678	6.69047	1.91e-33	7.38e-33	lpg1211	lysine transporter LysE
AVR58_06020	1.36997	5.98278	4.4e-10	7.87e-10	lpg1212	transcriptional regulator
AVR58_06025	1.90912	3.27396	3.69e-13	7.4e-13	lpg1213	ATPase
AVR58_06040	3.32316	10.5734	3.6e-126	1.18e-124	lpg1216	flagellar biosynthesis protein FlgB
AVR58_06045	3.88576	10.2929	2.49e-135	1.03e-133	lpg1217	flagellar basal-body rod protein FlgC
AVR58_06050	5.61322	11.6371	4.06e-175	3.61e-173	lpg1218	flagellar biosynthesis protein FlgD
AVR58_06055	5.60018	11.6539	7.34e-167	5.54e-165	lpg1219	flagellar biosynthesis protein FlgE
AVR58_06060	3.97409	9.32995	8.04e-151	4.26e-149	lpg1220	flagellar biosynthesis protein FlgF
AVR58_06065	3.78925	10.2695	2.6e-67	2.18e-66	lpg1221	flagellar basal-body rod protein FlgG
AVR58_06070	2.79863	8.94278	1.52e-74	1.49e-73	lpg1222	flagellar basal body L-ring protein
AVR58_06075	2.10227	7.87696	7.91e-55	4.93e-54	lpg1223	Flagellar P-ring protein precursor
AVR58_06080	1.04424	7.43001	5.13e-11	9.5e-11	lpg1224	flagellar biosynthesis protein FlgJ
AVR58_06085	0.983733	7.96226	4.09e-12	7.87e-12	lpg1225	flagellar biosynthesis protein FlgK
AVR58_06090	1.20352	6.98527	1.39e-12	2.73e-12	lpg1226	flagellar biosynthesis protein FlgL
AVR58_06095	-3.09512	5.40632	3.67e-49	2e-48	lpg1227	protein of unknown function
AVR58_06100	-3.95235	0.409662	1.34e-05	1.96e-05	-	tRNA-Arg
AVR58_06330	-2.81617	0.19269	0.000275938	0.000379871	lpg1272	tRNA-Arg
AVR58_06335	-3.18446	4.91441	8.07e-49	4.36e-48	lpg1273	type IV secretion protein Dot
AVR58_06340	-1.30559	4.71999	6.86e-10	1.21e-09	lpg1274	YHS domain protein
AVR58_06350	-3.17028	2.37366	7.18e-15	1.53e-14	-	hypothetical protein
AVR58_06355	-4.84939	7.38054	2.51e-83	3.15e-82	lpg1276	electron transfer flavoprotein-ubiquinone oxidoreductase
AVR58_06360	-3.11769	6.73807	1.12e-74	1.11e-73	lpg1277	ABC transporter ATP-binding protein
AVR58_06365	-1.48662	4.72325	4.91e-11	9.1e-11	lpg1278	hypothetical protein
AVR58_06370	-1.27653	5.3393	3.31e-08	5.48e-08	lpg1279	protein of unknown function
AVR58_06375	-3.19123	5.98444	9.02e-70	7.94e-69	lpg1280	NAD-dependent malic enzyme
AVR58_06380	-4.91608	5.94098	2.22e-99	4.26e-98	lpg1281	protein of unknown function
AVR58_06385	-3.18031	5.14831	6.28e-58	4.2e-57	lpg1282	stationary phase survival protein SurE
AVR58_06395	1.38835	10.1683	7.36e-28	2.39e-27	lpg1284	RNA polymerase sigma factor RpoS
AVR58_06405	-1.5801	7.18866	8.67e-24	2.53e-23	lpg1286	transcriptional regulator
AVR58_06410	-1.524	5.58355	2.99e-19	7.38e-19	lpg1287	Holliday junction resolvase
AVR58_06415	-1.16822	6.73773	3.99e-16	8.93e-16	lpg1288	Holliday junction ATP-dependent DNA helicase RuvA
AVR58_06425	1.96308	5.00672	7.43e-16	1.64e-15	lpg1290	protein of unknown function
AVR58_06430	1.41445	7.02391	1.01e-22	2.85e-22	lpg1291	histidine kinase
AVR58_06435	2.18047	9.38483	1.44e-55	9.13e-55	lpg1292	two-component system response regulator
AVR58_06440	1.89693	8.12251	6.33e-44	3.05e-43	lpg1293	septation protein A
AVR58_06445	-2.67306	6.65553	1.23e-44	6.03e-44	lpg1294	lytic transglycosylase
AVR58_06465	0.957603	5.56032	4e-06	5.99e-06	-	hypothetical protein
AVR58_06480	-3.57788	7.69119	2.03e-122	6e-121	lpg1299	pilus assembly protein FimV
AVR58_06490	-1.62652	5.18099	5.42e-21	1.44e-20	lpg1301	oxidoreductase
AVR58_06495	-2.94344	6.51802	4.46e-56	2.84e-55	lpg1302	pseudouridine synthase
AVR58_06500	-3.14404	6.82918	2.78e-79	3.1e-78	lpg1303	N-(5'-phosphoribosyl)anthranilate isomerase
AVR58_06505	-1.7836	8.27403	7.4e-44	3.55e-43	lpg1304	tryptophan synthase subunit beta
AVR58_06510	-2.31353	7.42043	5.6e-59	3.84e-58	lpg1305	tryptophan synthase subunit alpha
AVR58_06515	-2.84376	8.28362	1.97e-82	2.43e-81	lpg1306	glutamine--tRNA ligase
AVR58_06520	-3.29601	7.56978	2.09e-110	5e-109	lpg1307	cysteine--tRNA ligase
AVR58_06525	-3.0993	4.26922	1.61e-31	5.86e-31	lpg1308	sulfatase
AVR58_06530	-1.72487	3.33386	2.02e-06	3.07e-06	lpg1309	hypothetical protein
AVR58_06535	-2.44361	5.84912	1.46e-40	6.53e-40	lpg1312	hypothetical protein
AVR58_06545	-2.45131	2.4926	5.75e-09	9.81e-09	lpg1314	GIY-YIG nuclease
AVR58_06550	-1.32131	3.88132	1.18e-08	1.99e-08	lpg1315	transposase
AVR58_06555	-3.20446	6.22881	6.58e-71	5.88e-70	lpg1316	protein of unknown function
AVR58_06560	-2.37021	4.30691	1.75e-18	4.18e-18	lpg1317	protein of unknown function
AVR58_06570	-3.32886	5.57473	4.4e-67	3.65e-66	lpg1319	type II secretion system protein GspE
AVR58_06575	-2.63356	6.56463	2.07e-56	1.35e-55	lpg1320	type II protein secretion LspD
AVR58_06580	-2.82724	5.67962	1.28e-42	5.94e-42	lpg1321	oxidoreductase
AVR58_06585	-1.60522	4.20858	3.55e-12	6.85e-12	lpg1322	adenylate cyclase
AVR58_06590	-1.53113	4.08763	1.12e-12	2.19e-12	lpg1323	MFS transporter
AVR58_06600	-1.3002	3.16803	2.2e-05	3.17e-05	lpg1325	siderophore biosynthesis protein
AVR58_06610	-1.47163	2.39463	2.01e-05	2.91e-05	lpg1327	protein of unknown function
AVR58_06615	-3.0943	7.1225	4.91e-72	4.5e-71	lpg1328	Thaumatin family protein
AVR58_06620	-5.73561	6.8502	1.43e-167	1.11e-165	lpg1329	protein of unknown function
AVR58_06635	-0.962306	5.79588	1.62e-08	2.72e-08	lpg1332	polyphenol oxidase
AVR58_06640	-1.7406	5.64865	3.86e-20	9.91e-20	lpg1333	RNA pseudouridine synthase
AVR58_06645	-1.61349	8.1383	2.72e-36	1.11e-35	lpg1334	tRNA-2-methylthio-N(6)-dimethylallyladenosine synthase MiaB
AVR58_06655	1.66576	6.33675	4.93e-09	8.44e-09	lpg1336	endopeptidase IV
AVR58_06660	2.25868	6.34663	9.35e-35	3.71e-34	lpg1337	flagellar export chaperone FliS
AVR58_06665	1.40816	9.44805	4.42e-19	1.08e-18	lpg1338	flagellar hook protein FliD
AVR58_06670	5.43529	7.76039	6.58e-196	8.63e-194	lpg1339	protein of unknown function
AVR58_06675	7.51708	12.3686	0	0	lpg1340	flagellin
AVR58_06690	1.8463	10.0782	1.36e-34	5.38e-34	lpg1343	sporulation protein
AVR58_06695	3.29928	7.45659	8.53e-120	2.41e-118	lpg1344	colicin V synthesis protein
AVR58_06700	1.19398	6.41115	7.06e-14	1.45e-13	lpg1345	nicotinate-nicotinamide nucleotide adenylyltransferase
AVR58_06705	-1.5693	5.94709	4.36e-16	9.74e-16	lpg1346	DNA polymerase III subunit delta
AVR58_06710	-2.72678	4.69071	3e-33	1.15e-32	lpg1347	protein of unknown function
AVR58_06715	-2.26795	9.00028	8.83e-72	7.93e-71	lpg1348	leucine--tRNA ligase
AVR58_06720	-4.15443	5.01219	7.76e-70	6.85e-69	lpg1349	acyltransferase
AVR58_06725	-2.19889	10.2062	3.01e-58	2.03e-57	lpg1350	saccharopine dehydrogenase
AVR58_06730	-1.70627	9.64951	3.54e-32	1.31e-31	lpg1351	aldehyde dehydrogenase
AVR58_06735	-1.38685	9.53491	1.62e-29	5.63e-29	lpg1352	3-hydroxyacyl-CoA dehydrogenase
AVR58_06740	-2.43027	8.59623	4.02e-67	3.36e-66	lpg1353	acetyl-CoA acetyltransferase
AVR58_06745	-1.12022	4.05535	2.15e-06	3.26e-06	lpg1354	protein of unknown function
AVR58_06755	-1.79003	6.15806	3.26e-15	7.05e-15	lpg1356	protein of unknown function
AVR58_06765	0.97448	5.40277	3.76e-09	6.47e-09	lpg1358	type II secretory pathway protein
AVR58_06770	1.44413	5.73963	6.33e-16	1.4e-15	lpg1359	type II secretion system protein GspJ
AVR58_06775	2.18998	5.57737	3.45e-27	1.1e-26	lpg1360	type II secretion system protein GspI
AVR58_06780	3.72514	7.97724	9.75e-144	4.46e-142	lpg1361	type II secretion system protein GspH
AVR58_06785	3.13682	10.2555	1.85e-103	3.81e-102	lpg1362	type II secretion system protein GspG
AVR58_06795	2.40304	12.0007	7.89e-53	4.68e-52	lpg1364	glutamine synthetase
AVR58_06800	3.3013	8.42231	3.46e-129	1.19e-127	lpg1365	protein of unknown function
AVR58_06805	1.30485	6.72474	2.8e-23	8.05e-23	lpg1366	protein of unknown function
AVR58_06815	2.2796	9.28107	5.43e-28	1.77e-27	lpg1368	glucosyltransferase Lgt1
AVR58_06825	2.27217	11.7045	4.19e-43	1.98e-42	lpg1370	Fis family transcriptional regulator
AVR58_06840	-1.68718	3.58104	1.05e-11	2e-11	lpg1373	ribonuclease HII
AVR58_06845	-2.12515	3.82379	2.81e-14	5.88e-14	lpg1374	rod shape-determining protein RodA
AVR58_06850	-2.9976	5.70696	7.37e-52	4.26e-51	lpg1375	penicillin-binding protein
AVR58_06855	2.26733	4.5939	4.22e-37	1.76e-36	lpg1376	23S rRNA (pseudouridine(1915)-N(3))-methyltransferase RlmH
AVR58_06865	4.13439	8.83915	6.78e-133	2.56e-131	lpg1378	symporter
AVR58_06870	-1.29651	8.39381	4.41e-26	1.36e-25	lpg1379	urocanate hydratase
AVR58_06880	-1.44069	6.91141	8.15e-23	2.31e-22	lpg1381	aldehyde dehydrogenase
AVR58_06895	-1.5319	5.92623	4.86e-23	1.39e-22	lpg1384	DNA polymerase III subunit epsilon
AVR58_06900	2.22229	9.57038	1.01e-31	3.7e-31	lpg1385	protein of unknown function
AVR58_06905	3.07843	3.70383	5.36e-13	1.06e-12	lpg1386	endopeptidase IV
AVR58_06910	3.09028	8.65835	6.39e-99	1.22e-97	lpg1387	protein of unknown function
AVR58_06915	1.75972	9.0844	3.82e-37	1.6e-36	lpg1388	iron-sulfur cluster insertion protein ErpA
AVR58_06920	1.19811	6.63608	3.03e-14	6.33e-14	lpg1389	tRNA(5-methylaminomethyl-2-thiouridylate)- methyltransferase
AVR58_06925	1.7895	7.82344	5e-30	1.76e-29	lpg1390	metal-binding protein
AVR58_06955	-2.28494	9.60693	2.34e-33	9.03e-33	lpg1396	acyl carrier protein
AVR58_06965	-1.87925	5.4052	2.49e-16	5.6e-16	lpg1398	ABC transporter substrate-binding protein
AVR58_06970	-2.44653	5.36393	9.53e-31	3.42e-30	lpg1399	thymidylate kinase
AVR58_06975	-4.02332	6.017	6.46e-93	1.01e-91	lpg1400	DNA polymerase III subunit delta'
AVR58_06980	-2.73893	4.96777	1.86e-42	8.66e-42	lpg1401	protein of unknown function
AVR58_06985	-1.85863	5.35708	4.51e-19	1.1e-18	lpg1402	deoxyribonuclease
AVR58_06990	-2.31448	6.07271	3.06e-45	1.53e-44	lpg1403	anhydro-N-acetylmuramic acid kinase
AVR58_07000	2.25535	7.3053	4.69e-50	2.61e-49	lpg1405	multidrug transporter
AVR58_07005	-1.63235	5.71557	1.12e-24	3.34e-24	lpg1406	glycosyl transferase
AVR58_07015	1.35773	6.04815	5.65e-19	1.37e-18	lpg1408	choline kinase
AVR58_07035	1.5508	6.76433	5.38e-27	1.71e-26	lpg1412	thioredoxin
AVR58_07045	-0.989048	6.52703	6.47e-13	1.28e-12	lpg1414	glycerol kinase
AVR58_07050	2.82737	10.5327	4.45e-75	4.47e-74	lpg1415	type II citrate synthase
AVR58_07055	-1.79086	5.62927	8.57e-26	2.63e-25	lpg1416	phosphorylase
AVR58_07070	-1.00419	7.23293	7.59e-09	1.29e-08	lpg1419	3-phosphoshikimate 1-carboxyvinyltransferase
AVR58_07075	-3.47025	8.24162	1.01e-97	1.83e-96	lpg1420	cytidylate kinase
AVR58_07080	-2.15918	11.1581	3.75e-61	2.69e-60	lpg1421	30S ribosomal protein S1
AVR58_07085	-1.1503	5.42121	1.28e-07	2.06e-07	lpg1422	hypothetical protein
AVR58_07090	-1.00158	7.5521	2.63e-14	5.52e-14	lpg1423	N-acetylglucosaminyl transferase
AVR58_07095	-0.97656	7.6426	1.05e-14	2.24e-14	lpg1424	aminotransferase DegT
AVR58_07105	-2.92537	7.18592	1.23e-75	1.27e-74	lpg1426	phospholipase
AVR58_07110	-3.10723	5.6742	2.78e-55	1.75e-54	lpg1427	short-chain dehydrogenase
AVR58_07115	-2.55695	4.63194	7.76e-27	2.45e-26	lpg1428	pilus assembly protein
AVR58_07120	-2.59042	3.55207	1.98e-21	5.33e-21	lpg1429	4-hydroxybenzoate synthetase
AVR58_07130	1.58795	6.89114	2.82e-22	7.86e-22	lpg1431	protein of unknown function
AVR58_07135	-1.81683	5.91645	2.72e-28	8.99e-28	lpg1432	FAD-binding protein
AVR58_07140	-2.96937	3.90424	4.31e-31	1.56e-30	lpg1433	deoxyribose-phosphate aldolase
AVR58_07145	-2.13125	4.89064	1.65e-25	5.03e-25	lpg1434	purine-nucleoside phosphorylase
AVR58_07150	-2.453	4.43018	2.05e-29	7.07e-29	lpg1435	cytidine deaminase
AVR58_07160	-1.41026	4.94716	4.15e-13	8.31e-13	lpg1437	histidine kinase
AVR58_07170	-2.42249	6.40019	8.98e-44	4.28e-43	lpg1439	magnesium/cobalt efflux protein
AVR58_07175	-1.55578	5.60414	2.12e-18	5.07e-18	lpg1440	rRNA maturation factor
AVR58_07180	-1.45617	7.43487	8.3e-21	2.19e-20	lpg1441	phosphate starvation-inducible protein PhoH
AVR58_07195	-1.66323	8.18014	6.63e-39	2.89e-38	lpg1444	tryptophan--tRNA ligase
AVR58_07205	-1.51114	5.57678	1.25e-19	3.14e-19	lpg1446	segregation and condensation protein B
AVR58_07210	-2.22386	5.85758	1.66e-32	6.18e-32	lpg1447	pseudouridine synthase
AVR58_07215	-1.21571	2.74086	9.03e-05	0.000126907	lpg1448	helix-turn-helix transcriptional regulator
AVR58_07220	-1.60877	4.16378	1.94e-11	3.66e-11	lpg1449	hypothetical protein
AVR58_07230	1.68497	6.9269	3.05e-14	6.37e-14	lpg1451	kinase inhibitor
AVR58_07235	-3.50098	4.89828	2.71e-57	1.79e-56	lpg1452	lipase
AVR58_07240	2.40886	8.85193	1.11e-63	8.49e-63	lpg1453	protein of unknown function
AVR58_07255	-1.38771	6.19621	2.65e-20	6.86e-20	lpg1456	23S rRNA methyltransferase
AVR58_07260	-1.73146	7.06821	2.2e-27	7.03e-27	lpg1457	(p)ppGpp synthetase
AVR58_07265	-1.01868	5.24163	1.15e-07	1.85e-07	lpg1458	protein of unknown function
AVR58_07275	-1.35073	5.13896	7.2e-16	1.59e-15	lpg1460	protein of unknown function
AVR58_07280	-2.68935	6.37644	2.71e-58	1.83e-57	lpg1461	single-stranded-DNA-specific exonuclease RecJ
AVR58_07285	-1.85941	5.62766	7.53e-24	2.21e-23	lpg1462	putative tRNA-dihydrouridine synthase
AVR58_07290	-2.63425	8.7211	8.99e-90	1.27e-88	lpg1463	preprotein translocase subunit SecA
AVR58_07295	-2.7042	5.12911	4.46e-37	1.85e-36	lpg1464	DNA mismatch repair protein MutT
AVR58_07305	-2.63061	5.23585	2.07e-37	8.69e-37	lpg1466	cell division protein ZapD
AVR58_07310	-2.02842	3.92455	8.53e-14	1.75e-13	lpg1467	dephospho-CoA kinase
AVR58_07315	-1.42909	5.36694	7.7e-17	1.77e-16	lpg1468	protein of unknown function
AVR58_07320	-2.90198	5.1372	7.68e-49	4.16e-48	lpg1469	diguanylate phosphodiesterase
AVR58_07325	-2.71295	5.8875	5.69e-60	3.99e-59	lpg1470	peptidase S13
AVR58_07330	-5.74904	5.2269	3.43e-94	5.6e-93	lpg1471	adenosylmethionine-8-amino-7-oxononanoate aminotransferase
AVR58_07335	-5.85886	7.0261	2.27e-161	1.52e-159	lpg1472	biotin synthase
AVR58_07340	-4.04579	5.40255	5.26e-72	4.81e-71	lpg1473	8-amino-7-oxononanoate synthase
AVR58_07345	-4.10059	3.50821	6.63e-29	2.25e-28	lpg1474	pimelyl-ACP methyl ester esterase
AVR58_07350	-3.6215	4.6747	3.87e-47	2.02e-46	lpg1475	ATP-dependent dethiobiotin synthetase BioD
AVR58_07360	1.19014	7.41019	5.54e-21	1.47e-20	lpg1477	protein of unknown function
AVR58_07365	1.11761	9.04074	1.06e-15	2.32e-15	lpg1478	aspartate--tRNA ligase
AVR58_07370	-2.50919	6.18427	2.33e-40	1.04e-39	lpg1479	mechanosensitive ion channel protein MscS
AVR58_07375	-2.61382	3.1252	1.49e-18	3.57e-18	lpg1480	DNA mismatch repair protein MutH
AVR58_07380	-2.14116	4.85256	2.5e-17	5.85e-17	lpg1481	protein of unknown function
AVR58_07385	-2.33558	7.43579	9.78e-33	3.67e-32	lpg1482	protein of unknown function
AVR58_07400	2.58902	6.58073	3.28e-33	1.25e-32	lpg1485	hypothetical protein
AVR58_07405	-1.85557	3.50903	8.89e-11	1.63e-10	lpg1486	AsnC family transcriptional regulator
AVR58_07420	-1.40783	6.11611	5.54e-16	1.23e-15	lpg1489	protein of unknown function
AVR58_07425	1.06282	6.66525	3.49e-13	6.99e-13	lpg1490	adenylate cyclase
AVR58_07430	1.78963	9.16997	5.79e-29	1.97e-28	lpg1491	protein of unknown function
AVR58_07445	1.47136	6.80894	1.61e-19	4.01e-19	lpg1495	peptidase
AVR58_07450	2.07681	6.35237	3.37e-20	8.68e-20	lpg1496	protein of unknown function
AVR58_07455	-1.27455	7.5254	7.57e-24	2.22e-23	lpg1497	aminopeptidase
AVR58_07465	-1.3557	6.40286	2.34e-18	5.6e-18	lpg1499	protein of unknown function
AVR58_07470	1.28554	6.7688	1.18e-16	2.7e-16	lpg1500	C-factor
AVR58_07475	-1.09006	3.65907	2.65e-06	4e-06	lpg1501	ribosomal-protein-alanine acetyltransferase
AVR58_07480	-2.49935	8.41673	4.84e-73	4.55e-72	lpg1502	dihydrolipoamide dehydrogenase
AVR58_07485	-1.92311	8.13248	1.24e-45	6.26e-45	lpg1503	dihydrolipoamide acetyltransferase
AVR58_07515	-1.04327	7.7443	9.02e-16	1.98e-15	lpg1509	D-alanyl-D-alanine carboxypeptidase
AVR58_07520	-1.51373	6.00296	3.87e-20	9.95e-20	lpg1510	D-amino acid aminotransferase
AVR58_07525	-1.27656	3.25187	0.000500706	0.000678775	-	protein of unknown function
AVR58_07530	-2.71588	5.69534	4.12e-50	2.3e-49	lpg1511	lipoate--protein ligase
AVR58_07535	-1.68475	6.09588	6.46e-27	2.05e-26	lpg1512	protein of unknown function
AVR58_07540	-1.89079	6.24425	2.19e-29	7.54e-29	lpg1513	Legionella secretion system protein Z
AVR58_07545	-1.84741	5.9002	1.73e-32	6.47e-32	lpg1514	protein of unknown function
AVR58_07551	-1.25232	4.10237	4.31e-06	6.43e-06	lpg1516	Heterocyst differentiation ATP-binding protein HepA
AVR58_07555	-1.47244	4.10713	6.46e-11	1.19e-10	lpg1517	hemolysin secretion protein D
AVR58_07560	-1.12604	4.70575	1.64e-06	2.5e-06	lpg1518	histidine kinase
AVR58_07565	-2.79115	6.59318	3.32e-72	3.06e-71	lpg1519	hypoxanthine-guanine phosphoribosyltransferase
AVR58_07570	-5.266	6.43886	9.62e-152	5.28e-150	lpg1520	protein of unknown function
AVR58_07575	-3.44246	5.39713	7.65e-56	4.85e-55	lpg1521	methyltransferase
AVR58_07585	-1.2157	5.54756	8.31e-12	1.59e-11	lpg1523	type II secretion system protein F
AVR58_07595	-1.32901	5.33892	3.98e-10	7.12e-10	lpg1525	CAAX protease
AVR58_07600	-3.90014	6.67008	7.94e-59	5.41e-58	lpg1526	protein of unknown function
AVR58_07605	-1.87449	4.15782	3.18e-16	7.15e-16	lpg1527	hypothetical protein
AVR58_07610	-2.18699	5.64906	6.6e-23	1.88e-22	lpg1528	phosphoenolpyruvate synthase regulatory protein
AVR58_07615	-1.11639	8.52142	1.18e-19	2.96e-19	lpg1529	2-methylcitrate dehydratase
AVR58_07620	-1.08175	8.82036	7.19e-17	1.65e-16	lpg1530	2-methylcitrate synthase
AVR58_07625	-1.7292	5.9289	1.31e-22	3.69e-22	lpg1531	isomerase
AVR58_07630	-3.83796	5.73714	2.44e-72	2.27e-71	lpg1532	FAD-dependent cmnm(5)s(2)U34 oxidoreductase
AVR58_07635	-2.24516	7.42362	6.77e-63	5.05e-62	lpg1533	MFS transporter
AVR58_07640	-3.27911	6.83632	1.28e-89	1.78e-88	lpg1534	glutamate-1-semialdehyde aminotransferase
AVR58_07645	-4.56165	4.07121	1.22e-44	6e-44	lpg1535	rubredoxin
AVR58_07650	-1.32929	3.64073	3.08e-08	5.12e-08	lpg1536	hypothetical protein
AVR58_07655	-2.11652	5.44231	9.46e-33	3.56e-32	lpg1537	hypothetical protein
AVR58_07660	-3.09811	7.05306	2.68e-87	3.59e-86	lpg1538	poly(A) polymerase
AVR58_07665	-2.30041	3.36256	6.15e-17	1.42e-16	lpg1539	2-amino-4-hydroxy-6- hydroxymethyldihydropteridine pyrophosphokinase
AVR58_07670	-0.961199	5.65533	8.24e-07	1.27e-06	lpg1540	universal stress protein UspA
AVR58_07675	-2.95707	7.02648	1.05e-59	7.34e-59	lpg1541	ribosome biogenesis GTPase Der
AVR58_07680	-1.99873	7.7334	1.21e-52	7.14e-52	lpg1542	outer membrane protein assembly factor BamB
AVR58_07685	-2.08495	7.44248	2.55e-46	1.31e-45	lpg1543	protein of unknown function
AVR58_07700	-2.4494	6.67779	6.63e-55	4.15e-54	lpg1546	fimbrial protein
AVR58_07705	2.48488	9.11812	3.16e-73	3.01e-72	lpg1547	23S rRNA (adenine(2503)-C2)-methyltransferase
AVR58_07710	2.59906	9.83233	8.73e-77	9.21e-76	lpg1548	nucleoside-diphosphate kinase
AVR58_07720	1.84722	6.75142	7.45e-36	3.03e-35	lpg1550	tRNA hydroxylase
AVR58_07725	1.7786	10.9827	1.23e-37	5.2e-37	lpg1551	hydrolase
AVR58_07735	-0.986497	8.04005	5.98e-14	1.24e-13	lpg1553	septum site-determining protein MinC
AVR58_07750	-2.20731	4.01903	4.58e-20	1.17e-19	lpg1556	putative Nudix hydrolase NudL
AVR58_07760	-1.20142	8.85449	2.53e-21	6.77e-21	lpg1558	pyruvate dehydrogenase (acetyl-transferring) E1 component subunit alpha
AVR58_07765	-1.02495	8.23466	1.12e-15	2.45e-15	lpg1559	2-oxoisovalerate dehydrogenase
AVR58_07775	-1.50417	5.48112	5.26e-18	1.24e-17	lpg1561	portal protein
AVR58_07780	-1.89764	6.22791	2.36e-37	9.9e-37	lpg1562	mercuric reductase
AVR58_07785	-1.01981	2.86193	0.000361454	0.000493545	lpg1563	protein of unknown function
AVR58_07800	-2.34306	2.64906	2.88e-11	5.39e-11	lpg1566	thiamine biosynthesis protein thio
AVR58_07810	-1.6562	2.9753	6.63e-08	1.08e-07	lpg1567	thiazole synthase
AVR58_07815	-2.25509	3.29921	1.2e-16	2.73e-16	lpg1568	phosphomethylpyrimidine kinase
AVR58_07820	-1.07644	3.43745	5.93e-06	8.8e-06	lpg1569	thiamine biosynthesis protein ThiF
AVR58_07835	-1.40907	6.89596	1.45e-21	3.92e-21	lpg1572	protein TolA
AVR58_07860	-1.53135	4.05024	1.71e-07	2.73e-07	lpg1577	RNA polymerase subunit sigma
AVR58_07865	-1.07004	2.60938	0.000502806	0.000681316	lpg1578	protein of unknown function
AVR58_07870	-3.39601	4.24895	5.42e-33	2.05e-32	-	Flavinator of succinate dehydrogenase/tpr repeat protein
AVR58_07900	-1.72817	5.92413	6.92e-19	1.67e-18	lpg1584	phosphatidylcholine synthase
AVR58_07920	1.56066	8.62643	2.68e-24	7.95e-24	lpg1588	Dot/Icm secretion system substrate
AVR58_07925	1.04288	10.1573	5.54e-16	1.23e-15	lpg1589	50S ribosomal protein L9
AVR58_07935	1.48787	8.78398	4.13e-34	1.62e-33	lpg1591	30S ribosomal protein S18
AVR58_07940	-0.988906	9.90218	6.85e-13	1.36e-12	lpg1592	30S ribosomal protein S6
AVR58_07945	-1.75176	3.36339	1.59e-06	2.43e-06	lpg1593	carbon storage regulator
AVR58_07965	1.61632	10.9535	6.87e-34	2.68e-33	lpg1597	acetyl-CoA acetyltransferase
AVR58_07980	1.70771	2.39082	6.5e-10	1.15e-09	lpg1601	tRNA-Arg
AVR58_07990	1.46981	6.81442	1.51e-26	4.71e-26	lpg1603	phospholipase
AVR58_07995	2.7762	7.14168	5.52e-83	6.91e-82	lpg1604	protein of unknown function
AVR58_08000	3.66259	7.2775	1.83e-105	3.94e-104	lpg1605	protein of unknown function
AVR58_08005	-2.29283	4.28427	4.43e-27	1.41e-26	lpg1606	protein of unknown function
AVR58_08030	1.10305	4.93544	3.82e-06	5.72e-06	lpg1611	MerR family transcriptional regulator
AVR58_08040	1.36312	3.39529	3.31e-09	5.72e-09	lpg1613	acetyltransferase
AVR58_08055	1.57224	5.26184	1.43e-14	3.03e-14	lpg1616	antibiotic ABC transporter ATP-binding protein
AVR58_08080	1.98712	5.86791	2.76e-32	1.02e-31	lpg1621	type IV secretion protein Dot
AVR58_08085	1.18532	4.28265	1.44e-07	2.31e-07	lpg1622	protein of unknown function
AVR58_08090	-1.78782	5.73924	5.57e-24	1.64e-23	lpg1623	pseudouridine synthase
AVR58_08110	1.88786	7.9148	1.49e-53	9.01e-53	lpg1627	protein of unknown function
AVR58_08130	1.70881	5.07085	6.71e-16	1.49e-15	lpg1631	3-oxoacyl-ACP synthase
AVR58_08145	-1.25143	6.17887	1.18e-13	2.41e-13	lpg1634	oxidase
AVR58_08160	1.50278	3.48358	2.44e-10	4.41e-10	lpg1637	chitin deacetylase
AVR58_08170	1.55268	6.75476	3.39e-18	8.04e-18	lpg1639	protein of unknown function
AVR58_08180	1.4202	6.02995	9.28e-18	2.18e-17	lpg1641	acylaminoacyl-peptidase
AVR58_08195	-1.57444	5.75574	1.74e-21	4.71e-21	lpg1644	protein of unknown function
AVR58_08200	-1.59557	5.9396	7.73e-21	2.04e-20	lpg1645	protein of unknown function
AVR58_08210	-1.5191	7.3088	6.92e-31	2.49e-30	lpg1647	protein of unknown function
AVR58_08220	-2.16493	6.74885	5.31e-22	1.46e-21	lpg1649	myo-inosose-2 dehydratase
AVR58_08225	-1.76826	7.78104	4.95e-28	1.62e-27	lpg1650	3D-(3,5/4)-trihydroxycyclohexane-1,2-dione acylhydrolase (decyclizing)
AVR58_08230	-0.957927	7.82242	8.46e-13	1.67e-12	lpg1651	kinase
AVR58_08235	-1.15027	7.92405	4.36e-19	1.07e-18	lpg1652	inositol 2-dehydrogenase
AVR58_08255	-2.34083	5.26417	6.93e-23	1.97e-22	lpg1656	protein of unknown function
AVR58_08270	2.92721	6.36126	2.21e-50	1.24e-49	lpg1659	protein of unknown function
AVR58_08290	-1.81626	5.39833	4.62e-18	1.09e-17	lpg1663	protein of unknown function
AVR58_08300	-0.955477	8.30633	6.89e-14	1.42e-13	lpg1665	alpha-2-macroglobulin
AVR58_08315	-1.48073	5.8632	7.07e-17	1.62e-16	lpg1668	protein of unknown function
AVR58_08320	2.29672	1.32931	1.09e-06	1.67e-06	-	hypothetical protein
AVR58_08325	2.53614	7.88486	6.63e-52	3.83e-51	lpg1669	alpha-amylase
AVR58_08330	4.57398	9.62312	8.93e-185	9.63e-183	lpg1670	protein of unknown function
AVR58_08335	2.76914	9.25819	2.38e-93	3.83e-92	lpg1671	alpha-amylase
AVR58_08340	1.40658	6.01426	2.64e-12	5.13e-12	lpg1672	phosphoribosylglycinamide formyltransferase
AVR58_08345	1.33943	8.38513	3.27e-19	8.05e-19	lpg1673	Phosphoribosylamine--glycine ligase
AVR58_08350	2.56315	9.34146	1.4e-63	1.06e-62	lpg1674	amidophosphoribosyltransferase
AVR58_08355	2.88368	9.52767	1.77e-74	1.73e-73	lpg1675	phosphoribosylaminoimidazolesuccinocarboxamide synthase
AVR58_08380	4.40343	11.5051	1.84e-122	5.49e-121	-	hypothetical protein
AVR58_08386	-1.48199	4.16782	7.29e-08	1.19e-07	lpg1681	hypothetical protein
AVR58_08390	-1.84939	5.32593	2.12e-22	5.92e-22	lpg1682	Putative ketoacyl reductase
AVR58_08400	3.55046	8.4923	1.71e-133	6.63e-132	lpg1684	protein of unknown function
AVR58_08405	3.28367	8.17075	6.24e-95	1.05e-93	lpg1685	hypothetical protein
AVR58_08410	1.90467	3.5867	1.25e-13	2.55e-13	lpg1686	hypothetical protein
AVR58_08435	1.89179	6.40902	4.14e-35	1.66e-34	lpg1691	transporter
AVR58_08450	2.22704	10.1977	2.98e-65	2.35e-64	lpg1696	integrase
AVR58_08455	2.24577	7.1788	7.53e-59	5.14e-58	lpg1697	protein of unknown function
AVR58_08460	-1.99806	6.09238	6.65e-24	1.96e-23	lpg1698	protein convertase
AVR58_08465	-1.69769	5.64408	5.27e-21	1.4e-20	lpg1699	bifunctional 3-demethylubiquinone 3-O-methyltransferase/2-octaprenyl-6-hydroxy phenol methylase
AVR58_08470	-3.04666	5.14622	1.43e-45	7.21e-45	lpg1700	uracil-DNA glycosylase
AVR58_08475	-1.89067	5.79412	1.76e-20	4.61e-20	lpg1701	kinectin 1
AVR58_08480	3.23186	9.74288	1.6e-96	2.83e-95	lpg1702	type IV secretion protein Dot
AVR58_08485	-1.05269	4.7519	3.96e-09	6.81e-09	lpg1703	DNA polymerase V, subunit C
AVR58_08490	1.26921	3.10004	4.2e-06	6.27e-06	lpg1704	DNA polymerase V
AVR58_08495	-4.06204	6.47322	2.2e-93	3.55e-92	lpg1705	carboxypeptidase
AVR58_08500	-4.08691	5.54616	1.9e-75	1.93e-74	lpg1706	arginine N-succinyltransferase
AVR58_08505	-3.70202	7.19436	6.14e-88	8.38e-87	lpg1707	N-succinylglutamate 5-semialdehyde dehydrogenase
AVR58_08510	-3.72951	6.63696	2.71e-63	2.05e-62	lpg1708	succinylarginine dihydrolase
AVR58_08515	-1.40478	4.74542	4.76e-07	7.45e-07	lpg1709	protein of unknown function
AVR58_08520	-0.954986	4.83228	9.65e-06	1.42e-05	lpg1710	cytochrome C
AVR58_08525	-1.56791	7.08944	3.51e-27	1.12e-26	lpg1711	ribosome recycling factor
AVR58_08530	-3.46299	7.64671	1.48e-90	2.18e-89	lpg1712	UMP kinase
AVR58_08535	-3.19138	8.44297	1.7e-67	1.45e-66	lpg1713	elongation factor Ts
AVR58_08540	-3.68576	9.12369	5.18e-124	1.63e-122	lpg1714	30S ribosomal protein S2
AVR58_08550	-1.15251	5.85018	5.16e-10	9.18e-10	lpg1716	permease
AVR58_08555	2.06952	6.23832	6.96e-20	1.77e-19	lpg1717	type IV secretion protein Dot
AVR58_08560	4.00912	9.3556	8.22e-119	2.28e-117	lpg1718	histone-lysine N-methyltransferase substrate of the Dot/Icm secretion system
AVR58_08565	-3.44209	6.16392	1.24e-80	1.45e-79	lpg1719	methionine aminopeptidase
AVR58_08570	-2.12141	6.19135	1.03e-28	3.45e-28	lpg1720	bifunctional uridylyltransferase/uridylyl-removing protein
AVR58_08575	3.32964	6.01789	1.99e-80	2.3e-79	lpg1721	adenosine deaminase
AVR58_08580	2.13298	9.51405	3.22e-57	2.13e-56	lpg1722	GMP synthase
AVR58_08585	2.85477	10.1533	6.55e-86	8.59e-85	lpg1723	IMP dehydrogenase
AVR58_08590	-1.56123	8.8065	2.43e-32	9.01e-32	lpg1724	septum site-determining protein MinD
AVR58_08605	-0.967583	6.561	4.59e-11	8.52e-11	lpg1727	hydrolase
AVR58_08615	-1.06958	6.8856	1.63e-16	3.71e-16	lpg1729	glycerol-3-phosphate ABC transporter ATP-binding protein
AVR58_08620	-1.51355	5.38881	7.18e-15	1.53e-14	lpg1730	glycerol-3-phosphate transporter
AVR58_08635	-1.15006	5.76706	5.2e-08	8.55e-08	lpg1733	ClC family H(+)/Cl(-) exchange transporter
AVR58_08640	-1.79233	7.94066	1.68e-44	8.23e-44	lpg1734	anthranilate synthase
AVR58_08645	1.38727	7.29586	3.49e-16	7.82e-16	lpg1735	glutamyl-tRNA amidotransferase
AVR58_08650	1.75271	7.60494	1.2e-40	5.4e-40	lpg1736	glutamyl-tRNA amidotransferase
AVR58_08655	1.57206	7.18131	1.12e-25	3.43e-25	lpg1737	glutamyl-tRNA amidotransferase
AVR58_08660	-1.81666	6.60657	4.16e-19	1.02e-18	lpg1738	protein of unknown function
AVR58_08665	-1.85673	6.56959	1.14e-33	4.43e-33	lpg1739	adenylate cyclase
AVR58_08680	5.02374	12.1247	2.99e-238	9.02e-236	lpg1743	Fis family transcriptional regulator
AVR58_08685	0.979429	6.75024	8.03e-07	1.24e-06	lpg1744	heme biosynthesis protein HemY
AVR58_08705	1.39309	6.84956	1.02e-16	2.33e-16	lpg1748	inositol monophosphatase
AVR58_08710	-1.42999	6.59534	2.23e-25	6.78e-25	lpg1749	signal peptide peptidase SppA
AVR58_08715	2.23178	11.3834	4.26e-13	8.51e-13	lpg1750	ATP-dependent chaperone ClpB
AVR58_08730	-1.67171	6.76264	2.02e-33	7.8e-33	lpg1753	UDP-N-acetylmuramate:L-alanyl-gamma-D-glutamyl- meso-diaminopimelate ligase
AVR58_08740	-1.47026	7.61752	8.1e-16	1.78e-15	lpg1755	protein of unknown function
AVR58_08745	-2.03689	6.0429	1.88e-29	6.51e-29	lpg1756	flagellar biosynthesis protein FliJ
AVR58_08770	1.33763	7.24505	1.8e-19	4.48e-19	lpg1761	flagellar hook-basal body protein FliE
AVR58_08775	1.0704	8.2476	3.13e-16	7.04e-16	lpg1762	Fis family transcriptional regulator
AVR58_08780	1.67047	7.52479	1.65e-39	7.25e-39	lpg1763	PAS domain-containing sensor histidine kinase
AVR58_08785	-1.05164	5.6976	3.22e-06	4.84e-06	lpg1764	recombination factor protein RarA
AVR58_08800	1.06019	9.25123	2.35e-14	4.93e-14	lpg1767	thioredoxin reductase
AVR58_08805	1.41583	5.72013	2.09e-19	5.19e-19	lpg1768	leucyl/phenylalanyl-tRNA--protein transferase
AVR58_08815	-1.33718	6.35608	2.47e-13	4.97e-13	lpg1770	translation initiation factor IF-1
AVR58_08830	1.41429	5.68709	1.46e-10	2.67e-10	lpg1773	cupin
AVR58_08835	2.86928	12.7319	2.64e-73	2.52e-72	lpg1774	ribonucleotide-diphosphate reductase subunit alpha
AVR58_08840	1.96561	9.87544	9.47e-39	4.11e-38	lpg1775	ribonucleotide-diphosphate reductase subunit beta
AVR58_08845	2.31875	7.36344	6.73e-54	4.11e-53	lpg1776	hypothetical protein
AVR58_08850	-1.0515	8.3551	5.34e-17	1.24e-16	lpg1777	lysine--tRNA ligase
AVR58_08855	-2.16635	7.67309	6.27e-50	3.48e-49	lpg1778	peptide chain release factor 2
AVR58_08856	-1.84347	3.67524	1.99e-07	3.16e-07	-	protein of unknown function
AVR58_08870	2.27608	7.35783	2.72e-56	1.76e-55	lpg1781	flagellar motor protein
AVR58_08875	3.19201	8.76423	4.38e-105	9.37e-104	lpg1782	flagellar biosynthesis sigma factor
AVR58_08880	3.6274	9.77977	4.02e-63	3.02e-62	lpg1783	cobyrinic acid a,c-diamide synthase
AVR58_08885	3.52502	9.6609	2.95e-95	5.04e-94	lpg1784	flagellar biosynthesis protein FlhF
AVR58_08890	1.2099	7.94243	1.1e-18	2.65e-18	lpg1785	flagellar biosynthesis protein FlhA
AVR58_08895	1.75223	6.56119	9.78e-33	3.67e-32	lpg1786	flagellar biosynthetic protein FlhB
AVR58_08900	2.77479	6.33409	7.2e-48	3.82e-47	lpg1787	flagellar biosynthetic protein FliR
AVR58_08905	4.26105	6.03898	8.3e-99	1.58e-97	lpg1788	flagellar biosynthetic protein FliQ
AVR58_08910	3.275	6.98035	3.25e-90	4.69e-89	lpg1789	flagellar biosynthesis protein flip
AVR58_08915	4.70339	7.86648	4.16e-163	2.99e-161	lpg1790	flagellar assembly protein FliO
AVR58_08920	3.43387	8.62698	8e-101	1.59e-99	lpg1791	Flagellar motor switch protein FliN
AVR58_08925	1.72634	9.49741	3.74e-22	1.04e-21	lpg1792	flagellar motor switch protein FliM
AVR58_08930	4.84495	2.17005	5.53e-20	1.41e-19	lpg1793	hypothetical protein
AVR58_08935	-1.80225	5.14588	2.03e-19	5.05e-19	lpg1794	L-gululonolactone oxidase
AVR58_08955	-1.91449	6.98042	7.81e-41	3.51e-40	lpg1797	protein of unknown function
AVR58_08965	2.51768	4.32853	1.82e-30	6.46e-30	-	hypothetical protein
AVR58_08995	1.11527	8.93976	1.53e-11	2.9e-11	-	protein of unknown function
AVR58_09010	-1.59076	5.6523	1.95e-20	5.08e-20	lpg1807	protein of unknown function
AVR58_09015	-1.7537	5.87567	2.37e-20	6.16e-20	lpg1808	delta-aminolevulinic acid dehydratase
AVR58_09035	-1.94145	6.36777	7.6e-33	2.87e-32	lpg1812	ATP-dependent DNA helicase
AVR58_09060	-1.77548	6.50516	7.02e-26	2.17e-25	lpg1817	protein of unknown function
AVR58_09065	-1.88833	5.11455	6.21e-17	1.43e-16	lpg1818	tetraacyldisaccharide 4'-kinase
AVR58_09070	-1.2508	6.98928	1e-14	2.13e-14	lpg1819	lipid A export permease/ATP-binding protein MsbA
AVR58_09090	-1.05384	6.99736	2.68e-13	5.39e-13	lpg1823	protein of unknown function
AVR58_09120	-1.17315	7.59951	1.19e-18	2.85e-18	lpg1829	3-methylcrotonyl-CoA carboxylase
AVR58_09125	-1.23464	5.29539	3e-12	5.82e-12	lpg1830	hydroxymethylglutaryl-CoA lyase
AVR58_09135	-3.66929	5.77569	1.14e-64	8.84e-64	lpg1832	VirK protein
AVR58_09156	-2.32015	6.55945	1.6e-39	7.08e-39	-	protein of unknown function
AVR58_09165	-1.48543	3.70874	2.47e-09	4.29e-09	lpg1838	histidinol-phosphatase
AVR58_09170	-2.94488	7.76683	2.33e-84	3e-83	lpg1839	glycine--tRNA ligase subunit beta
AVR58_09175	-1.82441	6.73939	8.11e-20	2.05e-19	lpg1840	glycine--tRNA ligase subunit alpha
AVR58_09180	-1.27325	9.36339	6.8e-17	1.57e-16	lpg1841	protein of unknown function
AVR58_09185	-1.42162	6.63864	2.85e-21	7.6e-21	lpg1842	DNA helicase II
AVR58_09200	-1.4773	6.81168	2.62e-19	6.49e-19	lpg1845	ABC transporter
AVR58_09205	-1.233	6.03585	9.16e-14	1.87e-13	lpg1846	glutathione synthetase
AVR58_09215	-2.73691	4.14073	4.45e-33	1.69e-32	lpg1848	multidrug ABC transporter permease
AVR58_09220	-2.69831	4.61103	1.6e-36	6.55e-36	lpg1849	hypothetical protein
AVR58_09225	-1.00942	5.22305	6.94e-09	1.18e-08	lpg1850	sulfurtransferase
AVR58_09230	2.61759	11.2395	8.62e-44	4.11e-43	lpg1851	protein of unknown function
AVR58_09235	-2.94765	5.28592	1.48e-45	7.44e-45	lpg1852	Alkaline phosphatase PafA precursor
AVR58_09240	-3.39613	6.97571	2.3e-89	3.19e-88	lpg1853	Uridine kinase
AVR58_09245	1.14648	9.04986	2.78e-15	6.03e-15	lpg1854	enoyl-ACP reductase
AVR58_09255	3.54069	6.86639	1.76e-78	1.93e-77	lpg1856	tRNA-Asp
AVR58_09260	3.78956	7.62926	5.34e-104	1.13e-102	lpg1857	tRNA-Val
AVR58_09265	3.13049	13.7104	6.35e-65	4.98e-64	lpg1858	DNA-binding protein HU-beta
AVR58_09270	1.29458	10.9514	1.75e-21	4.73e-21	lpg1859	DNA-binding protein
AVR58_09275	1.85907	11.193	2.9e-33	1.11e-32	lpg1860	ATP-dependent Clp protease ATP-binding subunit ClpX
AVR58_09280	3.33945	11.1775	5.17e-100	1.01e-98	lpg1861	ATP-dependent Clp protease proteolytic subunit
AVR58_09285	1.32801	11.4294	2.31e-21	6.2e-21	lpg1862	trigger factor
AVR58_09290	3.08713	5.69285	3.05e-15	6.61e-15	lpg1863	tRNA-Leu
AVR58_09300	6.60555	6.45689	7.68e-160	4.83e-158	lpg1865	tRNA-Arg
AVR58_09315	2.36357	9.32404	3.1e-64	2.38e-63	lpg1868	ABC transporter ATP-binding protein
AVR58_09330	-1.8166	6.58456	4.31e-33	1.64e-32	lpg1871	S26 family signal peptidase
AVR58_09335	-0.959508	8.69134	4.95e-13	9.86e-13	lpg1872	elongation factor 4
AVR58_09350	0.958837	5.19684	6.64e-08	1.09e-07	lpg1875	general secretion pathway protein GspM
AVR58_09355	2.69085	5.85339	1.91e-37	8.02e-37	lpg1876	protein of unknown function
AVR58_09365	3.16242	2.34069	6.82e-27	2.16e-26	lpg1878	tRNA-Glu
AVR58_09370	4.48053	4.81771	1.38e-81	1.65e-80	lpg1879	tRNA-Glu
AVR58_09375	-2.03061	5.01872	3.38e-24	1e-23	lpg1880	tRNA-Ala
AVR58_09390	3.04242	5.68755	5.53e-75	5.51e-74	lpg1883	hypothetical protein
AVR58_09400	3.10604	4.47346	6.63e-42	3.06e-41	lpg1885	hypothetical protein
AVR58_09405	-2.36876	4.00994	2.97e-22	8.26e-22	lpg1886	acylphosphatase
AVR58_09420	3.79524	12.0004	2.78e-110	6.57e-109	lpg1889	lipase
AVR58_09425	3.32204	8.21771	1.13e-124	3.59e-123	lpg1890	secretion system protein
AVR58_09430	-1.30397	5.71501	2.99e-10	5.4e-10	lpg1891	protein of unknown function
AVR58_09435	2.67278	7.01124	1.9e-73	1.82e-72	lpg1892	protein of unknown function
AVR58_09440	7.03802	9.25885	0	1.2e-307	lpg1893	MFS transporter
AVR58_09485	-1.16412	3.33778	2.58e-05	3.72e-05	lpg1902	hypothetical protein
AVR58_09486	2.77342	7.26671	3.82e-25	1.15e-24	-	hypothetical protein
AVR58_09490	5.61881	7.11652	7.36e-168	5.93e-166	lpg1903	hydrolase
AVR58_09495	3.32305	5.93398	8.34e-55	5.19e-54	lpg1904	hypothetical protein
AVR58_09500	1.63337	6.05784	9.78e-22	2.68e-21	lpg1905	GDA1/CD39 (nucleoside phosphatase) family protein
AVR58_09505	1.83231	5.91599	1.41e-22	3.96e-22	lpg1906	diaminobutyrate-2-oxoglutarate aminotransferase
AVR58_09510	1.42441	7.63386	7.7e-24	2.25e-23	lpg1907	protein of unknown function
AVR58_09515	1.67462	9.01553	1.17e-37	4.98e-37	lpg1908	glutathione S-transferase
AVR58_09545	2.83532	6.18587	7.1e-75	7.05e-74	lpg1914	pilus assembly protein
AVR58_09550	4.81601	11.4715	5.01e-144	2.33e-142	lpg1915	pilus assembly protein
AVR58_09555	-1.41872	5.16487	2.71e-15	5.87e-15	lpg1916	Crp/Fnr family transcriptional regulator
AVR58_09560	1.6646	6.53958	1.84e-28	6.13e-28	lpg1917	transporter
AVR58_09565	3.70204	9.02613	7.51e-106	1.63e-104	lpg1918	endoglucanase
AVR58_09580	-2.61602	5.37136	3.62e-37	1.52e-36	lpg1921	tRNA threonylcarbamoyladenosine biosynthesis protein TsaB
AVR58_09585	-1.28925	6.33872	4.14e-14	8.6e-14	lpg1922	ATP-dependent DNA helicase DinG
AVR58_09635	-1.53997	3.31504	8.98e-07	1.38e-06	-	hypothetical protein
AVR58_09650	-1.3976	2.28834	0.000244096	0.000336957	lpg1935	transcriptional regulator
AVR58_09655	-1.13321	5.78085	4.36e-09	7.49e-09	lpg1936	SAM-dependent methyltransferase
AVR58_09665	1.02099	3.78316	3.91e-06	5.86e-06	lpg1938	CoF synthetase
AVR58_09670	1.31269	6.36877	3.5e-15	7.55e-15	lpg1939	polyketide synthase
AVR58_09675	-1.64458	5.7082	2.8e-22	7.81e-22	lpg1940	peptide synthetase
AVR58_09680	-0.982458	5.87048	1.38e-09	2.42e-09	lpg1941	acyl-CoA dehydrogenase
AVR58_09690	-3.35864	5.2441	3.27e-52	1.91e-51	lpg1943	protein of unknown function
AVR58_09695	1.53851	4.21485	6.08e-15	1.3e-14	lpg1944	phospholipase
AVR58_09720	-1.02661	4.0645	0.000508391	0.000688574	lpg1949	protein of unknown function
AVR58_09735	-1.4216	4.27398	2.94e-11	5.5e-11	lpg1952	3',5'-cyclic-nucleotide phosphodiesterase
AVR58_09740	-1.70122	4.88184	9.19e-15	1.96e-14	lpg1953	protein of unknown function
AVR58_09750	-1.31108	4.00529	3.04e-07	4.79e-07	lpg1955	permease
AVR58_09755	-2.54321	5.48767	6.21e-48	3.3e-47	lpg1956	dipeptide epimerase
AVR58_09760	-2.79233	4.7262	7.45e-42	3.43e-41	lpg1957	EbhA
AVR58_09775	2.93815	7.27596	1.25e-66	1.02e-65	lpg1960	protein of unknown function
AVR58_09790	-1.48753	6.00144	5.99e-17	1.39e-16	lpg1963	type IV secretion protein Dot
AVR58_09795	-2.56544	5.20812	5.91e-24	1.74e-23	lpg1964	protein of unknown function
AVR58_09800	2.40127	9.50823	4.1e-58	2.76e-57	lpg1965	type IV secretion protein Dot
AVR58_09805	1.36185	6.11186	1.4e-17	3.27e-17	lpg1966	type IV secretion protein Dot
AVR58_09825	1.62407	2.18635	5.57e-06	8.27e-06	-	hypothetical protein
AVR58_09835	-1.89394	5.49746	7.18e-23	2.04e-22	lpg1970	glutathione S-transferase
AVR58_09840	-3.93965	6.21668	1.23e-79	1.39e-78	lpg1971	organic hydroperoxide resistance protein
AVR58_09845	4.4274	7.86072	3.31e-153	1.85e-151	lpg1972	type IV secretion protein Dot
AVR58_09850	2.74996	5.82535	1.78e-63	1.35e-62	lpg1973	protein of unknown function
AVR58_09855	1.90951	12.5833	6.33e-46	3.22e-45	lpg1974	protein of unknown function
AVR58_09880	-0.996043	4.8222	0.000100507	0.000141131	lpg1979	protein of unknown function
AVR58_09885	-1.81733	1.48542	0.00041959	0.000571635	lpg1980	hypothetical protein
AVR58_09900	-2.47982	4.70552	4.13e-26	1.28e-25	lpg1983	3-hydroxy-3-methylglutaryl-CoA reductase
AVR58_09905	-1.14417	4.02047	1.63e-06	2.47e-06	lpg1984	hydantoin racemase
AVR58_09910	1.27743	4.47015	9.33e-12	1.78e-11	lpg1985	guanine aminohydrolase
AVR58_09915	-1.10717	6.65833	6.85e-15	1.46e-14	lpg1986	protein of unknown function
AVR58_09925	-1.87747	4.95536	3.15e-16	7.08e-16	lpg1988	deaminase
AVR58_09940	1.05536	6.16107	6.71e-08	1.1e-07	lpg1991	hypothetical protein
AVR58_09945	-1.06407	6.98429	4.55e-13	9.07e-13	lpg1992	protein of unknown function
AVR58_09951	1.55665	2.05457	4.55e-05	6.48e-05	-	hypothetical protein
AVR58_09955	-1.90442	6.99745	5.18e-29	1.77e-28	lpg1994	protein of unknown function
AVR58_09960	-1.81235	2.99864	2.07e-09	3.61e-09	lpg1995	hypothetical protein
AVR58_09965	-2.24133	3.96874	1.01e-14	2.15e-14	lpg1996	protein of unknown function
AVR58_09970	-2.4133	4.39913	1.52e-17	3.56e-17	lpg1997	hypothetical protein
AVR58_09975	-3.12083	6.02854	5.39e-72	4.92e-71	lpg1998	histidinol-phosphate aminotransferase
AVR58_09985	-2.67709	7.01753	2.22e-75	2.25e-74	lpg2000	preprotein translocase subunit SecF
AVR58_09990	-2.80684	8.50612	3.9e-84	5.01e-83	lpg2001	preprotein translocase subunit SecD
AVR58_09995	-4.16661	7.57739	2.11e-131	7.77e-130	lpg2002	preprotein translocase YidC
AVR58_10010	1.74908	4.10123	1.52e-12	2.98e-12	lpg2005	hypothetical protein
AVR58_10020	2.14307	6.76253	8.25e-47	4.27e-46	lpg2007	aspartyl protease
AVR58_10025	2.7551	7.73518	8.9e-80	1.01e-78	lpg2008	reactive intermediate/imine deaminase
AVR58_10030	2.72239	9.1475	1.43e-77	1.53e-76	lpg2009	(p)ppGpp synthetase
AVR58_10035	1.43094	8.09978	1.51e-21	4.09e-21	-	DNA-directed RNA polymerase subunit omega
AVR58_10045	-1.4182	6.44793	2.34e-20	6.07e-20	lpg2011	stress-induced protein
AVR58_10055	-1.39975	7.15618	4.57e-15	9.82e-15	lpg2013	type IV pili twitching motility protein PilT
AVR58_10075	1.08533	7.47428	5.28e-11	9.76e-11	lpg2017	protein of unknown function
AVR58_10095	2.33912	10.767	2.37e-56	1.54e-55	lpg2021	adenosylhomocysteinase
AVR58_10100	2.00208	10.2718	1.05e-42	4.93e-42	lpg2022	S-adenosylmethionine synthetase
AVR58_10105	2.89346	9.73879	4.5e-73	4.26e-72	lpg2023	carbamoyl phosphate synthase small subunit
AVR58_10115	1.84134	12.8529	1.39e-10	2.53e-10	lpg2025	molecular chaperone DnaK
AVR58_10120	1.90804	10.5055	2.17e-10	3.94e-10	lpg2026	molecular chaperone GrpE
AVR58_10125	1.28178	8.59786	6.89e-26	2.13e-25	lpg2027	phospho-2-dehydro-3-deoxyheptonate aldolase
AVR58_10135	1.89267	5.72168	8.03e-29	2.71e-28	lpg2029	diguanylate cyclase
AVR58_10140	1.23666	6.21705	3.35e-18	7.97e-18	lpg2030	cell division protein FtsN
AVR58_10155	-1.06402	6.44582	7.79e-12	1.49e-11	lpg2033	ATP-dependent DNA helicase RecG
AVR58_10160	1.12408	5.8404	4.3e-14	8.92e-14	lpg2034	cation transporter
AVR58_10170	-1.58086	4.9	6.75e-11	1.24e-10	lpg2036	septum formation protein Maf
AVR58_10180	1.57093	6.02243	3.29e-22	9.12e-22	lpg2038	cell division protein FtsB
AVR58_10185	1.94199	6.88191	2.2e-24	6.53e-24	lpg2039	mevalonate kinase
AVR58_10190	1.17094	8.44156	1.88e-20	4.91e-20	lpg2040	diphosphomevalonate decarboxylase
AVR58_10195	1.02268	7.33428	3.79e-11	7.07e-11	lpg2041	7-carboxy-7-deazaguanine synthase
AVR58_10200	1.41334	10.0373	1.99e-21	5.36e-21	lpg2042	tol-pal system protein YbgF
AVR58_10205	2.56263	11.3921	1.65e-72	1.55e-71	lpg2043	peptidoglycan-binding protein
AVR58_10210	1.14166	6.5855	1.49e-13	3.03e-13	lpg2044	protein of unknown function
AVR58_10230	3.37517	7.22157	1.93e-87	2.6e-86	lpg2048	protein of unknown function
AVR58_10235	4.46132	5.30846	1.95e-86	2.59e-85	lpg2049	hypothetical protein
AVR58_10240	3.91251	6.48926	9.64e-95	1.6e-93	lpg2050	hypothetical protein
AVR58_10245	2.89242	8.96444	2.57e-103	5.24e-102	lpg2051	type 2 isopentenyl-diphosphate Delta-isomerase
AVR58_10250	3.14198	9.245	9.91e-118	2.67e-116	lpg2052	hydroxymethylglutaryl-CoA reductase
AVR58_10255	3.02965	6.08491	1.46e-80	1.69e-79	lpg2053	protein of unknown function
AVR58_10260	1.74527	3.95119	2.83e-10	5.11e-10	lpg2054	tRNA-Lys
AVR58_10265	5.55389	5.00156	7.89e-146	3.72e-144	lpg2055	tRNA-Lys
AVR58_10270	4.36808	2.36635	5.79e-30	2.03e-29	lpg2056	tRNA-Arg
AVR58_10285	4.52302	2.09266	7.19e-14	1.48e-13	-	hypothetical protein
AVR58_10290	1.79223	5.48107	3.51e-20	9.04e-20	lpg2059	XRE family transcriptional regulator
AVR58_10295	1.60146	2.07307	4.99e-05	7.1e-05	-	hypothetical protein
AVR58_10300	3.54275	6.32318	2.76e-91	4.14e-90	lpg2060	protein of unknown function
AVR58_10310	1.80666	8.90416	4.43e-43	2.09e-42	lpg2062	methylase
AVR58_10315	1.95648	8.59676	3.22e-33	1.23e-32	-	protein of unknown function
AVR58_10320	-2.28419	5.2343	6.37e-30	2.23e-29	lpg2063	ABC transporter ATP-binding protein
AVR58_10325	-1.74068	5.46464	4.07e-23	1.17e-22	lpg2064	ATP-binding protein
AVR58_10335	-1.51547	4.99169	3.98e-16	8.9e-16	lpg2066	acetyltransferase
AVR58_10355	1.34039	4.76113	5.1e-15	1.09e-14	lpg2070	group II intron reverse transcriptase/maturase
AVR58_10360	4.73027	7.42027	5.83e-177	5.5e-175	lpg2072	protein of unknown function
AVR58_10365	1.60459	6.38711	3.39e-29	1.16e-28	lpg2073	hypothetical protein
AVR58_10370	3.61883	4.41187	1.09e-44	5.38e-44	lpg2074	4-diphosphocytidyl-2C-methyl-D-erythritol kinase
AVR58_10375	4.6714	5.56643	6.93e-74	6.7e-73	lpg2075	DNA adenine methylase
AVR58_10376	3.72943	0.0183222	6.87e-08	1.12e-07	-	hypothetical protein
AVR58_10380	2.18971	3.94978	6.16e-19	1.5e-18	lpg2076	hypothetical protein
AVR58_10400	2.29727	5.33985	1.09e-17	2.56e-17	lpg2079	conjugal transfer protein TraG
AVR58_10475	1.8799	1.34088	1.8e-05	2.61e-05	lpg2093	fimbrial protein
AVR58_10505	3.82122	4.96159	1.36e-57	9.09e-57	lpg2098	peptide methionine sulfoxide reductase
AVR58_10510	2.35904	5.35991	2.56e-27	8.18e-27	lpg2099	peptide methionine sulfoxide reductase
AVR58_10530	4.92814	9.1677	8.98e-188	1.04e-185	lpg2105	protein of unknown function
AVR58_10535	4.15883	8.86481	5.68e-121	1.67e-119	lpg2106	protein of unknown function
AVR58_10540	4.88883	10.1863	4.76e-172	4.11e-170	lpg2107	protein of unknown function
AVR58_10545	2.09306	10.7587	7.11e-30	2.48e-29	lpg2108	protein of unknown function
AVR58_10555	2.84138	8.93393	1.86e-90	2.73e-89	lpg2110	YHS domain protein
AVR58_10560	3.45214	4.95911	1.72e-64	1.33e-63	-	protein of unknown function
AVR58_10565	2.52731	5.9157	1.99e-36	8.12e-36	lpg2111	peptide methionine sulfoxide reductase
AVR58_10570	3.44862	14.5612	6.96e-65	5.43e-64	lpg2112	peroxidase
AVR58_10580	3.08985	3.36365	2.05e-31	7.46e-31	lpg2114	transposase
AVR58_10585	2.85153	7.84172	5.72e-78	6.24e-77	lpg2115	peptide ABC transporter substrate-binding protein
AVR58_10586	-3.06337	3.97296	6.96e-13	1.38e-12	-	hypothetical protein
AVR58_10595	2.74387	0.867717	2.41e-09	4.19e-09	lpg2117 | lpg2118	transposase
AVR58_10600	1.04627	3.26833	0.00014001	0.000195418	lpg2119	integrase
AVR58_10605	-1.24751	3.24668	6.19e-05	8.75e-05	lpg2120	transposase
AVR58_10610	-2.84685	7.10161	1.74e-29	6.03e-29	lpg2121	cold-shock protein
AVR58_10615	-1.79552	8.01923	7.66e-19	1.85e-18	lpg2122	ATP-dependent RNA helicase
AVR58_10625	1.39679	2.44008	0.000267111	0.000367886	lpg2124	hypothetical protein
AVR58_10630	1.16999	5.11989	5.09e-10	9.07e-10	lpg2125	cyclic nucleotide-binding protein
AVR58_10635	3.06068	6.10238	2.04e-77	2.18e-76	lpg2126	potassium transporter Kup
AVR58_10640	5.42094	7.67842	1.48e-162	1.04e-160	lpg2127	hypothetical protein
AVR58_10645	3.6381	5.27979	6.18e-70	5.47e-69	lpg2128	hypothetical protein
AVR58_10650	3.57944	2.65369	2.45e-28	8.1e-28	lpg2129	hypothetical protein
AVR58_10665	1.137	4.72777	3.54e-08	5.85e-08	lpg2132	diguanylate cyclase
AVR58_10670	1.80116	5.1351	2.22e-23	6.38e-23	lpg2133	MFS transporter
AVR58_10675	-1.6955	6.03862	3.75e-27	1.19e-26	lpg2134	transporter
AVR58_10695	4.05032	5.93223	2.22e-54	1.36e-53	lpg2138	LysR family transcriptional regulator
AVR58_10700	1.12908	5.40305	7.65e-09	1.3e-08	lpg2139	pyridoxamine 5'-phosphate oxidase
AVR58_10705	1.71308	5.69614	2.31e-25	6.99e-25	lpg2140	MarR family transcriptional regulator
AVR58_10710	1.88968	4.33884	2.14e-23	6.15e-23	lpg2141	sugar dehydrogenase
AVR58_10715	2.61946	2.71102	1e-18	2.41e-18	lpg2142	hypothetical protein
AVR58_10720	1.32419	5.23879	1.06e-08	1.79e-08	lpg2143	dehydrogenase
AVR58_10725	3.2926	4.40031	7.75e-31	2.79e-30	lpg2144	F-box protein
AVR58_10730	2.71284	4.58131	2.89e-45	1.45e-44	lpg2145	two-component system response regulator
AVR58_10735	1.89235	7.60238	1.47e-36	6.03e-36	lpg2146	ATPase
AVR58_10740	2.5812	8.29935	1.63e-52	9.62e-52	lpg2147	protein of unknown function
AVR58_10745	4.14278	9.11138	5e-161	3.28e-159	lpg2148	protein of unknown function
AVR58_10750	4.56197	9.15212	6.74e-131	2.42e-129	lpg2149	protein of unknown function
AVR58_10755	1.13843	6.23136	9.47e-14	1.94e-13	lpg2150	protein of unknown function
AVR58_10765	1.57601	6.31271	3.68e-22	1.02e-21	lpg2152	multidrug ABC transporter ATP-binding protein
AVR58_10770	4.47279	9.17487	3.11e-149	1.59e-147	lpg2153	septation initiation protein
AVR58_10775	3.07902	9.19345	1.33e-76	1.4e-75	lpg2154	septation initiation protein
AVR58_10780	2.99568	8.50241	4.17e-81	4.94e-80	lpg2155	SidJ
AVR58_10790	6.36148	11.1654	2.45e-262	1.23e-259	lpg2157	septation initiation protein
AVR58_10810	1.14837	7.56542	9.02e-12	1.72e-11	lpg2161	protein of unknown function
AVR58_10815	1.86274	2.60691	1e-12	1.98e-12	lpg2162	hypothetical protein
AVR58_10820	1.45713	8.04301	7.72e-25	2.32e-24	lpg2163	AraC family transcriptional regulator
AVR58_10825	1.46143	7.27236	4.05e-24	1.2e-23	lpg2164	hypothetical protein
AVR58_10830	1.24716	4.88155	2.58e-06	3.89e-06	lpg2165	protein of unknown function
AVR58_10840	1.95234	3.56567	2.4e-18	5.73e-18	lpg2167	DNA-binding protein
AVR58_10845	1.53061	4.44997	1.87e-16	4.24e-16	lpg2168	acetyltransferase
AVR58_10850	1.66912	2.66477	2.09e-08	3.49e-08	lpg2169	drug:proton antiporter
AVR58_10860	-1.05769	4.12864	2.39e-05	3.44e-05	lpg2171	GNAT family acetyltransferase
AVR58_10865	1.11991	4.86648	2.15e-11	4.04e-11	lpg2172	adenosylhomocysteinase
AVR58_10885	1.00756	6.56908	3.07e-12	5.94e-12	lpg2176	sphingosine-1-phosphate lyase
AVR58_10890	3.61174	7.33725	2.18e-130	7.74e-129	lpg2177	efflux transporter periplasmic adaptor subunit
AVR58_10895	3.51978	6.70357	2.21e-107	5.02e-106	lpg2178	RND transporter
AVR58_10900	1.06119	5.92596	7.16e-12	1.37e-11	lpg2179	peptide synthetase
AVR58_10910	1.86052	7.99267	2.22e-23	6.39e-23	lpg2181	histidine kinase
AVR58_10920	1.52106	5.0646	1.73e-19	4.31e-19	lpg2183	protein of unknown function
AVR58_10935	2.61027	6.29805	5.08e-53	3.02e-52	lpg2187	acetyltransferase
AVR58_10940	1.97214	5.6516	3.81e-26	1.18e-25	lpg2189	hypothetical protein
AVR58_10945	1.48825	6.94058	5.68e-21	1.51e-20	lpg2190	type IV secretion protein IcmL
AVR58_10950	5.53834	11.765	6.93e-81	8.18e-80	lpg2191	heat-shock protein
AVR58_10955	7.39332	11.121	1.13e-83	1.43e-82	lpg2192	heat-shock protein Hsp20
AVR58_10960	3.33826	8.57569	5.18e-82	6.33e-81	lpg2193	protein of unknown function
AVR58_10965	2.51172	7.48066	1.93e-75	1.96e-74	lpg2194	carbonic anhydrase
AVR58_10970	3.65966	4.62959	3.69e-65	2.9e-64	lpg2195	hypothetical protein
AVR58_10975	1.06951	8.15361	5.05e-10	9e-10	lpg2196	ornithine cyclodeaminase
AVR58_10980	1.27944	7.65986	2.14e-19	5.31e-19	lpg2197	DUF4440 domain-containing protein
AVR58_10990	4.0516	7.16078	1.87e-156	1.13e-154	lpg2199	protein of unknown function
AVR58_10995	-1.29288	7.60535	3.66e-16	8.19e-16	lpg2200	type IV secretion protein Dot
AVR58_11005	-3.00416	2.01851	1.02e-09	1.8e-09	lpg2202	protein of unknown function
AVR58_11010	-1.49303	4.75543	4.54e-15	9.76e-15	lpg2203	protein of unknown function
AVR58_11025	-3.027	5.69926	3.62e-45	1.81e-44	lpg2206	hypothetical protein
AVR58_11040	3.80242	4.3486	1.03e-49	5.68e-49	lpg2209	kinase inhibitor
AVR58_11045	1.94323	5.12411	3.11e-29	1.07e-28	lpg2210	protein of unknown function
AVR58_11050	1.42494	5.0432	1.54e-15	3.36e-15	lpg2211	secondary thiamine-phosphate synthase enzyme
AVR58_11055	-1.11238	5.9042	8.74e-09	1.48e-08	lpg2212	acetylpolyamine aminohydrolase
AVR58_11075	1.4249	9.71572	5.66e-27	1.79e-26	lpg2216	purine NTPase
AVR58_11080	3.57839	8.73482	2.43e-90	3.55e-89	lpg2217	chitinase
AVR58_11105	3.66947	9.64103	4.54e-139	2.02e-137	lpg2222	Sel1 repeat protein
AVR58_11110	1.60817	4.54101	8.72e-11	1.6e-10	lpg2223	hypothetical protein
AVR58_11125	-1.57254	5.91435	3.7e-23	1.06e-22	lpg2225	GH3 auxin-responsive promoter
AVR58_11140	-1.32098	4.99002	2.18e-08	3.63e-08	lpg2228	3-oxoacyl-ACP synthase
AVR58_11150	-1.61633	5.1979	2.01e-15	4.37e-15	lpg2230	acyl--CoA ligase
AVR58_11155	-1.04047	2.87289	0.00018185	0.000252764	-	acyl carrier protein
AVR58_11160	-1.50552	5.14686	3.45e-11	6.43e-11	lpg2231	3-oxoacyl-ACP reductase
AVR58_11165	-1.54613	5.12848	6.8e-18	1.61e-17	lpg2232	3-oxoacyl-ACP synthase
AVR58_11175	-1.30931	5.57762	7.24e-13	1.43e-12	lpg2234	multidrug transporter
AVR58_11205	-1.78002	7.18626	4.25e-23	1.22e-22	lpg2240	peptidase S9
AVR58_11210	-1.39584	7.19588	9.64e-14	1.97e-13	lpg2241	protein of unknown function
AVR58_11215	-2.10282	7.2595	1.95e-28	6.49e-28	lpg2242	uracil phosphoribosyltransferase
AVR58_11220	-2.4198	7.12582	6.88e-51	3.9e-50	lpg2243	uracil phosphoribosyltransferase
AVR58_11230	4.26478	5.80652	6.83e-98	1.25e-96	lpg2245	C4-dicarboxylate transporter
AVR58_11235	3.03752	0.519555	6.3e-06	9.31e-06	-	hypothetical protein
AVR58_11240	4.87436	5.31266	1.09e-49	5.99e-49	lpg2246	hypothetical protein
AVR58_11245	1.29217	6.95403	1.83e-14	3.86e-14	lpg2247	protein of unknown function
AVR58_11250	5.03759	12.2515	6.14e-234	1.68e-231	lpg2248	protein of unknown function
AVR58_11265	-2.81053	7.97378	2.86e-92	4.46e-91	lpg2251	aldehyde dehydrogenase
AVR58_11270	-1.70458	8.26244	1.43e-23	4.16e-23	lpg2252	glutamine synthetase
AVR58_11275	-1.92419	7.27282	7.62e-14	1.56e-13	lpg2253	protein of unknown function
AVR58_11280	-1.7641	8.6121	1.42e-37	5.99e-37	lpg2254	protein of unknown function
AVR58_11285	2.4638	12.8877	1.9e-49	1.04e-48	lpg2255	protein of unknown function
AVR58_11295	1.6822	6.02603	1.67e-23	4.84e-23	lpg2257	protein of unknown function
AVR58_11300	2.67816	6.02792	7.87e-26	2.42e-25	lpg2258	hypothetical protein
AVR58_11305	1.40208	6.80698	5.86e-21	1.55e-20	lpg2259	protein of unknown function
AVR58_11330	1.10503	4.76081	3.29e-08	5.44e-08	lpg2264	molecular chaperone
AVR58_11345	2.0399	6.09192	1.1e-31	4.02e-31	lpg2267	integrase
AVR58_11350	5.8075	6.76447	7.28e-95	1.21e-93	lpg2268	hypothetical protein
AVR58_11355	-1.2296	6.54232	5.6e-17	1.3e-16	lpg2269	endonuclease
AVR58_11365	2.39376	8.06164	4.54e-56	2.89e-55	lpg2271	protein of unknown function
AVR58_11415	1.3316	4.75008	5.84e-13	1.16e-12	lpg2281	protein of unknown function
AVR58_11420	1.80902	9.0648	1.48e-38	6.41e-38	lpg2282	asparagine--tRNA ligase
AVR58_11445	-1.16021	5.87333	5.53e-10	9.84e-10	lpg2287	FMN-dependent NADH-azoreductase
AVR58_11450	2.30339	6.67962	2.21e-44	1.07e-43	lpg2288	LysR family transcriptional regulator
AVR58_11460	-1.33623	3.84919	8.29e-06	1.22e-05	lpg2291	tRNA-Cys
AVR58_11470	1.57644	6.88349	8.01e-27	2.52e-26	lpg2293	CDP-diacylglycerol--glycerol-3-phosphate 3-phosphatidyltransferase
AVR58_11475	1.57701	7.94169	4.14e-27	1.32e-26	lpg2294	HAD family hydrolase
AVR58_11485	1.14706	11.0192	1.94e-14	4.09e-14	lpg2297	protein of unknown function
AVR58_11495	1.24388	6.91968	1.67e-20	4.36e-20	lpg2299	RNA polymerase-associated protein RapA
AVR58_11510	2.4375	8.03391	2.45e-56	1.59e-55	lpg2302	aspartate-semialdehyde dehydrogenase
AVR58_11525	1.21202	4.73048	2.12e-06	3.22e-06	lpg2305	DNA mismatch repair protein MutS
AVR58_11530	-1.67439	6.21127	2.23e-24	6.63e-24	lpg2306	sulfurtransferase
AVR58_11550	2.66201	6.78515	4.07e-57	2.67e-56	lpg2310	glutamate racemase
AVR58_11555	2.15668	9.61198	1.46e-45	7.33e-45	lpg2311	interaptin
AVR58_11560	2.63522	5.65692	7.56e-26	2.33e-25	lpg2312	hypothetical protein
AVR58_11580	3.53314	4.64189	1.08e-09	1.9e-09	lpg2315	hypothetical protein
AVR58_11585	2.14515	11.1674	2.3e-42	1.07e-41	lpg2316	3-hydroxybutyrate dehydrogenase
AVR58_11590	2.93794	9.6208	1.2e-81	1.45e-80	lpg2317	protein of unknown function
AVR58_11595	1.96249	7.24008	1.53e-34	6.05e-34	lpg2318	flagellar motor stator protein MotA
AVR58_11615	2.78394	8.7716	7.74e-81	9.09e-80	lpg2322	protein of unknown function
AVR58_11620	1.59722	6.20073	4.35e-17	1.01e-16	lpg2323	type IV pili twitching motility protein PilT
AVR58_11635	-1.19249	6.1619	5.88e-08	9.63e-08	lpg2326	DNA repair protein RadA
AVR58_11640	2.96662	9.2496	9.06e-112	2.24e-110	lpg2327	type IV secretion protein Dot
AVR58_11645	-3.30269	8.17911	4.85e-64	3.72e-63	lpg2328	protein of unknown function
AVR58_11650	-5.02144	4.01017	5.8e-34	2.27e-33	lpg2329	exodeoxyribonuclease VII small subunit
AVR58_11655	-2.37225	4.98564	1.02e-20	2.69e-20	lpg2330	Farnesyl diphosphate synthase
AVR58_11665	-3.06652	4.08544	1.66e-27	5.31e-27	lpg2332	competence protein ComF
AVR58_11670	-1.05651	5.21296	1.96e-09	3.42e-09	lpg2333	peptidase
AVR58_11680	-1.16889	7.08423	6.85e-17	1.58e-16	lpg2335	glutamyl-tRNA reductase
AVR58_11685	-2.12683	6.64014	4.25e-38	1.82e-37	lpg2336	peptide chain release factor 1
AVR58_11690	-2.6031	6.10698	3.16e-49	1.72e-48	lpg2337	protein-(glutamine-N5) methyltransferase, release factor-specific
AVR58_11695	-2.58705	8.41133	8.18e-66	6.57e-65	lpg2338	molecular chaperone DnaK
AVR58_11700	-1.7498	6.0361	6.35e-19	1.54e-18	lpg2339	hydrolase
AVR58_11705	-1.39636	4.21742	1.82e-11	3.43e-11	lpg2340	3-deoxy-D-manno-octulosonic acid transferase
AVR58_11710	1.48517	5.56282	2.83e-13	5.69e-13	lpg2341	molecular chaperone DjlA
AVR58_11715	3.41421	6.48054	5.15e-95	8.73e-94	lpg2342	ATPase
AVR58_11720	1.95721	9.00323	5.46e-54	3.34e-53	lpg2343	lysophospholipase
AVR58_11725	-1.07142	7.82405	4.44e-13	8.86e-13	lpg2344	protein of unknown function
AVR58_11735	2.90097	10.2022	5.27e-93	8.37e-92	lpg2345	RNA helicase
AVR58_11750	1.37809	7.61302	4.31e-14	8.94e-14	lpg2348	superoxide dismutase
AVR58_11755	2.2714	6.58892	1.95e-44	9.49e-44	lpg2349	alkyl hydroperoxide reductase
AVR58_11760	1.92096	7.2192	4.56e-25	1.37e-24	lpg2350	alkyl hydroperoxide reductase
AVR58_11765	2.75173	5.89242	2.71e-47	1.42e-46	lpg2351	hypothetical protein
AVR58_11770	1.75702	9.95591	1.19e-39	5.25e-39	lpg2352	malate dehydrogenase
AVR58_11795	2.22273	7.97518	2.61e-72	2.42e-71	lpg2357	tRNA threonylcarbamoyl adenosine modification protein TsaD
AVR58_11805	1.2725	7.43797	1.33e-15	2.9e-15	lpg2359	glutamyl-tRNA amidotransferase
AVR58_11815	1.34914	10.4095	1.81e-25	5.52e-25	lpg2361	RNA polymerase subunit sigma-70
AVR58_11820	2.58174	3.30389	7.03e-29	2.38e-28	-	tRNA-Met
AVR58_11825	3.36402	6.34936	5.8e-59	3.97e-58	lpg2363	transposase
AVR58_11835	3.33833	1.70005	3.45e-18	8.18e-18	lpg2365	conjugal transfer protein TraK
AVR58_11840	1.72933	4.87418	5.35e-22	1.47e-21	lpg2366	protein of unknown function
AVR58_11845	1.75316	3.27511	1.04e-11	1.97e-11	lpg2367	protein of unknown function
AVR58_11855	-1.56201	2.41839	1.08e-05	1.58e-05	lpg2369	toxin HipA
AVR58_11860	-1.35647	3.53637	5.91e-06	8.76e-06	lpg2370	phosphatidylinositol kinase
AVR58_11875	1.90776	6.08219	6.13e-30	2.15e-29	lpg2372	hypothetical protein
AVR58_11895	-2.60818	2.94957	1.77e-13	3.58e-13	lpg2374	cupin
AVR58_11900	-3.24533	2.19123	6.4e-14	1.32e-13	-	hypothetical protein
AVR58_11905	-1.63606	3.26234	2.91e-07	4.6e-07	lpg2375	protein of unknown function
AVR58_11915	-2.25544	1.11655	0.000147445	0.000205473	lpg2377	DNA-binding protein
AVR58_11935	1.00915	4.1045	1.44e-07	2.31e-07	lpg2381	magnesium-transporting ATPase
AVR58_11940	1.59414	5.04288	1.39e-13	2.83e-13	lpg2382	symporter
AVR58_11955	1.14874	7.12999	8.55e-12	1.63e-11	lpg2385	protein of unknown function
AVR58_11960	-1.73844	4.58892	2.2e-14	4.64e-14	lpg2386	protein of unknown function
AVR58_11970	-1.59806	5.04567	1.13e-16	2.57e-16	lpg2388	amino acid permease
AVR58_11980	2.23058	5.83953	2.47e-35	9.9e-35	lpg2390	MFS transporter
AVR58_11985	2.91545	8.30949	2.3e-91	3.47e-90	lpg2391	protein SdbC
AVR58_11990	1.72066	5.11279	4.39e-17	1.02e-16	lpg2392	hypothetical protein
AVR58_11995	2.50485	6.99496	2.27e-43	1.08e-42	lpg2393	bacterioferritin
AVR58_12005	1.36902	9.21768	1.1e-13	2.25e-13	lpg2395	protein of unknown function
AVR58_12010	3.58266	6.51518	9.98e-89	1.37e-87	lpg2396	transcriptional regulator
AVR58_12025	1.51519	4.84292	4.24e-14	8.79e-14	lpg2399	virulence factor
AVR58_12040	1.99915	2.6563	9.08e-11	1.67e-10	lpg2402	LysR family transcriptional regulator
AVR58_12050	3.099	5.4009	1.57e-65	1.25e-64	lpg2404	hypothetical protein
AVR58_12060	1.96562	6.37888	2.15e-30	7.64e-30	lpg2406	protein of unknown function
AVR58_12065	2.68746	5.56653	7.96e-24	2.33e-23	lpg2407	type IV secretion protein Dot
AVR58_12070	4.90236	6.89088	2.66e-102	5.32e-101	lpg2408	hypothetical protein
AVR58_12075	2.03415	6.12263	9.26e-37	3.82e-36	lpg2409	type IV secretion protein Dot
AVR58_12080	3.48525	6.31892	3.37e-90	4.84e-89	lpg2410	patatin
AVR58_12085	1.56605	5.87903	4.05e-28	1.33e-27	lpg2411	protein of unknown function
AVR58_12091	1.56139	1.82309	6.77e-06	9.99e-06	-	hypothetical protein
AVR58_12095	1.17687	7.1357	8.12e-12	1.55e-11	lpg2413	protein of unknown function
AVR58_12105	3.2039	4.7199	3.26e-46	1.67e-45	lpg2415	hypothetical protein
AVR58_12110	2.85777	5.95101	9.13e-59	6.21e-58	lpg2416	hypothetical protein
AVR58_12115	-1.35329	5.27731	3.06e-16	6.9e-16	lpg2417	protein of unknown function
AVR58_12120	-2.04253	5.98731	3.84e-29	1.32e-28	lpg2418	penicillin-binding protein
AVR58_12130	-2.68102	4.9481	4.93e-34	1.93e-33	lpg2420	acyl-CoA acyltransferase
AVR58_12140	1.64135	6.01378	5.5e-23	1.57e-22	lpg2422	protein of unknown function
AVR58_12145	-1.0738	5.20894	9.48e-11	1.74e-10	lpg2423	protein of unknown function
AVR58_12150	2.80718	7.52238	5.61e-96	9.79e-95	lpg2424	protein of unknown function
AVR58_12155	-2.08313	7.81467	3.94e-39	1.72e-38	lpg2425	protein of unknown function
AVR58_12160	1.91858	7.50395	1.25e-47	6.56e-47	lpg2426	malonate decarboxylase subunit alpha
AVR58_12165	1.86295	6.78823	4.94e-45	2.46e-44	lpg2427	biotin-independent malonate decarboxylase subunit beta
AVR58_12170	1.42364	6.02333	3.13e-20	8.07e-20	lpg2428	biotin-independent malonate decarboxylase subunit gamma
AVR58_12175	1.11408	4.16336	3.22e-08	5.35e-08	lpg2429	nucleotidyltransferase
AVR58_12200	1.20713	4.02408	6.17e-07	9.59e-07	lpg2433	hypothetical protein
AVR58_12220	1.88354	1.34996	3.75e-07	5.9e-07	-	hypothetical protein
AVR58_12230	-1.81772	6.07266	7.63e-24	2.23e-23	lpg2439	NADPH-dependent FMN reductase
AVR58_12245	1.189	5.45295	2.7e-13	5.44e-13	lpg2442	PhnB protein
AVR58_12250	-2.11471	5.41898	1.14e-24	3.4e-24	lpg2443	protein of unknown function
AVR58_12255	4.96677	6.32345	3.36e-112	8.39e-111	lpg2444	protein of unknown function
AVR58_12260	-3.10292	2.51189	7.99e-16	1.76e-15	lpg2445	protein of unknown function
AVR58_12265	3.23155	2.26843	8.44e-20	2.14e-19	lpg2446	protein of unknown function
AVR58_12280	2.68958	6.89786	1.36e-56	8.9e-56	lpg2449	D-alanyl-D-alanine dipeptidase
AVR58_12285	-1.00253	3.83026	2.03e-05	2.94e-05	lpg2450	hypothetical protein
AVR58_12300	1.23003	4.28826	2.5e-09	4.34e-09	-	protein of unknown function
AVR58_12310	1.22411	4.49396	3.82e-09	6.58e-09	lpg2454	acetyltransferase
AVR58_12320	1.35538	9.41419	1.3e-14	2.75e-14	lpg2456	protein of unknown function
AVR58_12325	3.34895	6.70595	5.84e-90	8.27e-89	lpg2457	protein of unknown function
AVR58_12330	-1.02015	5.96353	6.79e-08	1.11e-07	lpg2458	PAS domain-containing sensor histidine kinase
AVR58_12335	1.4628	4.549	6.56e-10	1.16e-09	lpg2459	guanylate cyclase
AVR58_12340	1.28147	3.09763	1.69e-07	2.71e-07	lpg2460	protein of unknown function
AVR58_12345	1.65153	4.37483	1.85e-11	3.49e-11	lpg2461	protein of unknown function
AVR58_12360	3.03092	10.2383	1.14e-89	1.6e-88	lpg2464	Rab1 guanine nucleotide exchange factor DrrA
AVR58_12365	6.68842	11.5851	6.68e-228	1.44e-225	lpg2465	adenosine monophosphate-protein hydrolase
AVR58_12370	1.55003	4.21381	4.19e-17	9.76e-17	lpg2466	hydrogenase
AVR58_12375	-1.01775	5.46419	3.37e-09	5.82e-09	lpg2467	Ni/Fe hydrogenase subunit alpha
AVR58_12380	-1.89281	5.13532	4.11e-19	1.01e-18	lpg2468	sulfhydrogenase subunit delta
AVR58_12385	-3.82808	5.73657	3.09e-79	3.43e-78	lpg2469	Ni/Fe hydrogenase subunit gamma
AVR58_12390	-2.95659	5.80405	2.67e-43	1.26e-42	lpg2470	sulfite reductase subunit A
AVR58_12395	-2.87375	5.6027	1.06e-31	3.89e-31	lpg2471	hydrogenase expression/formation protein HypE
AVR58_12400	-1.85384	6.01116	1.73e-26	5.4e-26	lpg2472	hydrogenase formation protein HupD
AVR58_12405	-2.2273	4.31576	6.92e-17	1.59e-16	lpg2473	hydrogenase assembly protein HypC
AVR58_12410	-3.39217	5.28831	5.49e-39	2.4e-38	lpg2474	carbamoyltransferase
AVR58_12415	-2.38326	4.62763	7.77e-26	2.39e-25	lpg2475	protein of unknown function
AVR58_12420	-4.07641	5.4939	1.52e-74	1.49e-73	lpg2476	hydrogenase nickel incorporation protein HypA
AVR58_12425	-2.41968	4.05602	2.5e-15	5.43e-15	lpg2477	DNA repair protein
AVR58_12430	-2.38291	5.57949	1.12e-37	4.75e-37	lpg2478	glycosyl transferase family 2
AVR58_12445	3.3474	7.61883	1.43e-109	3.34e-108	lpg2481	acetylserine transporter
AVR58_12450	1.48476	7.88968	1.56e-13	3.17e-13	lpg2482	protein SdbC
AVR58_12455	-1.48683	4.56655	5.05e-11	9.35e-11	lpg2483	alkylhydroperoxidase
AVR58_12460	-3.26058	4.51182	3.03e-36	1.23e-35	lpg2484	non-canonical purine NTP pyrophosphatase
AVR58_12465	-1.27437	5.71402	1.21e-11	2.29e-11	lpg2485	methyltransferase
AVR58_12470	-3.32514	6.59903	1.33e-49	7.32e-49	lpg2486	phosphoglucomutase
AVR58_12475	-3.72327	6.00776	1.97e-96	3.48e-95	lpg2487	deoxyuridine 5'-triphosphate nucleotidohydrolase
AVR58_12480	-2.44906	5.86011	7.07e-42	3.25e-41	lpg2488	phosphopantothenoylcysteine decarboxylase
AVR58_12485	-3.79104	5.99611	1.44e-53	8.71e-53	lpg2489	protein of unknown function
AVR58_12490	-4.66735	2.89755	1.03e-27	3.33e-27	-	hypothetical protein
AVR58_12495	-2.34772	5.96797	2.78e-29	9.57e-29	lpg2490	type IV secretion protein Dot
AVR58_12500	1.32079	3.77062	4.59e-08	7.56e-08	lpg2491	2'-5' RNA ligase
AVR58_12505	-2.84474	3.77072	4.88e-21	1.3e-20	-	hypothetical protein
AVR58_12510	1.44771	3.96326	4.5e-07	7.05e-07	lpg2492	alcohol dehydrogenase
AVR58_12515	3.13078	9.80654	5.81e-93	9.14e-92	lpg2493	heat-shock protein
AVR58_12525	1.26453	7.61888	9.17e-22	2.51e-21	lpg2495	protein of unknown function
AVR58_12535	3.74874	5.88306	8.04e-83	1e-81	lpg2497	thiamine pyrophosphokinase
AVR58_12540	3.10934	5.41522	1.65e-39	7.26e-39	-	hypothetical protein
AVR58_12555	-3.29282	5.40093	5.91e-48	3.15e-47	lpg2499	DNA-binding protein
AVR58_12565	-2.71884	5.76756	2.49e-45	1.25e-44	lpg2501	MFS transporter
AVR58_12590	-1.73454	5.97875	1e-26	3.15e-26	lpg2506	histidine kinase
AVR58_12595	1.05422	7.99092	1.32e-12	2.59e-12	lpg2507	protein of unknown function
AVR58_12600	6.5719	11.0403	1.43e-292	1.08e-289	lpg2508	SidJ
AVR58_12605	8.10458	13.6722	0	0	lpg2509	septation initiation protein
AVR58_12610	2.31769	9.90737	1.07e-53	6.47e-53	lpg2510	protein SdcA
AVR58_12615	3.72243	11.8666	5.49e-124	1.71e-122	lpg2511	protein SdcA
AVR58_12620	-2.58559	7.05314	5.95e-78	6.43e-77	lpg2512	transporter
AVR58_12625	-1.76203	6.38272	1.14e-21	3.12e-21	lpg2513	efflux transporter periplasmic adaptor subunit
AVR58_12630	-2.22063	6.76749	4.95e-52	2.87e-51	lpg2514	transporter
AVR58_12640	2.84229	5.40779	1.02e-47	5.39e-47	lpg2516	MFS transporter
AVR58_12645	1.76983	3.77752	6.42e-19	1.55e-18	lpg2517	AsnC family transcriptional regulator
AVR58_12650	4.89939	8.37166	2.12e-208	3.2e-206	lpg2518	hypothetical protein
AVR58_12655	3.046	6.93059	3.58e-85	4.68e-84	lpg2519	protein of unknown function
AVR58_12660	1.46184	3.00281	5.02e-07	7.84e-07	lpg2520	hypothetical protein
AVR58_12670	-2.11548	4.84814	1.1e-30	3.93e-30	lpg2522	metal-activated pyridoxal enzyme
AVR58_12685	-2.49962	5.99597	9.29e-40	4.11e-39	lpg2525	protein of unknown function
AVR58_12690	3.36576	10.3369	6.81e-104	1.42e-102	lpg2526	protein of unknown function
AVR58_12695	3.22137	8.46217	2.48e-97	4.49e-96	lpg2527	type IV secretion protein Dot
AVR58_12705	2.45264	8.77974	3.71e-75	3.73e-74	lpg2529	protein of unknown function
AVR58_12710	3.97896	7.90035	4.17e-120	1.2e-118	lpg2530	phospho-2-dehydro-3-deoxyheptonate aldolase
AVR58_12715	3.44494	6.22176	5.86e-67	4.84e-66	lpg2531	chorismate mutase
AVR58_12720	2.45399	4.79367	3.03e-26	9.43e-26	-	chorismate mutase
AVR58_12725	3.47272	6.60339	7.62e-76	7.9e-75	lpg2532	aspartate aminotransferase
AVR58_12730	-1.46083	4.96569	1.23e-09	2.15e-09	lpg2533	SAM-dependent methyltransferase
AVR58_12750	2.64481	7.12066	6.35e-47	3.29e-46	lpg2537	5-carboxyvanillate decarboxylase
AVR58_12755	-1.12613	4.75197	8.79e-07	1.35e-06	lpg2538	hypothetical protein
AVR58_12760	-1.24109	4.46223	1.52e-08	2.56e-08	lpg2539	protein of unknown function
AVR58_12765	-2.11757	4.75068	2.1e-23	6.06e-23	lpg2540	mechanosensitive ion channel protein MscL
AVR58_12775	-1.23723	4.38053	7.33e-08	1.19e-07	lpg2542	protein of unknown function
AVR58_12790	1.33857	3.94989	5.64e-10	1e-09	lpg2545	hypothetical protein
AVR58_12810	-1.31867	3.69722	2.02e-08	3.38e-08	lpg2548	hypothetical protein
AVR58_12820	-2.86266	3.4471	2.41e-21	6.46e-21	lpg2550	protein of unknown function
AVR58_12825	-3.09935	4.16389	5.48e-35	2.18e-34	lpg2551	protein of unknown function
AVR58_12830	-2.88637	4.54599	4.2e-33	1.6e-32	lpg2552	protein of unknown function
AVR58_12835	-3.82528	5.66707	3.83e-78	4.18e-77	lpg2553	MFS transporter
AVR58_12845	1.14392	4.46457	2.67e-10	4.83e-10	lpg2555	protein of unknown function
AVR58_12850	1.32713	4.4486	2.87e-09	4.97e-09	lpg2556	protein kinase
AVR58_12855	2.45841	6.4708	1.33e-22	3.75e-22	lpg2557	helix-turn-helix transcriptional regulator
AVR58_12860	2.19759	1.16478	1.78e-09	3.11e-09	-	hypothetical protein
AVR58_12865	-2.60075	3.69754	1.47e-18	3.53e-18	lpg2558	integrase
AVR58_12870	-2.57035	5.67756	6.54e-37	2.71e-36	lpg2559	AAA family ATPase
AVR58_12875	1.74534	5.61086	4.44e-17	1.03e-16	lpg2560	hypothetical protein
AVR58_12880	1.02933	4.33876	5.2e-07	8.11e-07	lpg2561	hypothetical protein
AVR58_12885	3.57752	1.24316	2.88e-12	5.59e-12	lpg2562	repressor
AVR58_12905	2.15397	4.64612	7.01e-32	2.58e-31	lpg2566	transposase
AVR58_12910	1.86092	6.63257	1.21e-22	3.41e-22	lpg2567	XRE family transcriptional regulator
AVR58_12915	3.76184	9.76383	3.45e-81	4.11e-80	lpg2568	protein of unknown function
AVR58_12920	3.2626	9.21891	5.84e-78	6.34e-77	lpg2569	protein of unknown function
AVR58_12925	-2.12621	4.50152	4.36e-18	1.03e-17	lpg2571	protein of unknown function
AVR58_12955	-2.28926	9.43734	4.18e-56	2.67e-55	lpg2577	protein of unknown function
AVR58_12970	-2.23485	7.90925	1.6e-51	9.16e-51	lpg2580	acyl-CoA dehydrogenase
AVR58_12975	-1.76934	7.81784	1.78e-39	7.82e-39	lpg2581	MFS transporter
AVR58_12980	3.53351	7.09104	5.21e-95	8.79e-94	lpg2582	hypothetical protein
AVR58_12985	1.39513	2.89572	3.76e-07	5.91e-07	lpg2583	flagellar biosynthesis protein FlhB
AVR58_12990	4.98107	1.99903	2.1e-07	3.33e-07	-	hypothetical protein
AVR58_13000	-1.87793	4.27125	1.21e-17	2.84e-17	lpg2585	D-alanyl-D-alanine dipeptidase
AVR58_13010	4.51403	9.95686	6.23e-164	4.59e-162	lpg2587	phospholipase
AVR58_13015	1.20819	5.86405	5.15e-12	9.9e-12	lpg2588	metallophosphatase
AVR58_13020	-2.05581	7.95883	1.45e-54	8.95e-54	lpg2589	D-alanyl-D-alanine carboxypeptidase
AVR58_13025	-3.26747	5.00707	7.54e-44	3.61e-43	lpg2590	chromosome partitioning protein ParB
AVR58_13030	-1.09249	2.91213	0.000681849	0.000916519	lpg2591	type IV secretion protein Dot
AVR58_13065	-1.26689	7.30879	6.27e-14	1.3e-13	lpg2598	protein of unknown function
AVR58_13070	-1.92224	8.37267	3.91e-42	1.81e-41	lpg2599	DNA topoisomerase I
AVR58_13075	-2.63625	4.78038	9.2e-36	3.72e-35	lpg2600	acetyltransferase
AVR58_13080	-3.02922	4.78085	8.47e-31	3.04e-30	lpg2601	protein of unknown function
AVR58_13105	1.32361	7.42075	2.05e-24	6.1e-24	lpg2606	class II glutamine amidotransferase
AVR58_13110	1.16327	8.98	4.2e-19	1.03e-18	lpg2607	metallopeptidase
AVR58_13120	-1.06389	9.52051	5.3e-16	1.18e-15	lpg2609	cell division protein FtsZ
AVR58_13130	-1.21708	7.29122	1.78e-20	4.64e-20	lpg2611	cell division protein FtsQ
AVR58_13155	-0.976233	7.96322	5.81e-15	1.24e-14	lpg2616	UDP-N-acetylmuramoylalanine--D-glutamate ligase
AVR58_13160	-1.52666	6.79265	4.58e-20	1.17e-19	lpg2617	phospho-N-acetylmuramoyl-pentapeptide- transferase
AVR58_13165	-1.85287	7.01589	5.04e-31	1.82e-30	lpg2618	UDP-N-acetylmuramoyl-tripeptide--D-alanyl-D- alanine ligase
AVR58_13175	-2.22022	8.00185	2.3e-60	1.63e-59	lpg2620	chromosome segregation protein SMC
AVR58_13180	2.31727	6.90137	4.33e-57	2.84e-56	lpg2621	acid phosphatase
AVR58_13190	2.43949	10.2218	9.91e-52	5.7e-51	lpg2623	protein of unknown function
AVR58_13195	1.38053	7.47758	1.69e-28	5.64e-28	lpg2624	transcription elongation factor GreA
AVR58_13200	1.81284	10.2054	1.78e-43	8.45e-43	lpg2625	carbamoyl phosphate synthase large subunit
AVR58_13205	-2.17659	5.32537	6.58e-29	2.24e-28	lpg2626	protein of unknown function
AVR58_13210	1.0072	4.43792	1.13e-07	1.83e-07	lpg2627	protein of unknown function
AVR58_13215	-1.67781	3.49386	1.03e-10	1.89e-10	lpg2628	protein of unknown function
AVR58_13225	-2.11297	5.25147	5.19e-27	1.65e-26	lpg2630	LPS export ABC transporter permease LptF
AVR58_13265	-1.70754	6.35747	2.28e-30	8.08e-30	lpg2638	protein of unknown function
AVR58_13270	1.70062	10.4611	7.53e-34	2.93e-33	lpg2639	endopeptidase IV
AVR58_13275	1.93334	8.83301	5.73e-28	1.87e-27	lpg2640	endopeptidase IV
AVR58_13280	1.71776	8.63634	2.33e-21	6.26e-21	lpg2641	endopeptidase IV
AVR58_13290	-1.75393	5.1403	3.02e-22	8.39e-22	lpg2643	protein of unknown function
AVR58_13295	-2.48056	6.31947	6.77e-20	1.72e-19	lpg2644	protein of unknown function
AVR58_13300	-1.88076	5.98092	1.34e-26	4.21e-26	lpg2645	excinuclease ABC subunit C
AVR58_13305	-1.439	6.97761	1.82e-21	4.92e-21	lpg2646	two-component system response regulator
AVR58_13310	-0.964579	7.01654	2.14e-08	3.57e-08	lpg2647	phenylalanine 4-monooxygenase
AVR58_13325	2.57203	8.64931	1.11e-28	3.71e-28	lpg2650	50S ribosomal protein L27
AVR58_13330	-1.06616	8.83303	1.67e-16	3.8e-16	lpg2651	50S ribosomal protein L21
AVR58_13335	2.32113	9.90871	3.09e-52	1.82e-51	lpg2652	50S ribosomal protein L25
AVR58_13345	1.28799	8.75118	1.1e-24	3.28e-24	lpg2654	GTP-binding protein
AVR58_13355	-2.94471	6.93143	8.22e-72	7.41e-71	lpg2656	octaprenyl diphosphate synthase
AVR58_13375	-1.1476	5.58626	2.67e-10	4.83e-10	lpg2659	ATPase
AVR58_13385	-2.13011	8.3606	7.28e-44	3.5e-43	lpg2661	3-methyl-2-oxobutanoate hydroxymethyltransferase
AVR58_13390	-1.97606	7.20994	2.56e-44	1.24e-43	lpg2662	pantoate--beta-alanine ligase
AVR58_13395	-2.76012	5.29448	4.85e-34	1.9e-33	lpg2663	ATPase
AVR58_13400	-1.94536	6.86233	3.17e-41	1.43e-40	lpg2664	pyruvate carboxylase subunit A
AVR58_13405	-1.97361	7.19445	3.17e-35	1.27e-34	lpg2665	protein of unknown function
AVR58_13410	2.89933	5.64409	1.04e-67	8.83e-67	lpg2666	hydrolase
AVR58_13420	-2.07353	4.85349	1.16e-28	3.88e-28	lpg2668	cell division protein
AVR58_13425	-1.63412	5.39593	2.05e-21	5.51e-21	lpg2669	cell division ATP-binding protein FtsE
AVR58_13430	-2.25909	5.94421	2.65e-22	7.39e-22	lpg2670	cell division protein FtsY
AVR58_13440	-1.43625	5.86638	1.32e-13	2.68e-13	lpg2672	zinc protease
AVR58_13450	-4.30205	7.15164	4.05e-69	3.55e-68	lpg2674	protein of unknown function
AVR58_13455	-3.94	6.97083	2.58e-115	6.89e-114	lpg2675	type IV secretion system protein DotC
AVR58_13460	-2.53605	7.24377	3.98e-72	3.67e-71	lpg2676	ATPase
AVR58_13465	-3.25986	5.98784	1.88e-83	2.38e-82	lpg2677	bifunctional metallophosphatase/5'-nucleotidase
AVR58_13470	-2.8435	7.1933	3.56e-73	3.38e-72	lpg2678	methyltransferase
AVR58_13475	-2.95479	6.10628	1.08e-69	9.46e-69	lpg2679	dihydrofolate reductase
AVR58_13480	-2.83264	4.76592	3.11e-22	8.64e-22	lpg2680	UDP-N-acetylmuramyl peptide synthase
AVR58_13490	-1.65775	4.65933	1.44e-11	2.72e-11	lpg2682	protein of unknown function
AVR58_13495	-1.75518	5.44725	7.98e-20	2.02e-19	lpg2683	dimethylmenaquinone methyltransferase
AVR58_13510	1.72696	10.9288	2.47e-37	1.03e-36	lpg2686	type IV secretion protein DotA
AVR58_13515	1.80771	10.1158	1.4e-40	6.27e-40	lpg2687	type IV secretion protein IcmV
AVR58_13525	2.26443	11.0785	8.9e-23	2.52e-22	lpg2689	type IV secretion protein IcmX
AVR58_13540	2.96588	4.53998	8.71e-52	5.02e-51	lpg2692	protein of unknown function
AVR58_13565	-2.99996	4.79121	4.95e-50	2.75e-49	lpg2696	tRNA dimethylallyltransferase
AVR58_13580	1.56344	5.02005	8.94e-13	1.76e-12	lpg2699	tRNA threonylcarbamoyladenosine biosynthesis protein TsaE
AVR58_13585	2.5277	8.94525	1.38e-61	1e-60	lpg2700	bifunctional ADP-dependent (S)-NAD(P)H-hydrate dehydratase/NAD(P)H-hydrate epimerase
AVR58_13590	1.63443	8.43478	8.94e-35	3.55e-34	lpg2701	stringent starvation protein B
AVR58_13600	-1.07608	5.80273	3.91e-13	7.83e-13	lpg2703	cytochrome C
AVR58_13615	2.47433	9.84939	6.63e-42	3.06e-41	lpg2706	30S ribosomal protein S9
AVR58_13625	1.72547	8.01757	1.09e-34	4.3e-34	lpg2708	2Fe-2S ferredoxin
AVR58_13630	2.37362	8.48627	8.1e-50	4.48e-49	lpg2709	integration host factor subunit alpha
AVR58_13645	2.13754	9.90798	5.01e-62	3.66e-61	lpg2712	50S ribosomal protein L20
AVR58_13665	3.15286	1.92677	1.83e-16	4.14e-16	lpg2715	tRNA-Val
AVR58_13680	-2.77328	5.58738	1.17e-42	5.45e-42	lpg2718	type IV secretion protein Dot
AVR58_13685	2.18296	5.90034	5.85e-22	1.61e-21	lpg2719	gamma-glutamyl ligase
AVR58_13690	2.34352	5.3501	4.21e-37	1.76e-36	lpg2720	hypothetical protein
AVR58_13695	2.25182	5.24109	2.25e-31	8.14e-31	lpg2721	class II glutamine amidotransferase
AVR58_13696	2.90113	3.26446	1.86e-22	5.22e-22	-	hypothetical protein
AVR58_13700	2.35781	9.28059	9.22e-61	6.53e-60	lpg2722	alkene reductase
AVR58_13705	3.82739	6.3635	5.07e-96	8.89e-95	lpg2723	ArsR family transcriptional regulator
AVR58_13710	-1.15208	5.80249	6.73e-08	1.1e-07	lpg2724	protein of unknown function
AVR58_13720	-3.81085	6.27595	1.88e-72	1.76e-71	lpg2726	peptidylprolyl isomerase
AVR58_13725	-2.54292	5.96497	9.36e-29	3.15e-28	lpg2727	queuine tRNA-ribosyltransferase
AVR58_13735	-3.08173	6.20732	1.47e-59	1.02e-58	lpg2730	cytochrome C
AVR58_13745	-1.38794	8.03852	1.12e-26	3.51e-26	lpg2732	MFS transporter
AVR58_13755	-1.86308	5.01706	1.07e-23	3.13e-23	lpg2734	histidine kinase
AVR58_13765	-2.19824	4.90677	9.86e-32	3.62e-31	lpg2736	uroporphyrinogen-III synthase
AVR58_13780	-1.41529	5.68525	7.43e-20	1.89e-19	lpg2739	cobalt transporter
AVR58_13785	-1.42243	6.2549	1.29e-21	3.5e-21	lpg2740	protein of unknown function
AVR58_13790	-1.20124	6.09705	2.42e-13	4.89e-13	lpg2741	oligoribonuclease
AVR58_13800	-1.79865	5.66164	4.12e-28	1.35e-27	lpg2743	ribosome biogenesis GTPase RsgA
AVR58_13805	-1.16053	4.97329	1.93e-08	3.23e-08	lpg2744	type IV secretion protein Dot
AVR58_13810	-3.61562	6.39826	1.01e-94	1.67e-93	lpg2745	protein of unknown function
AVR58_13820	5.75635	16.0604	8.69e-25	2.61e-24	lpg2747	23S ribosomal RNA
AVR58_13825	-3.00491	5.19322	6.56e-33	2.48e-32	lpg2752	tRNA-Ile
AVR58_13840	-1.05822	8.11064	3.32e-16	7.46e-16	lpg2755	nucleoid-associated protein
AVR58_13850	-1.17024	4.73538	2.15e-10	3.9e-10	lpg2757	serine/threonine protein kinase
AVR58_13855	-2.25967	4.79505	1.72e-27	5.5e-27	lpg2758	sulfatase
AVR58_13860	-1.18193	6.27208	5.11e-10	9.11e-10	lpg2759	protein of unknown function
AVR58_13865	2.59436	7.65887	1.35e-66	1.1e-65	lpg2760	two-component system response regulator
AVR58_13870	1.16049	12.1255	2.72e-10	4.92e-10	lpg2761	protein of unknown function
AVR58_13875	1.97923	8.01889	1.28e-23	3.72e-23	lpg2762	RNA-binding protein
AVR58_13905	-1.43652	10.6447	1.68e-30	5.99e-30	lpg2768	polyribonucleotide nucleotidyltransferase
AVR58_13910	1.55066	6.77006	5.73e-10	1.02e-09	lpg2769	30S ribosomal protein S15
AVR58_13915	-2.77042	5.03824	3.95e-46	2.01e-45	lpg2770	pseudouridine synthase
AVR58_13920	-1.91629	5.22012	3.16e-18	7.52e-18	lpg2771	ribosome-binding factor A
AVR58_13925	-1.87717	9.69689	3.66e-45	1.83e-44	lpg2772	translation initiation factor IF-2
AVR58_13930	-1.34793	8.77614	4.44e-24	1.31e-23	lpg2773	transcription elongation factor NusA
AVR58_13945	-2.67063	7.56662	1.23e-79	1.39e-78	lpg2776	NADH:ubiquinone oxidoreductase subunit N
AVR58_13950	-2.92539	7.75597	5.03e-93	8.04e-92	lpg2777	NADH:ubiquinone oxidoreductase subunit M
AVR58_13955	-2.01391	7.91108	4.75e-38	2.04e-37	lpg2778	NADH:ubiquinone oxidoreductase subunit L
AVR58_13960	-1.91014	5.89393	5.67e-29	1.93e-28	lpg2779	NADH-quinone oxidoreductase subunit K
AVR58_13965	-1.04889	6.56859	1.2e-11	2.28e-11	lpg2780	NADH:ubiquinone oxidoreductase subunit J
AVR58_13985	1.37866	9.3659	9e-17	2.06e-16	lpg2784	NADH dehydrogenase
AVR58_13995	1.18178	10.0932	3.74e-19	9.2e-19	lpg2786	NADH dehydrogenase
AVR58_14000	1.63209	9.35576	6.24e-28	2.02e-27	lpg2787	NADH dehydrogenase
AVR58_14005	2.45873	8.55431	2.02e-43	9.6e-43	lpg2788	NADH dehydrogenase
AVR58_14010	1.82932	8.5124	9.26e-45	4.57e-44	lpg2789	NADH-quinone oxidoreductase subunit A
AVR58_14015	1.66927	6.11967	2.77e-19	6.84e-19	lpg2790	tRNA-Leu
AVR58_14020	2.75082	8.77999	2.43e-46	1.25e-45	lpg2791	preprotein translocase subunit SecG
AVR58_14030	2.72551	10.2662	6.75e-72	6.11e-71	lpg2793	interaptin
AVR58_14050	1.9251	8.67816	9.34e-48	4.95e-47	lpg2797	23S rRNA methyltransferase
AVR58_14055	1.05705	4.72979	2.25e-06	3.41e-06	lpg2798	RNA-binding protein
AVR58_14060	1.45407	6.11358	8.44e-18	1.99e-17	lpg2799	acetyltransferase
AVR58_14065	1.44469	7.81869	1.3e-24	3.87e-24	lpg2800	siderophore biosynthesis protein
AVR58_14070	1.69854	7.01734	1.03e-31	3.79e-31	lpg2801	phosphatidylglycerophosphate synthase
AVR58_14075	2.94434	7.5854	1.38e-96	2.49e-95	lpg2802	DnaA regulatory inactivator Hda
AVR58_14076	4.41469	9.65458	6.9e-134	2.71e-132	lpg2803	protein of unknown function
AVR58_14080	1.35487	6.04597	3.15e-11	5.89e-11	lpg2804	hypothetical protein
AVR58_14090	1.21714	6.14966	4.43e-11	8.24e-11	lpg2806	protein of unknown function
AVR58_14095	1.61911	8.20357	1.15e-21	3.14e-21	lpg2807	patatin
AVR58_14100	2.4186	6.40266	7.44e-67	6.11e-66	lpg2808	shikimate dehydrogenase
AVR58_14105	1.54791	9.42073	4.06e-29	1.39e-28	lpg2809	aminopeptidase N
AVR58_14110	2.92593	12.4291	6.52e-66	5.25e-65	lpg2810	serine protein kinase PrkA
AVR58_14115	2.95518	9.65271	1.03e-104	2.2e-103	lpg2811	protein of unknown function
AVR58_14120	1.73137	9.30853	6.03e-37	2.5e-36	lpg2812	SpoVR family protein
AVR58_14125	1.59426	6.11856	1.15e-21	3.14e-21	lpg2813	VipE
AVR58_14135	1.30143	7.01173	2.3e-15	5e-15	lpg2815	protein of unknown function
AVR58_14140	2.04212	9.11775	3.76e-38	1.62e-37	lpg2816	ATP-dependent DNA helicase Rep
AVR58_14141	4.80935	8.29198	1.3e-154	7.71e-153	-	protein of unknown function
AVR58_14155	-2.1093	6.17814	1.25e-32	4.67e-32	lpg2819	tyrosine protein phosphatase
AVR58_14160	1.82162	5.36168	6.45e-21	1.71e-20	lpg2820	aldo/keto reductase
AVR58_14170	1.25637	10.5583	1.76e-22	4.95e-22	lpg2822	GTP-binding protein TypA
AVR58_14180	1.09653	7.69693	1.1e-19	2.77e-19	lpg2824	DNA repair protein RecN
AVR58_14185	1.60103	8.09975	4.58e-11	8.51e-11	lpg2825	cold-shock protein
AVR58_14190	-1.07958	6.01872	2.47e-09	4.29e-09	lpg2826	glutamine amidotransferase
AVR58_14195	-2.02722	4.38345	5.12e-14	1.06e-13	lpg2827	protein of unknown function
AVR58_14205	1.55797	8.32927	2.13e-26	6.63e-26	lpg2829	protein SidH
AVR58_14210	3.11894	8.64305	1.12e-68	9.7e-68	lpg2830	E3 ubiquitin--protein ligase
AVR58_14215	2.63728	8.17825	2.05e-59	1.42e-58	lpg2831	VipD
AVR58_14220	-3.3706	7.3251	8.05e-101	1.59e-99	lpg2832	protein of unknown function
AVR58_14225	-1.22228	5.17261	1.99e-11	3.75e-11	lpg2833	acyl-CoA thioesterase
AVR58_14230	-2.3978	9.09713	2.81e-60	1.98e-59	lpg2834	RNA-binding transcriptional accessory protein
AVR58_14235	-1.15852	6.87678	2.99e-13	6.02e-13	lpg2835	thiopurine S-methyltransferase
AVR58_14245	-1.73508	9.32552	1.48e-26	4.65e-26	lpg2837	phospholipase
AVR58_14250	-3.56057	6.38091	1.75e-75	1.79e-74	lpg2838	protein of unknown function
AVR58_14255	-2.74255	5.55979	1.68e-57	1.12e-56	lpg2839	SsrA-binding protein
AVR58_14260	-1.7191	5.13505	2.33e-20	6.05e-20	lpg2840	peroxiredoxin
AVR58_14265	1.77141	5.64297	3.66e-30	1.29e-29	lpg2841	MFS transporter
AVR58_14270	-2.04322	8.60318	1.11e-36	4.57e-36	lpg2842	phosphate starvation-inducible protein PhoH
AVR58_14300	1.30659	7.76476	4.22e-26	1.31e-25	lpg2848	ribonuclease T
AVR58_14305	2.23889	7.07432	7.92e-33	2.99e-32	lpg2849	protein of unknown function
AVR58_14310	4.38664	5.8128	5.75e-45	2.85e-44	lpg2850	cold-shock protein
AVR58_14325	-3.12657	6.15609	1.79e-53	1.08e-52	lpg2853	aerotolerance protein BatD
AVR58_14330	-5.65086	6.52124	1.23e-146	5.87e-145	lpg2854	protein of unknown function
AVR58_14335	-1.78602	5.38987	9.76e-27	3.07e-26	lpg2855	protein of unknown function
AVR58_14340	-1.6379	5.64774	2.14e-20	5.56e-20	lpg2856	protein of unknown function
AVR58_14345	-1.44022	4.15155	4.12e-06	6.17e-06	lpg2857	protein of unknown function
AVR58_14350	-1.46515	6.34175	4.17e-20	1.07e-19	lpg2858	protein of unknown function
AVR58_14355	-1.01288	7.74643	5.01e-14	1.04e-13	lpg2859	AAA family ATPase
AVR58_14360	-1.78195	5.24846	1.98e-22	5.55e-22	lpg2860	protein of unknown function
AVR58_14365	1.79105	7.08976	2.81e-33	1.08e-32	lpg2861	nitrogen regulation protein
AVR58_14370	1.7518	7.86099	8.21e-32	3.01e-31	lpg2862	protein of unknown function
AVR58_14380	-2.9391	5.93274	7.64e-69	6.63e-68	lpg2864	protein of unknown function
AVR58_14385	-1.62982	5.17627	5.14e-19	1.25e-18	lpg2865	6-pyruvoyl tetrahydrobiopterin synthase
AVR58_14390	-1.99345	5.71906	1.26e-37	5.35e-37	lpg2866	primosomal protein N'
AVR58_14405	-2.98676	6.7125	3.16e-80	3.64e-79	lpg2868	thymidylate synthase
AVR58_14410	-2.28217	4.46488	3.62e-10	6.5e-10	lpg2869	prolipoprotein diacylglyceryl transferase
AVR58_14415	-3.34386	5.08326	3.11e-50	1.75e-49	lpg2870	permease
AVR58_14420	-3.07182	7.89841	3.44e-75	3.47e-74	lpg2871	phosphoenolpyruvate--protein phosphotransferase
AVR58_14425	-2.8762	6.19075	3.43e-52	2e-51	lpg2872	RNA pyrophosphohydrolase
AVR58_14435	-2.34781	8.60704	2.04e-70	1.82e-69	lpg2874	protein of unknown function
AVR58_14440	-1.71735	6.73825	3.45e-35	1.38e-34	lpg2875	bifunctional N-acetylglucosamine-1-phosphate uridyltransferase/glucosamine-1-phosphate acetyltransferase
AVR58_14455	-1.84398	5.84884	4.52e-25	1.36e-24	lpg2878	magnesium transporter
AVR58_14460	2.81019	9.47869	9.53e-60	6.68e-59	lpg2879	protein of unknown function
AVR58_14485	3.18493	11.1997	2.64e-106	5.81e-105	lpg2884	protein of unknown function
AVR58_14505	3.18959	7.88602	1.14e-76	1.2e-75	lpg2888	protein of unknown function
AVR58_14515	-1.54045	6.34357	3.46e-25	1.04e-24	lpg2890	16S rRNA (guanine(527)-N(7))-methyltransferase RsmG
AVR58_14520	-1.39921	7.65574	6.15e-23	1.75e-22	lpg2891	chromosome partitioning protein
AVR58_14525	-1.0577	6.70265	3.57e-10	6.41e-10	lpg2892	chromosome partitioning protein ParB
AVR58_14530	1.63959	3.54494	7.96e-10	1.41e-09	lpg2893	hypothetical protein
AVR58_14535	1.7441	2.1449	9.22e-06	1.35e-05	-	hypothetical protein
AVR58_14540	-1.34549	6.62479	7.03e-20	1.79e-19	lpg2894	MFS transporter
AVR58_14545	-1.52199	5.95601	1.1e-20	2.9e-20	lpg2895	cytochrome C oxidase assembly protein
AVR58_14565	-1.3386	5.62615	8.8e-19	2.12e-18	lpg2899	(2Fe-2S)-binding protein
AVR58_14570	-0.966037	5.96272	3.07e-10	5.53e-10	lpg2900	glycosyltransferase
AVR58_14575	3.34088	4.53377	5.9e-45	2.93e-44	lpg2901	lysine transporter LysE
AVR58_14605	1.90337	4.40657	6.19e-19	1.5e-18	lpg2906	preprotein translocase subunit TatB
AVR58_14610	4.20643	8.0418	5.78e-118	1.57e-116	-	hypothetical protein
AVR58_14615	4.37936	8.53283	1.15e-134	4.7e-133	lpg2907	protein of unknown function
AVR58_14620	2.6642	7.71392	5.46e-72	4.96e-71	lpg2908	methionine sulfoxide reductase
AVR58_14625	-2.88767	3.34949	1.11e-19	2.79e-19	lpg2909	hypothetical protein
AVR58_14635	1.06638	3.63867	1.51e-06	2.3e-06	lpg2911	peptidase S10
AVR58_14640	-3.30949	8.23402	1.85e-98	3.44e-97	lpg2912	protein of unknown function
AVR58_14645	1.08447	5.40056	7.86e-08	1.28e-07	lpg2913	ATPase
AVR58_14650	3.26512	5.02824	1.91e-31	6.92e-31	-	hypothetical protein
AVR58_14660	-1.37438	5.7451	4.95e-07	7.74e-07	lpg2915	hypothetical protein
AVR58_14670	2.31474	6.34904	1.76e-52	1.03e-51	lpg2917	pyridine nucleotide-disulfide oxidoreductase
AVR58_14675	1.53663	8.80949	1.25e-23	3.64e-23	lpg2918	lytic transglycosylase
AVR58_14690	1.21775	3.6191	1.12e-08	1.89e-08	lpg2921	DNA polymerase subunit beta
AVR58_14705	-1.03591	6.08723	5.15e-06	7.65e-06	lpg2924	protein of unknown function
AVR58_14715	1.16024	7.41247	2.78e-14	5.83e-14	lpg2926	diadenosine tetraphosphatase
AVR58_14720	1.38189	9.95342	9.1e-26	2.79e-25	lpg2927	helicase
AVR58_14730	1.83142	4.93565	2.31e-22	6.46e-22	lpg2929	aspartate decarboxylase
AVR58_14740	1.86978	4.45974	2.59e-21	6.94e-21	lpg2931	DNA-binding protein
AVR58_14745	1.1583	4.42957	8.32e-07	1.28e-06	-	hypothetical protein
AVR58_14765	4.90892	9.55735	2.51e-217	4.21e-215	lpg2935	thioredoxin
AVR58_14785	-1.73363	3.98118	2.44e-14	5.13e-14	lpg2939	protein of unknown function
AVR58_14790	-1.85661	4.51742	1.42e-12	2.77e-12	lpg2940	lipid A biosynthesis lauroyl acyltransferase
AVR58_14795	-2.61914	5.1663	9.16e-37	3.79e-36	lpg2941	lipid A biosynthesis acyltransferase
AVR58_14805	-1.57639	7.22963	2.14e-29	7.38e-29	lpg2943	acyl-[acyl-carrier-protein]--UDP-N- acetylglucosamine O-acyltransferase
AVR58_14820	-4.03389	4.15744	1.16e-41	5.28e-41	lpg2946	protein of unknown function
AVR58_14825	-2.13519	5.11346	1.11e-28	3.72e-28	lpg2947	ABC transporter ATP-binding protein
AVR58_14830	-2.30563	4.53553	9.94e-30	3.47e-29	-	hypothetical protein
AVR58_14835	-2.80746	4.04955	7.13e-22	1.96e-21	lpg2948	protein of unknown function
AVR58_14840	-2.81158	5.50177	1.19e-50	6.69e-50	lpg2949	asparagine synthase
AVR58_14841	-4.61803	2.5764	2.88e-19	7.12e-19	-	hypothetical protein
AVR58_14845	-3.02508	6.15728	1.95e-59	1.35e-58	lpg2950	protein of unknown function
AVR58_14846	-3.58678	4.33851	4.09e-40	1.82e-39	-	hypothetical protein
AVR58_14855	-7.16225	7.3438	4.64e-179	4.52e-177	-	hypothetical protein
AVR58_14860	-2.37113	7.87109	4.37e-47	2.28e-46	lpg2951	cystathionine beta-lyase
AVR58_14865	4.40333	9.73931	1.44e-96	2.57e-95	lpg2952	protein of unknown function
AVR58_14880	3.81581	9.33507	1.53e-113	3.91e-112	lpg2955	integration host factor subunit beta
AVR58_14920	1.25634	6.19992	1.2e-08	2.02e-08	lpg2962	flagellar protein MotY
AVR58_14930	2.15347	7.39135	4.12e-29	1.41e-28	lpg2964	ribonuclease T
AVR58_14935	3.25395	11.3144	1.28e-83	1.62e-82	lpg2965	alkyl hydroperoxide reductase
AVR58_14940	2.31198	10.3913	1.58e-46	8.15e-46	lpg2966	glutaredoxin
AVR58_14950	1.369	8.77515	4.98e-20	1.27e-19	lpg2968	acetylornithine aminotransferase
AVR58_14955	1.44205	5.02303	1.88e-10	3.43e-10	lpg2969	MBL fold metallo-hydrolase
AVR58_14960	-1.27634	5.5444	5.35e-12	1.03e-11	lpg2970	glycerophosphodiester phosphodiesterase
AVR58_14965	2.05784	9.64478	7.31e-34	2.85e-33	lpg2971	NAD-dependent malic enzyme
AVR58_14970	1.4251	6.99204	3.11e-21	8.31e-21	lpg2972	translation factor Sua5
AVR58_14980	-2.69529	6.03227	7.06e-45	3.49e-44	lpg2974	phosphatidylserine decarboxylase
AVR58_14985	-2.80513	8.75905	4.51e-84	5.76e-83	lpg2975	protein of unknown function
AVR58_14986	7.37186	4.39088	5.76e-93	9.11e-92	-	hypothetical protein
AVR58_14990	3.31875	9.25915	9.73e-119	2.67e-117	lpg2976	protein of unknown function
AVR58_15000	2.50799	1.90888	1.47e-06	2.25e-06	lpg2978	hypothetical protein
AVR58_15005	3.0297	5.97267	7.42e-55	4.63e-54	lpg2979	protein of unknown function
AVR58_15015	1.19116	7.65876	1.72e-08	2.88e-08	lpg2981	ATP synthase F0F1 subunit epsilon
AVR58_15030	1.31783	10.7285	3.94e-21	1.05e-20	lpg2984	ATP synthase subunit alpha
AVR58_15045	2.34323	9.07793	1.96e-59	1.36e-58	lpg2987	ATP synthase F0F1 subunit C
AVR58_15050	1.35384	8.71056	2.53e-25	7.66e-25	lpg2988	ATP synthase F0F1 subunit A
AVR58_15055	1.31614	7.28771	2.86e-20	7.4e-20	lpg2989	ATP synthase subunit I
AVR58_15060	6.00842	10.2652	8.57e-218	1.52e-215	-	hypothetical protein
AVR58_15065	1.62798	5.59154	1.22e-24	3.65e-24	lpg2991	hemolysin
AVR58_15080	-1.75794	4.64946	2.16e-14	4.56e-14	lpg2994	protein of unknown function
AVR58_15090	3.5413	7.1581	8.36e-126	2.71e-124	lpg2996	tetrapyrrole methylase
AVR58_15095	2.72083	6.77219	2.29e-41	1.04e-40	lpg2997	alkane 1-monooxygenase
AVR58_15105	1.92212	9.59045	1.61e-28	5.37e-28	lpg2999	peptidase
AVR58_15110	3.56604	10.3649	8.62e-96	1.49e-94	lpg3000	protein of unknown function
AVR58_15120	1.73451	10.3773	4.16e-38	1.79e-37	lpg3002	insertase
AVR58_15121	3.78335	8.20947	1.88e-135	7.9e-134	lpg3003	Putative membrane protein insertion efficiency factor
AVR58_15125	3.36186	9.8527	4.04e-103	8.18e-102	lpg3004	ribonuclease P protein component
AVR58_15126	1.62104	8.53884	5.84e-28	1.9e-27	lpg3005	50S ribosomal protein L34
AVR58_15130	5.18081	4.25723	1.68e-68	1.45e-67	-	bacterial RNase P

## Sheet: WT_6hrvT0
Gene_ID	logFC	logCPM	PValue	FDR	Lpg	Gene_product
AVR58_00005	1.13024	10.0073	4.86e-21	1.19e-20	lpg0001	chromosomal replication initiation protein DnaA
AVR58_00010	1.18872	8.6751	1.13e-17	2.49e-17	lpg0002	DNA polymerase III subunit beta
AVR58_00015	1.43688	6.53584	7.27e-21	1.77e-20	lpg0003	DNA polymerase
AVR58_00020	4.04391	13.1696	1.58e-153	4.47e-152	lpg0004	DNA gyrase subunit B
AVR58_00030	1.03638	8.63296	2e-13	3.86e-13	lpg0006	arginine decarboxylase
AVR58_00035	1.73771	8.28468	5.38e-35	1.92e-34	lpg0007	hydrolase
AVR58_00045	2.68531	9.21571	2.21e-57	1.37e-56	lpg0009	RNA chaperone Hfq
AVR58_00050	1.21355	9.53869	2.64e-15	5.41e-15	lpg0010	GTPase HflX
AVR58_00055	1.93782	6.59123	5.12e-29	1.56e-28	lpg0011	thiol-disulfide oxidoreductase
AVR58_00065	1.49296	8.04944	4.3e-22	1.08e-21	lpg0013	quercetin 2,3-dioxygenase
AVR58_00070	1.15213	8.02672	2.94e-18	6.58e-18	lpg0014	protein of unknown function
AVR58_00095	3.42913	7.471	5.51e-136	1.28e-134	lpg0019	hemagglutinin
AVR58_00096	4.21145	1.32922	8.48e-27	2.44e-26	-	hypothetical protein
AVR58_00100	3.44649	7.64527	2.84e-81	2.86e-80	lpg0020	hypothetical protein
AVR58_00105	3.60984	8.35858	1.48e-122	2.95e-121	lpg0021	protein of unknown function
AVR58_00110	2.98928	9.54306	3.65e-90	4.36e-89	lpg0022	23S rRNA methyltransferase
AVR58_00125	-1.15703	5.30634	5.06e-10	8.61e-10	lpg0025	phospholipid:lipid A palmitoyltransferase
AVR58_00145	1.72215	6.10659	2.4e-20	5.75e-20	lpg0029	diguanylate phosphodiesterase
AVR58_00150	-1.67848	5.64166	1.43e-19	3.32e-19	lpg0030	protein of unknown function
AVR58_00155	-2.25156	5.98911	3.77e-33	1.29e-32	lpg0032	peptidase M28
AVR58_00165	1.49203	4.39264	2.47e-12	4.59e-12	lpg0034	protein of unknown function
AVR58_00170	4.4565	5.29433	8.86e-108	1.49e-106	lpg0035	hypothetical protein
AVR58_00180	5.27728	6.49172	3.94e-91	4.84e-90	lpg0037	ABC transporter substrate-binding protein
AVR58_00185	2.70918	7.37555	1.61e-48	8.07e-48	lpg0038	protein of unknown function
AVR58_00200	-2.63328	6.66423	6.29e-50	3.28e-49	lpg0041	Ser-Thr-rich glycosyl-phosphatidyl-inositol-anchored membrane family protein
AVR58_00205	-3.14183	6.47633	3.64e-68	2.83e-67	lpg0042	protein of unknown function
AVR58_00220	2.7927	8.59397	5.58e-29	1.7e-28	-	hypothetical protein
AVR58_00225	6.5744	8.25423	2.65e-201	1.48e-199	lpg0044	sterol desaturase
AVR58_00230	1.28114	6.61812	3.14e-16	6.65e-16	lpg0045	type IV secretion protein Dot
AVR58_00240	2.48553	4.66135	1.21e-27	3.57e-27	lpg0047	antibiotic acetyltransferase
AVR58_00245	1.30835	4.68894	1.64e-06	2.4e-06	lpg0048	acetyltransferase
AVR58_00255	1.67692	6.06426	2.05e-23	5.43e-23	lpg0050	hypothetical protein
AVR58_00256	2.61256	6.05373	2.11e-40	8.76e-40	-	hypothetical protein
AVR58_00265	-2.57855	7.06218	1.45e-50	7.63e-50	lpg0052	2-methylisocitrate lyase
AVR58_00270	-2.2341	5.81754	5.18e-21	1.27e-20	lpg0053	transferase
AVR58_00275	-1.86384	7.20666	3.18e-29	9.77e-29	lpg0054	protein of unknown function
AVR58_00285	2.21315	4.94833	5.85e-24	1.57e-23	lpg0056	peptidase-C39 like family protein
AVR58_00315	-1.24522	7.49705	2.34e-17	5.12e-17	lpg0060	methylase
AVR58_00320	-3.67252	6.59425	1.8e-93	2.35e-92	lpg0061	multidrug transporter
AVR58_00330	-4.692	9.22441	1.38e-107	2.3e-106	lpg0063	phospho-2-dehydro-3-deoxyheptonate aldolase
AVR58_00331	-2.99276	3.56843	9.17e-22	2.29e-21	-	hypothetical protein
AVR58_00335	-4.31604	7.93264	2.61e-112	4.67e-111	lpg0064	protein of unknown function
AVR58_00340	-4.48732	7.49066	7.25e-100	1.05e-98	lpg0065	protein of unknown function
AVR58_00345	-3.93124	7.93487	7.33e-106	1.2e-104	lpg0066	phosphoribosylglycinamide synthetase
AVR58_00350	-3.9356	5.93852	2.57e-73	2.2e-72	lpg0067	protein of unknown function
AVR58_00355	-3.76307	6.09125	5.23e-80	5.14e-79	lpg0068	hypothetical protein
AVR58_00375	2.61401	7.44449	3.98e-75	3.51e-74	lpg0073	diguanylate cyclase
AVR58_00380	1.5453	7.62224	4.44e-20	1.05e-19	lpg0074	glutamate synthase
AVR58_00385	-1.69434	5.58113	1.51e-12	2.82e-12	lpg0075	cell division protein ZapA
AVR58_00390	-1.19968	6.23524	2.64e-10	4.55e-10	lpg0076	protein of unknown function
AVR58_00400	-1.02856	6.77335	6.81e-11	1.2e-10	lpg0078	2-octaprenyl-6-methoxyphenyl hydroxylase
AVR58_00410	3.39559	4.84596	3.67e-54	2.13e-53	lpg0080	protein of unknown function
AVR58_00415	5.49621	8.90933	2.06e-273	4.45e-271	lpg0081	type IV secretion protein Dot
AVR58_00425	-1.54995	6.55715	6.34e-21	1.55e-20	lpg0083	alpha-L-glutamate ligase
AVR58_00430	-1.1185	7.21611	5.96e-16	1.25e-15	lpg0084	protein of unknown function
AVR58_00440	4.08281	7.38786	6.96e-160	2.12e-158	lpg0086	protein of unknown function
AVR58_00445	-2.37603	6.42458	1.04e-36	3.92e-36	lpg0087	protein of unknown function
AVR58_00450	3.42253	5.43884	4.73e-69	3.77e-68	lpg0088	ABC transporter substrate-binding protein
AVR58_00460	-2.34153	7.03797	5.97e-44	2.7e-43	lpg0090	protein of unknown function
AVR58_00470	-2.50517	8.40288	2.96e-82	3.06e-81	lpg0092	ribonuclease R
AVR58_00475	-3.61241	6.67737	5.67e-83	5.9e-82	lpg0093	23S rRNA (guanosine-2'-O-)-methyltransferase RlmB
AVR58_00480	-3.61497	6.68305	2.53e-91	3.14e-90	lpg0094	ribose-5-phosphate isomerase
AVR58_00485	-2.92588	7.4047	1.54e-84	1.64e-83	lpg0095	cytochrome C oxidase subunit II
AVR58_00505	-2.09439	6.79905	1.52e-45	7.11e-45	lpg0099	DNA polymerase I
AVR58_00510	-2.09576	6.30982	3.4e-37	1.3e-36	lpg0100	UDP-3-O-(3-hydroxymyristoyl)glucosamine N-acyltransferase
AVR58_00515	-3.07206	6.44755	5.23e-47	2.53e-46	lpg0101	protein of unknown function
AVR58_00520	-3.44562	7.755	5.03e-75	4.42e-74	lpg0102	3-oxoacyl-ACP synthase
AVR58_00525	-1.80891	5.70471	8.17e-20	1.92e-19	lpg0103	GNAT family acetyltransferase
AVR58_00550	-1.29906	6.72345	5.97e-18	1.33e-17	lpg0109	protein of unknown function
AVR58_00555	-3.87326	7.04143	3.51e-83	3.68e-82	lpg0110	CoA-transferase
AVR58_00560	-1.85619	3.35434	1.72e-08	2.74e-08	lpg0111	peptide ABC transporter substrate-binding protein
AVR58_00565	5.87116	7.67135	7.22e-251	8.38e-249	lpg0112	protein of unknown function
AVR58_00570	1.03587	7.42079	7.49e-11	1.32e-10	lpg0113	histidine kinase
AVR58_00610	1.46939	5.41705	7.97e-14	1.56e-13	lpg0121	sulfonate ABC transporter permease
AVR58_00620	-1.34679	7.59154	1.33e-15	2.75e-15	lpg0123	disulfide bond formation protein DsbA
AVR58_00635	4.65691	8.89629	6.42e-223	4.84e-221	lpg0126	Dot/Icm secretion system substrate
AVR58_00640	-1.13806	8.28186	2.53e-16	5.38e-16	lpg0127	acetyl-coenzyme A synthetase
AVR58_00645	-1.04135	8.14673	7.01e-16	1.46e-15	lpg0128	3-hydroxyisobutyrate dehydrogenase
AVR58_00651	-2.06939	7.3258	1.83e-37	7.06e-37	-	dodecin family protein
AVR58_00655	-2.14582	9.60372	1.07e-47	5.24e-47	lpg0130	oxidoreductase
AVR58_00670	-1.24869	6.37132	3.94e-15	8.05e-15	lpg0133	activator of prop osmoprotectant transporter
AVR58_00675	-2.16256	5.47342	1.15e-32	3.87e-32	lpg0134	protein of unknown function
AVR58_00680	2.24254	5.76389	2.35e-45	1.09e-44	lpg0135	SdhB
AVR58_00685	-0.996183	8.3124	9.24e-12	1.68e-11	lpg0136	pyruvate kinase
AVR58_00705	2.57071	7.83344	1.98e-75	1.77e-74	lpg0140	protein of unknown function
AVR58_00710	-1.48982	8.16235	7.15e-28	2.11e-27	lpg0141	oligopeptidase A
AVR58_00711	1.43915	17.6294	1.46e-18	3.29e-18	-	transfer-messenger RNA, SsrA
AVR58_00740	1.23105	2.9447	1.16e-05	1.65e-05	-	hypothetical protein
AVR58_00750	-1.21109	6.66019	2.5e-13	4.82e-13	lpg0149	hypothetical protein
AVR58_00760	1.93772	6.37708	1.83e-21	4.55e-21	lpg0151	protein of unknown function
AVR58_00765	-2.93287	4.57616	2.54e-28	7.6e-28	lpg0152	GNAT family acetyltransferase
AVR58_00770	7.54157	4.99382	3.71e-136	8.67e-135	-	hypothetical protein
AVR58_00775	3.5125	3.65614	3.56e-40	1.48e-39	lpg0153	hypothetical protein
AVR58_00785	2.90693	4.248	3.93e-36	1.45e-35	lpg0154	protein of unknown function
AVR58_00790	3.59979	6.16449	1.11e-105	1.82e-104	lpg0155	histidine kinase
AVR58_00795	3.65958	5.83788	3.22e-87	3.67e-86	lpg0156	histidine kinase
AVR58_00800	2.79803	4.32179	3.83e-24	1.04e-23	lpg0157	methionine aminopeptidase
AVR58_00805	3.63811	5.11441	3.29e-51	1.79e-50	lpg0158	protein of unknown function
AVR58_00810	3.3164	3.21293	1.86e-32	6.25e-32	lpg0159	hypothetical protein
AVR58_00830	3.21914	6.83991	9.12e-90	1.07e-88	lpg0163	osmotically inducible protein OsmC
AVR58_00835	1.44189	8.58309	1.44e-21	3.57e-21	lpg0165	protein of unknown function
AVR58_00840	1.08612	4.47213	1.21e-08	1.95e-08	lpg0166	protein of unknown function
AVR58_00845	2.31908	5.58456	1.63e-40	6.82e-40	lpg0167	peptide chain release factor 1
AVR58_00880	1.40424	5.96385	4.85e-12	8.92e-12	lpg0174	pyoverdine biosynthesis protein PvcA
AVR58_00895	-1.31397	4.08658	2.72e-08	4.31e-08	lpg0177	MFS transporter
AVR58_00905	1.26825	3.9826	1.18e-05	1.68e-05	lpg0179	methyltransferase
AVR58_00910	3.30347	7.42996	1.32e-26	3.8e-26	lpg0180	protease HtpX
AVR58_00915	2.86426	4.97458	8.35e-46	3.93e-45	lpg0181	protein of unknown function
AVR58_00920	2.07604	5.91214	4.15e-26	1.17e-25	lpg0182	protein of unknown function
AVR58_00925	-1.8307	8.84516	1.49e-41	6.37e-41	lpg0183	amine oxidase
AVR58_00930	-1.51862	6.17276	4.03e-17	8.75e-17	lpg0184	sugar ABC transporter substrate-binding protein
AVR58_00945	-2.26683	8.52632	1.28e-65	9.23e-65	lpg0187	peptidase M20
AVR58_00950	-2.56884	6.19962	1.17e-48	5.86e-48	lpg0188	Bile acid-CoA hydrolase
AVR58_00965	6.57854	7.7924	9.84e-184	4.07e-182	lpg0192	heat-shock protein Hsp20
AVR58_00975	5.02762	8.52384	5.04e-88	5.81e-87	lpg0195	protein of unknown function
AVR58_00980	3.56135	3.19765	9.64e-37	3.64e-36	lpg0196	hypothetical protein
AVR58_00985	1.35067	6.57494	2.57e-08	4.07e-08	lpg0197	protein of unknown function
AVR58_00995	4.15218	10.3033	1.15e-89	1.35e-88	lpg0199	cytochrome D ubiquinol oxidase subunit I
AVR58_01000	2.88429	9.25005	1.86e-76	1.71e-75	lpg0200	ubiquinol oxidase subunit II
AVR58_01015	-2.83368	6.04039	1.08e-50	5.74e-50	lpg0203	EDD domain protein
AVR58_01020	-2.68313	4.80177	5.4e-26	1.52e-25	lpg0204	2-deoxy-D-gluconate 3-dehydrogenase
AVR58_01025	-1.55	5.08199	4.97e-13	9.45e-13	lpg0205	deoxyribodipyrimidine photolyase
AVR58_01045	3.42323	6.67049	1.54e-75	1.39e-74	lpg0210	protein of unknown function
AVR58_01050	1.23786	3.34859	5.33e-07	7.99e-07	lpg0211	hypothetical protein
AVR58_01055	1.4158	6.66066	6.25e-16	1.31e-15	lpg0212	deoxyribodipyrimidine photolyase
AVR58_01060	6.43366	7.42182	4.91e-117	9.09e-116	lpg0213	murein hydrolase effector protein LrgB
AVR58_01065	6.86043	7.46419	5.74e-214	3.77e-212	lpg0214	murein hydrolase transporter LrgA
AVR58_01105	-1.22522	3.31769	0.000199565	0.000267534	lpg0222	oxidoreductase
AVR58_01110	-1.15526	5.8362	5.97e-12	1.09e-11	lpg0223	LysR family transcriptional regulator
AVR58_01115	-1.83916	5.32133	2.13e-22	5.43e-22	lpg0224	Lactococcin-G-processing and transport ATP-binding protein LagD
AVR58_01120	-2.20571	5.08778	2.58e-22	6.57e-22	lpg0225	RND transporter
AVR58_01125	-1.77163	4.96212	6.03e-16	1.26e-15	lpg0226	multidrug transporter
AVR58_01130	4.53527	7.56791	1.13e-179	4.09e-178	lpg0227	type IV secretion protein Dot
AVR58_01140	-1.0108	6.61356	6.77e-09	1.1e-08	lpg0229	heme oxygenase
AVR58_01145	1.25784	5.79065	5.56e-18	1.24e-17	lpg0230	diguanylate cyclase
AVR58_01150	1.7084	5.89443	8.22e-23	2.13e-22	lpg0231	HAD family hydrolase
AVR58_01155	3.35416	6.37042	1.31e-91	1.63e-90	lpg0232	transcriptional regulator
AVR58_01165	5.46594	8.08725	2.25e-253	2.83e-251	lpg0234	septation initiation protein
AVR58_01170	2.09353	3.60185	3.29e-14	6.49e-14	lpg0235	protein of unknown function
AVR58_01195	1.5594	4.76602	1.84e-15	3.8e-15	lpg0240	DNA repair protein
AVR58_01210	1.13894	7.67662	3.47e-17	7.57e-17	lpg0243	short-chain dehydrogenase
AVR58_01215	4.13749	7.87037	8.8e-111	1.52e-109	lpg0244	pyridine nucleotide-disulfide oxidoreductase
AVR58_01220	5.14144	9.9031	9.55e-143	2.38e-141	lpg0245	NAD-specific glutamate dehydrogenase
AVR58_01225	2.42821	3.52688	1.3e-22	3.35e-22	lpg0246	hypothetical protein
AVR58_01240	2.22414	9.34601	1.08e-68	8.5e-68	lpg0249	aminotransferase
AVR58_01255	2.09731	5.03819	1.13e-24	3.11e-24	lpg0252	hypothetical protein
AVR58_01260	1.92453	5.94059	4.61e-33	1.57e-32	lpg0253	acetyltransferase
AVR58_01265	3.22692	5.8716	4.5e-33	1.54e-32	lpg0254	protein of unknown function
AVR58_01275	-1.30029	3.8805	2.39e-07	3.64e-07	lpg0256	protein of unknown function
AVR58_01280	-1.08759	4.96423	4.36e-08	6.85e-08	lpg0257	multidrug transporter
AVR58_01285	2.41631	5.3345	1.77e-32	5.96e-32	lpg0258	hypothetical protein
AVR58_01290	2.10225	4.64624	7.45e-21	1.81e-20	lpg0259	protein of unknown function
AVR58_01305	2.84623	0.159056	9.98e-07	1.48e-06	lpg0261	hypothetical protein
AVR58_01315	2.22779	4.55232	8.25e-32	2.72e-31	lpg0263	MFS transporter
AVR58_01330	4.49344	6.48827	4.04e-161	1.24e-159	lpg0266	hypothetical protein
AVR58_01335	1.55737	6.47896	3.2e-20	7.61e-20	lpg0267	magnesium transporter
AVR58_01340	1.05693	4.55542	8.24e-08	1.28e-07	lpg0268	hydrolase
AVR58_01345	1.08692	7.38875	1.41e-18	3.19e-18	lpg0269	ATPase
AVR58_01365	1.6218	2.05491	3.95e-05	5.49e-05	lpg0273	MFS transporter
AVR58_01370	1.21138	3.44414	1.56e-07	2.4e-07	lpg0274	LysR family transcriptional regulator
AVR58_01375	3.72383	8.51527	7.08e-136	1.63e-134	lpg0275	protein SdbA
AVR58_01380	3.77289	6.639	7.06e-100	1.03e-98	lpg0276	Ras GEF/LegG2
AVR58_01385	2.2762	7.24808	2.66e-38	1.05e-37	lpg0277	diguanylate cyclase
AVR58_01390	2.18918	6.94802	2.81e-37	1.08e-36	lpg0278	ATPase
AVR58_01395	3.44042	7.12591	7.85e-60	5.11e-59	lpg0279	FIST N domain protein
AVR58_01400	2.08855	5.17836	3.17e-24	8.6e-24	lpg0280	LysR family transcriptional regulator
AVR58_01415	1.01559	7.60075	6.53e-11	1.15e-10	lpg0283	formate dehydrogenase
AVR58_01420	3.51353	4.7228	9.81e-71	8.09e-70	lpg0284	type IV secretion protein Dot
AVR58_01425	2.17792	6.96779	3.98e-53	2.26e-52	lpg0285	hypothetical protein
AVR58_01430	2.82547	8.846	7e-73	5.94e-72	lpg0286	NAD(P)-dependent oxidoreductase
AVR58_01435	6.33513	6.83467	6.8e-166	2.28e-164	-	hypothetical protein
AVR58_01465	-1.48253	4.85132	4.82e-13	9.19e-13	lpg0292	protein of unknown function
AVR58_01475	3.46904	11.4039	1.93e-81	1.95e-80	lpg0294	type IV secretion protein Dot
AVR58_01480	1.73886	7.57535	7.73e-26	2.17e-25	lpg0295	mannose-1-phosphate guanylyltransferase
AVR58_01510	5.00777	6.45121	7.2e-170	2.5e-168	lpg0301	protein of unknown function
AVR58_01525	5.70965	4.34618	5.98e-30	1.88e-29	lpg0304	23S ribosomal RNA
AVR58_01560	-1.2102	6.30779	8.83e-11	1.55e-10	lpg0315	tRNA-Trp
AVR58_01565	-1.32777	8.69572	1.93e-13	3.74e-13	lpg0316	preprotein translocase subunit SecE
AVR58_01570	-1.64878	8.54797	1.01e-23	2.7e-23	lpg0317	antitermination protein NusG
AVR58_01575	-1.58123	8.46783	1.56e-30	4.95e-30	lpg0318	50S ribosomal protein L11
AVR58_01580	-1.45245	9.13805	4.89e-27	1.41e-26	lpg0319	50S ribosomal protein L1
AVR58_01585	-1.43107	11.0692	1.51e-26	4.31e-26	lpg0320	50S ribosomal protein L10
AVR58_01590	-1.52311	10.1048	4.92e-33	1.68e-32	lpg0321	50S ribosomal protein L7/L12
AVR58_01600	-1.8017	11.5435	5.88e-41	2.5e-40	lpg0323	DNA-directed RNA polymerase subunit beta'
AVR58_01605	-1.16704	9.01723	5.5e-12	1.01e-11	lpg0324	30S ribosomal protein S12
AVR58_01610	-1.52224	9.75245	7.13e-30	2.23e-29	lpg0325	30S ribosomal protein S7
AVR58_01615	-2.08219	11.2478	7.22e-50	3.75e-49	lpg0326	elongation factor G
AVR58_01620	-2.60085	7.36022	4.4e-37	1.67e-36	lpg0327	elongation factor Tu
AVR58_01625	-3.34994	8.51263	3.16e-56	1.9e-55	lpg0328	30S ribosomal protein S10
AVR58_01630	-3.35407	9.9431	9.06e-121	1.74e-119	lpg0329	50S ribosomal protein L3
AVR58_01635	-3.22349	9.39157	1.76e-103	2.71e-102	lpg0330	50S ribosomal protein L4
AVR58_01640	-2.74481	9.30003	5.31e-72	4.45e-71	lpg0331	50S ribosomal protein L23
AVR58_01645	-2.42993	9.97196	7.3e-54	4.21e-53	lpg0332	50S ribosomal protein L2
AVR58_01650	-2.82156	7.56413	4.91e-54	2.84e-53	lpg_3050	30S ribosomal protein S19
AVR58_01655	-3.15839	9.22426	1.77e-91	2.2e-90	lpg0334	50S ribosomal protein L22
AVR58_01660	-3.03353	9.52103	3.13e-58	1.96e-57	lpg0335	30S ribosomal protein S3
AVR58_01665	-3.58758	9.26113	5.89e-111	1.02e-109	lpg0336	50S ribosomal protein L16
AVR58_01670	-3.88147	8.5309	9.41e-164	3.09e-162	lpg0337	50S ribosomal protein L29
AVR58_01675	-3.92274	9.17453	1.52e-145	3.98e-144	lpg0338	30S ribosomal protein S17
AVR58_01680	-1.94016	10.0248	3.64e-52	2.03e-51	lpg0339	50S ribosomal protein L14
AVR58_01685	-2.458	9.673	8.35e-74	7.24e-73	lpg0340	50S ribosomal protein L24
AVR58_01690	-2.20042	9.89307	2.85e-46	1.35e-45	lpg0341	50S ribosomal protein L5
AVR58_01695	-2.47372	8.97645	1.34e-75	1.22e-74	lpg0342	30S ribosomal protein S14
AVR58_01700	-2.36177	9.36728	1.49e-70	1.22e-69	lpg0343	30S ribosomal protein S8
AVR58_01705	-2.2621	8.91264	1.37e-33	4.77e-33	lpg0344	50S ribosomal protein L6
AVR58_01710	-2.39559	8.56439	8.03e-26	2.26e-25	lpg0345	50S ribosomal protein L18
AVR58_01715	-2.61824	9.34112	6.55e-45	3.03e-44	lpg0346	30S ribosomal protein S5
AVR58_01720	-3.07364	7.70821	2.17e-82	2.25e-81	lpg0347	50S ribosomal protein L30
AVR58_01725	-3.22025	9.04166	4.38e-110	7.52e-109	lpg0348	50S ribosomal protein L15
AVR58_01730	-3.79642	9.77672	3.43e-117	6.39e-116	lpg0349	preprotein translocase subunit SecY
AVR58_01731	-3.56459	7.02887	1.38e-67	1.04e-66	lpg0350	30S ribosomal protein L36
AVR58_01735	-2.06523	9.02385	2.53e-41	1.08e-40	lpg0351	30S ribosomal protein S13
AVR58_01740	-2.61038	9.71792	1.6e-68	1.25e-67	lpg0352	30S ribosomal protein S11
AVR58_01745	-2.03871	9.96198	8e-48	3.93e-47	lpg0353	30S ribosomal protein S4
AVR58_01750	-2.21508	10.3755	1.73e-50	9.08e-50	lpg0354	DNA-directed RNA polymerase subunit alpha
AVR58_01755	-2.51097	7.96559	3.81e-60	2.5e-59	lpg0355	50S ribosomal protein L17
AVR58_01765	-2.77102	4.88146	1.37e-37	5.31e-37	lpg0357	MFS transporter
AVR58_01770	-2.11381	6.11024	1.81e-42	7.94e-42	lpg0358	enoyl-ACP reductase
AVR58_01775	-1.2482	8.08389	5.91e-19	1.35e-18	lpg0359	acyl carrier protein
AVR58_01780	-1.82681	7.63622	1.04e-38	4.12e-38	lpg0360	hydroxymyristoyl-ACP dehydratase
AVR58_01785	-1.72567	7.83992	2.01e-38	7.91e-38	lpg0361	3-oxoacyl-ACP synthase
AVR58_01790	-2.43112	7.27496	2.55e-56	1.55e-55	lpg0362	3-oxoacyl-ACP synthase
AVR58_01795	-2.42635	5.34722	1.73e-38	6.8e-38	lpg0363	lipid A biosynthesis acyltransferase
AVR58_01800	-1.82351	4.02735	2.51e-11	4.49e-11	lpg0364	hypothetical protein
AVR58_01810	-1.22318	6.13426	6.56e-12	1.2e-11	lpg0366	diaminopimelate epimerase
AVR58_01815	2.46571	1.21901	2.24e-11	4.02e-11	-	hypothetical protein
AVR58_01820	-1.59867	5.76226	5.63e-23	1.47e-22	lpg0369	Carboxylesterase 2
AVR58_01825	-1.21784	5.17881	1.02e-08	1.64e-08	lpg0370	ribosome association toxin RatA
AVR58_01835	-2.16552	4.16829	1.09e-16	2.35e-16	lpg0372	RNA-binding protein
AVR58_01840	-2.06894	6.58248	3.59e-42	1.56e-41	-	Fur family transcriptional regulator
AVR58_01855	-1.0629	4.62772	9.14e-08	1.42e-07	lpg0375	RNA-binding protein
AVR58_01860	1.35823	7.30269	2.13e-18	4.8e-18	lpg0376	protein SdhA
AVR58_01865	-2.07166	5.47262	1.01e-23	2.71e-23	lpg0377	N-formylglutamate amidohydrolase
AVR58_01870	-2.63192	5.92589	1.04e-55	6.23e-55	lpg0378	glutamate--cysteine ligase
AVR58_01875	-2.14208	6.87373	2.46e-34	8.7e-34	lpg0379	ribosomal protein S6 modification protein
AVR58_01895	1.66441	6.10943	2.81e-21	6.93e-21	lpg0383	hypothetical protein
AVR58_01900	-1.69314	6.68056	1.3e-25	3.65e-25	lpg0384	ABC-ATPase UvrA
AVR58_01905	1.14872	6.79327	7.2e-12	1.32e-11	lpg0385	LemA family protein
AVR58_01915	-1.05915	5.07794	6.37e-10	1.08e-09	lpg0387	protein of unknown function
AVR58_01925	-1.37997	6.87912	4.34e-16	9.17e-16	lpg0390	VipA
AVR58_01940	4.54448	6.24151	7.43e-67	5.56e-66	-	hypothetical protein
AVR58_01950	-1.57432	6.46425	3.38e-24	9.15e-24	lpg0394	Methylated-DNA--protein-cysteine methyltransferase, constitutive
AVR58_01955	-1.20256	8.32029	6.2e-19	1.41e-18	lpg0395	50S ribosomal protein L19
AVR58_01960	-1.21732	7.74892	2.43e-14	4.81e-14	lpg0396	tRNA (guanine-N1)-methyltransferase
AVR58_01965	-1.06488	8.25479	1.01e-15	2.1e-15	lpg0397	16S rRNA processing protein RimM
AVR58_01970	-1.24309	9.25587	4.72e-19	1.08e-18	lpg0399	30S ribosomal protein S16
AVR58_01975	-1.69568	7.9463	7.57e-42	3.26e-41	lpg0400	signal recognition particle
AVR58_01980	2.86533	4.07302	9.58e-29	2.91e-28	lpg0401	protein of unknown function
AVR58_01995	1.07293	8.23355	1.91e-16	4.08e-16	lpg0404	transporter
AVR58_02000	2.01204	5.21378	5.25e-33	1.79e-32	lpg0405	protein of unknown function
AVR58_02005	-1.34163	7.8996	3.97e-24	1.07e-23	lpg0406	alkylhydroperoxidase
AVR58_02010	-1.61549	5.49012	4.98e-19	1.14e-18	lpg0407	phosphatase
AVR58_02015	1.08472	3.99465	1.01e-07	1.57e-07	lpg0408	hypothetical protein
AVR58_02020	-1.22163	4.35752	4.93e-07	7.41e-07	-	hypothetical protein
AVR58_02025	-1.908	3.54473	5.39e-12	9.9e-12	lpg0409	protein of unknown function
AVR58_02030	-2.29673	3.54729	9.53e-18	2.11e-17	lpg0410	protein of unknown function
AVR58_02035	-1.6679	4.17539	2.6e-13	4.98e-13	lpg0411	cytochrome B
AVR58_02040	-2.44482	3.99921	8.48e-20	1.99e-19	lpg0412	protoheme IX farnesyltransferase
AVR58_02045	-2.55083	4.65604	2.46e-26	6.99e-26	lpg0413	photosynthetic protein synthase I
AVR58_02055	4.36673	5.27152	1.7e-81	1.72e-80	lpg0415	protein of unknown function
AVR58_02060	-2.20321	6.38669	2.85e-37	1.1e-36	lpg0416	glucose-6-phosphate dehydrogenase
AVR58_02065	-2.37514	5.93917	8.99e-40	3.65e-39	lpg0417	6-phosphogluconolactonase
AVR58_02070	-2.80385	7.15312	1.04e-58	6.58e-58	lpg0418	phosphogluconate dehydratase
AVR58_02075	-3.4089	5.48733	1.69e-53	9.69e-53	lpg0419	glucokinase
AVR58_02080	-2.50061	5.04176	1.38e-16	2.95e-16	lpg0420	keto-deoxy-phosphogluconate aldolase
AVR58_02085	-3.25515	6.90407	9.01e-66	6.56e-65	lpg0421	sugar:proton symporter
AVR58_02090	-2.02643	6.42107	6.67e-31	2.14e-30	lpg0422	glucoamylase
AVR58_02105	-1.35783	6.14707	5.47e-19	1.25e-18	lpg0425	ferrochelatase
AVR58_02120	2.23198	5.73684	3.69e-29	1.13e-28	lpg0428	glyoxalase
AVR58_02140	1.09252	3.6648	1.26e-07	1.94e-07	lpg0432	hypothetical protein
AVR58_02150	-1.11216	5.38732	3.88e-09	6.36e-09	lpg0434	hypothetical protein
AVR58_02155	2.50665	3.22129	4.38e-24	1.18e-23	lpg0435	SAM-dependent methyltransferase
AVR58_02160	5.18831	9.37119	2.04e-224	1.58e-222	lpg0436	protein of unknown function
AVR58_02165	4.31512	6.53262	2.69e-147	7.26e-146	lpg0437	protein of unknown function
AVR58_02175	3.76161	7.40865	5.25e-76	4.8e-75	lpg0440	protein of unknown function
AVR58_02180	2.29033	7.50138	1.71e-50	8.99e-50	lpg0441	phosphoesterase
AVR58_02185	2.43046	7.61349	8.53e-51	4.58e-50	lpg0442	type IV secretion protein IcmS
AVR58_02195	1.43307	7.64946	1.22e-28	3.7e-28	lpg0444	phosphoesterase Dot/Icm protein IcmQ
AVR58_02200	1.75831	8.50586	3.45e-37	1.32e-36	lpg0445	phosphoesterase
AVR58_02220	-1.38582	7.23062	2.06e-25	5.72e-25	lpg0449	type IV secretion protein DotI
AVR58_02225	-1.64616	8.07487	1.79e-33	6.2e-33	lpg0450	type IV secretion protein IcmK
AVR58_02230	-2.67227	8.93659	1.51e-62	1.03e-61	lpg0451	type IV secretion protein IcmE
AVR58_02235	-2.82406	7.3664	3.07e-90	3.7e-89	lpg0452	type IV secretion protein IcmG
AVR58_02255	-1.16497	8.87232	1.35e-19	3.13e-19	lpg0456	type IV secretion protein IcmB
AVR58_02260	-2.25549	4.33638	2.21e-24	6.01e-24	lpg0457	MFS transporter
AVR58_02265	-3.70818	7.52923	3.76e-86	4.17e-85	lpg0458	type IV secretion protein IcmF
AVR58_02270	-2.31667	5.14165	2.55e-27	7.42e-27	lpg0459	type IV secretion protein DotU
AVR58_02275	-3.07009	6.25066	2.51e-70	2.04e-69	lpg0460	bifunctional phosphoribosylaminoimidazolecarboxamide formyltransferase/inosine monophosphate cyclohydrolase
AVR58_02280	-2.88824	5.53936	4.93e-56	2.97e-55	lpg0461	ribosomal protein L11 methyltransferase
AVR58_02285	-2.87439	7.02333	3.33e-54	1.94e-53	lpg0462	acetyl-CoA carboxylase biotin carboxylase subunit
AVR58_02290	-3.04418	6.89581	5.29e-70	4.28e-69	lpg0463	acetyl-CoA carboxylase biotin carboxyl carrier protein subunit
AVR58_02295	-2.04927	5.1456	1.19e-24	3.26e-24	lpg0464	3-dehydroquinate dehydratase
AVR58_02300	-2.31532	5.95508	1.26e-37	4.87e-37	lpg0466	pyruvate carboxylase subunit B
AVR58_02305	-2.66557	11.3117	9.61e-76	8.74e-75	lpg0467	zinc protease
AVR58_02310	-1.10264	5.56794	1.49e-09	2.49e-09	lpg0468	lipase
AVR58_02320	-1.71087	8.80808	1.01e-27	2.96e-27	lpg0470	fructose-bisphosphate aldolase
AVR58_02325	-2.09985	6.53098	4.53e-28	1.35e-27	lpg0471	ferredoxin--NADP(+) reductase
AVR58_02330	1.22621	4.16501	2.07e-07	3.16e-07	lpg0472	type IV secretion protein IcmC
AVR58_02335	5.04979	7.20365	3.69e-161	1.15e-159	lpg0473	acetyltransferase
AVR58_02340	-2.23899	6.52837	1.23e-40	5.18e-40	lpg0474	CDP-diacylglycerol--serine O-phosphatidyltransferase
AVR58_02370	-2.78866	4.32194	6.26e-28	1.85e-27	lpg0481	tRNA (guanine-N7)-methyltransferase
AVR58_02375	-1.33415	5.77346	1.1e-15	2.29e-15	lpg0482	1,3-beta-glucanase
AVR58_02380	-1.11997	7.03328	9.86e-14	1.93e-13	lpg0483	protein of unknown function
AVR58_02385	-2.85338	8.52506	1.26e-100	1.88e-99	lpg0484	protease
AVR58_02390	-3.25484	7.44495	2.79e-98	3.93e-97	lpg0485	protease modulator HflC
AVR58_02395	-1.18395	7.91591	1.96e-14	3.91e-14	lpg0486	adenylosuccinate synthetase
AVR58_02400	1.07028	3.84634	4.61e-06	6.66e-06	lpg0487	cupin
AVR58_02410	-1.87108	2.90099	1.61e-08	2.58e-08	lpg0489	GIY-YIG nuclease
AVR58_02415	-1.99749	4.00436	3.14e-09	5.16e-09	lpg0490	ArgR family transcriptional regulator
AVR58_02420	-4.80151	5.51364	1.61e-81	1.64e-80	lpg0491	amino acid ABC transporter substrate-binding protein
AVR58_02425	-4.59889	5.08454	7.21e-31	2.31e-30	lpg0492	glutamine ABC transporter permease
AVR58_02430	-5.00764	5.19236	2.01e-46	9.59e-46	lpg0493	amino acid ABC transporter ATP-binding protein
AVR58_02435	-3.60375	5.91766	6.06e-39	2.41e-38	lpg0494	argininosuccinate synthase
AVR58_02440	-2.93071	5.37509	6.54e-32	2.17e-31	lpg0495	argininosuccinate lyase
AVR58_02445	-1.67387	5.07949	1.43e-12	2.69e-12	lpg0496	Ornithine carbamoyltransferase
AVR58_02450	1.08502	7.37322	2.23e-11	4.02e-11	lpg0497	adenosine deaminase
AVR58_02455	-1.62482	7.56084	1.85e-25	5.16e-25	lpg0498	amino acid-binding protein
AVR58_02460	4.70111	11.495	4.27e-96	5.81e-95	lpg0499	peptidase S41
AVR58_02465	1.91666	7.69675	4.81e-43	2.12e-42	lpg0500	peptidase M24
AVR58_02470	1.75465	9.28027	3.96e-41	1.69e-40	lpg0501	2,3-bisphosphoglycerate-independent phosphoglycerate mutase
AVR58_02475	2.60737	8.60689	5.74e-45	2.66e-44	-	protein of unknown function
AVR58_02480	1.27696	9.30397	2.52e-13	4.85e-13	lpg0502	phospholipase
AVR58_02481	1.26577	6.7581	3.74e-10	6.39e-10	-	hypothetical protein
AVR58_02525	-1.17277	5.50729	2.4e-10	4.14e-10	lpg0512	camphor resistance protein CrcB
AVR58_02540	4.86678	6.94861	4.85e-134	1.08e-132	-	protein of unknown function
AVR58_02545	1.2155	3.86949	1.11e-06	1.64e-06	lpg0515	phytanoyl-CoA dioxygenase
AVR58_02560	5.48437	9.87869	6.95e-236	6.36e-234	lpg0518	type IV secretion protein Dot
AVR58_02565	3.30021	5.24075	2.17e-70	1.78e-69	lpg0519	protein of unknown function
AVR58_02590	1.07341	3.38179	0.00058856	0.000770204	lpg0524	tRNA-Pro
AVR58_02595	3.33465	10.6414	9.61e-104	1.49e-102	lpg0525	virulence factor
AVR58_02600	3.14888	6.04119	7.36e-60	4.82e-59	lpg0526	hypothetical protein
AVR58_02605	4.174	5.77475	1.13e-96	1.56e-95	lpg0527	histidine kinase
AVR58_02620	0.974913	11.2016	4.75e-13	9.06e-13	lpg0530	succinate dehydrogenase
AVR58_02625	1.04307	9.84294	4.6e-15	9.35e-15	lpg0531	succinate dehydrogenase iron-sulfur subunit
AVR58_02655	2.08436	12.0583	2.92e-51	1.6e-50	lpg0537	transmission trait enhancer LetE
AVR58_02660	1.13166	8.23051	2.15e-15	4.42e-15	lpg0539	Fe-S center protein
AVR58_02665	3.76441	8.36877	2.61e-143	6.68e-142	lpg0540	MFS transporter
AVR58_02670	-1.71929	11.0104	3.81e-31	1.23e-30	lpg0541	protein of unknown function
AVR58_02675	-1.64824	8.78845	2.51e-31	8.15e-31	lpg0542	Fis family transcriptional regulator
AVR58_02690	-2.78171	8.06125	1.87e-63	1.29e-62	lpg0547	outer membrane lipoprotein LolB
AVR58_02695	-2.50227	6.45446	1.26e-50	6.69e-50	lpg0548	phosphopantetheine adenylyltransferase
AVR58_02700	-3.47349	7.12966	3.7e-100	5.42e-99	lpg0549	gamma-glutamyltransferase
AVR58_02705	1.36178	5.28649	1.04e-11	1.89e-11	lpg0550	sarcosine oxidase
AVR58_02710	-1.5679	4.90869	6.62e-13	1.25e-12	lpg0551	glycerol acyltransferase
AVR58_02715	-1.71716	5.93542	7.52e-19	1.71e-18	lpg0552	hypothetical protein
AVR58_02720	-2.65185	3.91043	6.88e-19	1.57e-18	lpg0553	aminoglycoside phosphotransferase
AVR58_02735	-1.59762	4.88845	2.74e-09	4.52e-09	lpg0556	protein of unknown function
AVR58_02750	2.5712	11.0721	6.1e-78	5.72e-77	lpg0558	aminotransferase
AVR58_02760	1.27949	10.3311	1.87e-20	4.48e-20	lpg0560	beta-ketoacyl-ACP reductase
AVR58_02770	1.60985	6.61553	2.6e-21	6.41e-21	lpg0562	polyhydroxyalkanoate biosynthesis repressor PhaR
AVR58_02775	2.68952	12.4496	2.45e-60	1.62e-59	lpg0563	protein of unknown function
AVR58_02795	-1.40524	5.10286	1.29e-13	2.52e-13	lpg0567	peptidase M24
AVR58_02800	-2.27505	6.58787	2.81e-43	1.24e-42	lpg0568	Tyrosine--tRNA ligase
AVR58_02825	-2.41588	4.76823	1.85e-29	5.68e-29	lpg0577	gamma carbonic anhydrase family protein
AVR58_02830	-2.85335	6.26189	6.79e-57	4.17e-56	lpg0578	glutathione reductase
AVR58_02835	-4.67046	6.85871	3.18e-118	6.01e-117	lpg0580	adenosine deaminase
AVR58_02840	-1.61697	4.91109	2.35e-14	4.66e-14	lpg0581	protein of unknown function
AVR58_02850	-2.32547	4.8023	1.8e-25	5.03e-25	lpg0583	phosphate permease
AVR58_02855	-1.11284	5.80327	1.57e-08	2.51e-08	lpg0584	phosphate transport regulator
AVR58_02865	4.18575	6.60495	5.52e-127	1.16e-125	lpg0586	hypothetical protein
AVR58_02870	1.86569	3.4505	1.5e-12	2.81e-12	lpg0587	Putative Holliday junction resolvase
AVR58_02875	2.37075	7.15787	2.01e-67	1.52e-66	lpg0588	aspartate carbamoyltransferase
AVR58_02880	1.51327	4.56458	4.25e-12	7.83e-12	lpg0589	hypothetical protein
AVR58_02885	-3.07121	6.08693	1.16e-35	4.24e-35	lpg0590	ATP-dependent protease
AVR58_02890	-3.19759	5.42789	2.31e-54	1.35e-53	lpg0591	protein of unknown function
AVR58_02895	-2.18308	3.75504	1.66e-13	3.23e-13	lpg0592	Nitrogen regulatory protein P-II 1
AVR58_02900	-2.60867	5.24584	3.56e-34	1.26e-33	lpg0593	5-formyltetrahydrofolate cyclo-ligase
AVR58_02905	-2.80517	4.59749	3.62e-14	7.13e-14	lpg0594	protein of unknown function
AVR58_02910	-3.93696	3.90362	1.39e-35	5.06e-35	lpg0595	4-amino-4-deoxychorismate lyase
AVR58_02915	-4.54454	3.29005	2.98e-27	8.65e-27	lpg0596	hypothetical protein
AVR58_02920	-3.51025	6.0063	1.79e-80	1.78e-79	lpg0597	ACP synthetase
AVR58_02925	-4.93348	4.29797	6.46e-47	3.12e-46	lpg0598	protein of unknown function
AVR58_02930	-4.22529	4.64799	8.12e-42	3.49e-41	-	hypothetical protein
AVR58_02935	-1.10196	5.60289	3.16e-10	5.42e-10	lpg0599	poly(3-hydroxyalkanoate) synthetase
AVR58_02940	-1.34402	4.73914	6.09e-09	9.9e-09	lpg0600	Rrf2 family transcriptional regulator
AVR58_02945	-1.8951	6.57691	3.15e-32	1.05e-31	lpg0601	Fe-S cluster assembly protein SufB
AVR58_02950	-2.94581	5.9202	9.31e-36	3.4e-35	lpg0602	Fe-S cluster assembly ATPase SufC
AVR58_02955	-2.90588	5.92812	2.11e-45	9.83e-45	lpg0603	ABC transporter permease
AVR58_02960	-2.84224	5.7216	4.93e-50	2.57e-49	lpg0604	putative cysteine desulfurase
AVR58_02965	-3.75211	4.27867	7.07e-39	2.8e-38	lpg0605	iron-sulfur cluster assembly scaffold protein
AVR58_02970	-2.89591	3.29955	5.87e-09	9.56e-09	lpg0606	FeS assembly SUF system protein
AVR58_02975	-3.37882	3.90189	1.78e-17	3.9e-17	lpg0607	poxB regulator PoxA
AVR58_02980	-2.83951	3.7705	1.62e-22	4.14e-22	lpg0608	SAM-dependent methyltransferase
AVR58_02985	1.65516	3.94517	1.18e-06	1.75e-06	lpg0609	alanyl-tRNA editing protein
AVR58_02990	3.96498	6.53302	3e-78	2.84e-77	lpg0610	MFS transporter
AVR58_02995	-3.01612	5.53996	5.29e-52	2.94e-51	lpg0611	protein of unknown function
AVR58_03000	-1.54506	7.07924	2.75e-21	6.79e-21	lpg0612	hydroxyacid dehydrogenase
AVR58_03005	-1.226	5.55396	6.07e-11	1.07e-10	lpg0613	protein of unknown function
AVR58_03010	2.41544	0.342775	2.49e-05	3.49e-05	lpg0614	ferredoxin
AVR58_03025	-3.80078	6.25996	4.78e-91	5.85e-90	lpg0617	protein of unknown function
AVR58_03030	-2.87038	4.14529	3.63e-22	9.17e-22	lpg0618	DNA-3-methyladenine glycosylase
AVR58_03035	1.35493	7.65536	8.3e-21	2.01e-20	lpg0619	glyoxalase
AVR58_03040	3.41419	6.01242	5.04e-88	5.81e-87	lpg0620	hypothetical protein
AVR58_03045	4.88204	5.3508	2.14e-134	4.79e-133	lpg0621	protein SidA
AVR58_03050	-1.0034	7.24215	1.71e-07	2.62e-07	lpg0622	protein of unknown function
AVR58_03055	2.69172	8.1951	2.62e-31	8.5e-31	lpg0623	hypothetical protein
AVR58_03065	3.02585	6.06332	4.04e-48	2e-47	lpg0625	protein of unknown function
AVR58_03070	-2.65188	5.10888	2.14e-35	7.74e-35	lpg0626	competence protein ComA
AVR58_03075	-2.47706	4.64342	2.62e-30	8.28e-30	lpg0627	putative major pilin subunit
AVR58_03085	2.40697	3.20852	3.34e-21	8.22e-21	lpg0629	pilus assembly protein PilX
AVR58_03090	2.70346	4.93273	4.08e-40	1.69e-39	lpg0630	pilus assembly protein PilW
AVR58_03095	3.11782	5.01681	6.03e-51	3.26e-50	lpg0631	pilus assembly protein PilV
AVR58_03100	3.40295	5.73533	4.89e-68	3.76e-67	lpg0632	Type II transport protein GspH
AVR58_03105	1.72148	6.41094	6.06e-30	1.9e-29	lpg0633	polysaccharide deacetylase
AVR58_03115	1.19047	5.56328	4.54e-15	9.24e-15	lpg0635	dolichyl-phosphate-mannose--protein mannosyltransferase
AVR58_03125	2.75687	8.74566	2.7e-80	2.67e-79	lpg0637	MFS transporter
AVR58_03130	1.78118	8.45561	1.1e-34	3.92e-34	lpg0638	MFS transporter
AVR58_03135	1.08274	7.41844	4.54e-13	8.66e-13	lpg0639	phosphopentomutase
AVR58_03140	2.30405	9.55589	1.16e-09	1.94e-09	lpg0640	ATP-dependent protease subunit HslV
AVR58_03145	1.84345	9.98424	7.04e-08	1.1e-07	lpg0641	ATP-dependent protease ATPase subunit HslU
AVR58_03155	-1.28633	4.35949	2.94e-10	5.05e-10	lpg0643	protein of unknown function
AVR58_03160	3.46425	11.0233	9.63e-96	1.3e-94	lpg0644 | lpg0645	Structural toxin protein RtxA
AVR58_03165	-1.20658	5.64572	7.38e-12	1.35e-11	lpg0646	NAD(P)H-quinone oxidoreductase
AVR58_03175	-1.33672	4.68422	2.37e-11	4.25e-11	-	DNA-cytosine methyltransferase
AVR58_03180	-1.07358	5.704	1.85e-05	2.6e-05	lpg0648	DNA-(apurinic or apyrimidinic site) lyase
AVR58_03185	-1.68272	5.13625	9.65e-16	2.01e-15	lpg0649	exodeoxyribonuclease III
AVR58_03200	1.40366	8.04046	1.23e-18	2.78e-18	lpg0652	MFS transporter
AVR58_03215	1.78467	7.61167	1.27e-36	4.77e-36	lpg0655	tryptophan/tyrosine permease
AVR58_03220	-2.09153	5.54767	2.72e-23	7.15e-23	lpg0656	tryptophan/tyrosine permease
AVR58_03235	-1.75342	6.40937	9.3e-20	2.18e-19	lpg0659	multidrug ABC transporter ATP-binding protein
AVR58_03240	-3.77459	4.54306	4.13e-48	2.04e-47	lpg0660	protein of unknown function
AVR58_03245	-3.14844	4.16184	2.01e-28	6.05e-28	lpg0661	protein of unknown function
AVR58_03250	-3.15618	5.10841	1.16e-47	5.66e-47	lpg0662	multidrug MFS transporter
AVR58_03260	-1.15639	5.5168	4.21e-08	6.61e-08	lpg0664	ribulose phosphate epimerase
AVR58_03280	1.90551	11.2793	1.63e-28	4.91e-28	lpg0669	protein of unknown function
AVR58_03285	2.57603	7.36752	2.63e-49	1.34e-48	lpg0670	alpha/beta hydrolase
AVR58_03290	3.23224	9.06997	7.23e-92	9.13e-91	lpg0671	NADH dehydrogenase
AVR58_03295	2.91101	8.18476	4.52e-74	3.94e-73	lpg0672	putative acetoacetate decarboxylase
AVR58_03300	3.40878	5.16067	3.19e-37	1.22e-36	lpg0673	signal peptidase
AVR58_03305	1.23358	5.9649	1.64e-16	3.49e-16	lpg0674	adenylate cyclase
AVR58_03320	5.97948	10.4094	1.15e-259	1.58e-257	lpg0677	protein of unknown function
AVR58_03335	-2.52732	6.7679	9.68e-59	6.14e-58	lpg0680	2,6-dihydropseudooxynicotine hydrolase
AVR58_03340	-1.65133	4.24903	4.41e-13	8.41e-13	lpg0681	protein of unknown function
AVR58_03345	-1.49012	4.61193	3.68e-12	6.8e-12	lpg0682	multidrug ABC transporter ATP-binding protein
AVR58_03350	-1.44863	3.75235	1.93e-08	3.07e-08	lpg0683	protein of unknown function
AVR58_03365	-2.1583	6.04633	6.65e-31	2.14e-30	lpg0686	Thiol:disulfide interchange protein DsbD precursor
AVR58_03370	1.52773	11.3561	6.64e-18	1.47e-17	lpg0687	molecular chaperone GroES
AVR58_03375	1.13498	13.7728	1.42e-07	2.18e-07	lpg0688	molecular chaperone GroEL
AVR58_03380	1.07398	9.40886	1.97e-11	3.55e-11	lpg0689	DNA starvation/stationary phase protection protein
AVR58_03385	-2.18278	5.96156	1.33e-29	4.11e-29	lpg0690	spermidine synthase
AVR58_03395	-3.41743	5.76199	4.44e-59	2.84e-58	lpg0692	ABC transporter ATP-binding protein
AVR58_03400	-2.21421	7.46471	2.12e-39	8.51e-39	lpg0693	aromatic ring-opening dioxygenase LigA
AVR58_03405	-2.96428	7.1011	2.62e-80	2.59e-79	lpg0694	proline--tRNA ligase
AVR58_03410	1.5509	4.67945	1.13e-16	2.43e-16	lpg0695	phosphocholine transferase
AVR58_03420	2.26694	8.06817	1.77e-59	1.15e-58	lpg0697	carbonic anhydrase
AVR58_03425	-2.8486	5.63234	8.13e-45	3.75e-44	lpg0698	tRNA 2-thiocytidine biosynthesis protein TtcA
AVR58_03430	-1.55479	6.98554	3.28e-25	9.09e-25	lpg0699	protein of unknown function
AVR58_03435	-1.29503	7.68498	8.01e-21	1.94e-20	lpg0700	protein-L-isoaspartate O-methyltransferase
AVR58_03440	1.1019	8.98008	7.15e-17	1.55e-16	lpg0701	glycine C-acetyltransferase
AVR58_03445	1.01212	8.56472	3.29e-15	6.72e-15	lpg0702	L-threonine 3-dehydrogenase
AVR58_03470	-1.9961	6.91319	4.25e-28	1.27e-27	lpg0707	protein of unknown function
AVR58_03475	-2.09389	8.832	5.93e-34	2.09e-33	lpg0708	type IV secretion protein IcmL
AVR58_03480	-2.74643	6.03735	5.71e-34	2.01e-33	lpg0709	formimidoylglutamase
AVR58_03485	-1.08086	6.35645	2.13e-13	4.11e-13	lpg0710	Benzil reductase ((S)-benzoin forming)
AVR58_03490	-1.34073	6.1903	5.71e-18	1.27e-17	lpg0711	imidazolonepropionase
AVR58_03495	-1.64317	5.38027	6.94e-16	1.45e-15	lpg0712	1,4-beta-xylanase
AVR58_03500	-2.11756	6.11751	3.11e-26	8.82e-26	lpg0713	peptide transporter
AVR58_03505	1.96569	3.71893	2.43e-21	6.02e-21	lpg0714	histidine kinase
AVR58_03510	3.15754	4.52562	2.01e-54	1.18e-53	lpg0715	two-component system response regulator
AVR58_03515	1.02526	2.82008	0.00024247	0.000323329	lpg0716	hypothetical protein
AVR58_03520	1.35062	4.44827	7.05e-09	1.14e-08	lpg0717	hypothetical protein
AVR58_03535	-2.02988	7.83942	8.12e-40	3.3e-39	lpg0720	acriflavine resistance protein B
AVR58_03545	3.77324	12.3497	1.75e-68	1.37e-67	lpg0722	protein of unknown function
AVR58_03550	2.08297	7.22346	3.53e-35	1.26e-34	lpg0723	protein of unknown function
AVR58_03590	-2.37937	8.06187	1.58e-51	8.68e-51	lpg0731	protein of unknown function
AVR58_03595	-1.70433	8.21633	2.06e-34	7.31e-34	lpg0732	protein of unknown function
AVR58_03605	-1.40925	5.90869	2.06e-18	4.64e-18	lpg0734	NAD synthetase
AVR58_03615	1.86378	10.4152	2.09e-36	7.82e-36	lpg0737	signal peptidase
AVR58_03625	-0.978742	7.53035	3.1e-10	5.32e-10	lpg0739	alanine racemase
AVR58_03630	2.26188	8.49241	5.15e-49	2.59e-48	lpg0740	protein of unknown function
AVR58_03635	5.34823	7.20962	3.42e-154	9.74e-153	lpg0741	protein of unknown function
AVR58_03640	-1.15004	6.17294	4.34e-11	7.71e-11	lpg0742	protein of unknown function
AVR58_03665	-1.81181	7.30447	1.96e-29	6.02e-29	lpg0746	Dipeptide and tripeptide permease A
AVR58_03670	-1.01038	6.40602	5.74e-10	9.73e-10	lpg0747	methyltransferase
AVR58_03675	-1.70263	10.1494	3.57e-36	1.32e-35	lpg0748	LPS biosynthesis protein
AVR58_03680	-1.57646	7.96369	9.56e-15	1.92e-14	lpg0749	imidazole glycerol phosphate synthase cyclase subunit
AVR58_03685	-1.83489	7.45374	4.63e-32	1.54e-31	lpg0750	imidazole glycerol phosphate synthase subunit HisH
AVR58_03690	-1.63621	7.03936	4.07e-28	1.22e-27	lpg0751	CMP-N-acetylneuraminic acid synthetase
AVR58_03695	-1.95819	7.86204	2.44e-44	1.11e-43	lpg0752	N-acetylneuraminate synthase
AVR58_03700	-2.46141	7.64449	1.21e-57	7.49e-57	lpg0753	UDP-N-acetyl glucosamine 2-epimerase
AVR58_03710	-1.61533	9.37808	1.42e-35	5.17e-35	lpg0755	aminotransferase
AVR58_03715	-1.96456	6.71986	2.4e-32	8.03e-32	lpg0756	dTDP-4-dehydrorhamnose 3,5-epimerase
AVR58_03720	-1.51975	6.39526	7.31e-21	1.77e-20	lpg0757	NAD(P)-dependent oxidoreductase
AVR58_03725	-2.66686	6.96966	2.56e-68	1.99e-67	lpg0758	dTDP-glucose 4,6-dehydratase
AVR58_03730	-2.8188	7.11477	2.52e-73	2.16e-72	lpg0759	Glucose-6-phosphate isomerase
AVR58_03735	-1.32192	6.74297	1.71e-14	3.42e-14	lpg0760	glucose-1-phosphate thymidylyltransferase
AVR58_03740	-1.34863	5.91931	7.63e-17	1.65e-16	lpg0761	NAD-dependent dehydratase
AVR58_03755	-4.42756	8.33526	2.83e-85	3.06e-84	lpg0765	protein of unknown function
AVR58_03760	-1.80172	6.79637	8.05e-31	2.58e-30	lpg0766	protein of unknown function
AVR58_03765	-2.85089	5.65268	5.85e-44	2.65e-43	lpg0767	serine/threonine protein kinase
AVR58_03770	-1.3206	7.22307	6.19e-21	1.51e-20	lpg0768	spore coat protein
AVR58_03775	-0.960126	7.66424	6.63e-10	1.12e-09	lpg0769	methyltransferase
AVR58_03780	-1.56632	6.98749	3.04e-20	7.25e-20	lpg0770	protein of unknown function
AVR58_03800	-1.19997	5.95417	5.16e-14	1.01e-13	lpg0774	protein of unknown function
AVR58_03810	-3.57261	6.85081	4.4e-83	4.59e-82	lpg0777	acetyltransferase
AVR58_03815	-1.30832	4.20825	2.2e-09	3.65e-09	lpg0778	glycosyl transferase
AVR58_03830	1.77368	5.52748	1.41e-22	3.61e-22	lpg0781	carbon storage regulator
AVR58_03840	-1.87568	4.37452	7.75e-12	1.41e-11	lpg0783	biotin synthase
AVR58_03845	-2.74326	5.14964	1.12e-37	4.35e-37	lpg0784	phosphopantetheine-protein transferase
AVR58_03855	-1.48105	7.22949	1.16e-24	3.17e-24	lpg0786	tRNA(Ile)-lysidine synthase
AVR58_03860	-2.69562	3.34543	5.65e-14	1.11e-13	lpg0787	protein of unknown function
AVR58_03865	-1.6842	3.58442	2.86e-10	4.91e-10	lpg0788	protein of unknown function
AVR58_03885	-2.32578	6.82396	6.98e-38	2.72e-37	lpg0792	MFS transporter
AVR58_03905	3.95312	5.98778	7.74e-110	1.32e-108	lpg0796	protein of unknown function
AVR58_03920	-2.00218	6.56466	9.9e-40	4.01e-39	lpg0799	quinolinate synthetase
AVR58_03925	-2.03402	6.31146	2.63e-40	1.09e-39	lpg0800	L-aspartate oxidase
AVR58_03930	-2.59008	6.87282	4.25e-49	2.15e-48	lpg0801	adenylosuccinate lyase
AVR58_03935	2.44937	5.3432	5.79e-40	2.38e-39	lpg0802	sulfate transporter
AVR58_03940	1.56483	7.57831	5.07e-16	1.07e-15	lpg0803	acyl-CoA dehydrogenase
AVR58_03945	2.60483	7.95429	3.24e-58	2.02e-57	lpg0804	choloylglycine hydrolase
AVR58_03950	-1.33301	9.05184	2.39e-23	6.29e-23	lpg0805	phosphoenolpyruvate synthase
AVR58_03955	-2.33097	6.0909	1.14e-29	3.53e-29	lpg0806	sodium:proton antiporter
AVR58_03960	-2.04856	5.46173	1.02e-19	2.39e-19	lpg0807	nicotinate-nucleotide pyrophosphorylase
AVR58_03965	-2.22655	6.44118	5.94e-40	2.43e-39	lpg0808	UDP-N-acetylglucosamine--N-acetylmuramyl- (pentapeptide) pyrophosphoryl-undecaprenol N-acetylglucosamine transferase
AVR58_03970	-1.63062	7.6779	1.16e-31	3.81e-31	lpg0809	peptidase M20
AVR58_03985	-1.43876	5.59512	1.98e-13	3.82e-13	lpg0812	rod shape-determining protein MreC
AVR58_03995	-1.14683	4.03496	7.57e-06	1.08e-05	lpg0814	pseudouridine synthase
AVR58_04005	-1.02964	9.85859	2.72e-15	5.56e-15	lpg0816	isocitrate dehydrogenase
AVR58_04010	1.22148	8.44503	4.25e-22	1.07e-21	lpg0817	ATP-dependent Clp protease adaptor ClpS
AVR58_04015	1.01435	11.1937	6.7e-11	1.18e-10	lpg0818	ATP-dependent Clp protease ATP-binding subunit ClpA
AVR58_04020	1.78135	7.07629	7.65e-28	2.26e-27	lpg0819	transposase
AVR58_04050	-1.75828	5.34267	2.57e-18	5.76e-18	lpg0825	peptidase M24
AVR58_04055	-2.24383	4.81533	1.54e-26	4.4e-26	lpg0826	exodeoxyribonuclease VII large subunit
AVR58_04060	-3.14414	8.20936	3.1e-90	3.71e-89	lpg0827	agglutination protein
AVR58_04065	-2.8645	4.30821	3.38e-20	8.04e-20	lpg0828	protein of unknown function
AVR58_04070	-3.22174	6.66382	3.24e-68	2.52e-67	lpg0829	histidine kinase
AVR58_04080	-2.19241	7.3916	3.25e-44	1.48e-43	lpg0831	monooxygenase
AVR58_04085	-2.95245	4.81154	9.79e-30	3.05e-29	lpg0832	short-chain dehydrogenase
AVR58_04090	-4.11768	5.59098	2.24e-70	1.83e-69	lpg0833	indole-3-glycerol phosphate synthase
AVR58_04095	-2.89156	5.70629	8.86e-51	4.73e-50	lpg0834	anthranilate phosphoribosyltransferase
AVR58_04100	-2.72534	4.15797	8.68e-23	2.25e-22	lpg0835	anthranilate synthase
AVR58_04105	-1.14359	4.89826	5.19e-10	8.82e-10	lpg0836	LPS export ABC transporter ATP-binding protein
AVR58_04150	-1.16238	5.21935	6.84e-10	1.15e-09	lpg0845	sulfate transporter
AVR58_04170	-1.46271	3.37693	6.51e-07	9.7e-07	lpg0849	ABC transporter ATP-binding protein
AVR58_04175	-2.43408	4.23254	1.74e-23	4.62e-23	lpg0850	ABC transporter permease
AVR58_04180	-3.00281	3.96197	5.99e-23	1.56e-22	lpg0851	efflux transporter periplasmic adaptor subunit
AVR58_04185	-3.9284	6.25223	3.36e-102	5.13e-101	lpg0852	protein of unknown function
AVR58_04190	-2.72256	7.04497	2.28e-75	2.03e-74	lpg0853	AAA family ATPase
AVR58_04200	-3.80723	6.29846	1.26e-78	1.21e-77	lpg0855	peptidase S49
AVR58_04205	-3.31934	4.01663	1.93e-33	6.69e-33	lpg0856	Cytochrome c biogenesis ATP-binding export protein CcmA
AVR58_04210	-2.89223	3.49543	5.15e-21	1.26e-20	lpg0857	transcriptional regulator
AVR58_04215	-1.36586	4.5622	1.91e-09	3.17e-09	lpg0858	heme ABC transporter permease
AVR58_04220	-2.76439	2.82403	1.55e-12	2.89e-12	lpg0859	heme exporter protein CcmD
AVR58_04225	-1.54703	3.46061	8.2e-07	1.22e-06	lpg0860	cytochrome C biogenesis protein CcmE
AVR58_04230	-2.38181	5.60478	3.81e-32	1.26e-31	lpg0861	cytochrome C biogenesis protein CcmF
AVR58_04235	-2.90997	3.90709	1.04e-20	2.51e-20	lpg0862	thiol:disulfide interchange protein
AVR58_04240	-2.26926	3.56087	8.96e-15	1.8e-14	lpg0863	cytochrome C biogenesis protein
AVR58_04245	-1.92973	5.38073	4.3e-23	1.13e-22	lpg0864	cytochrome C biogenesis protein CcmH
AVR58_04250	-2.36367	6.33706	1.2e-29	3.73e-29	-	dodecin family protein
AVR58_04255	-2.34936	6.65984	2.29e-43	1.02e-42	lpg0865	protein of unknown function
AVR58_04260	-2.99371	3.01761	3.82e-17	8.32e-17	lpg0866	3-methyladenine DNA glycosylase
AVR58_04265	-5.31671	4.26928	1.32e-59	8.55e-59	lpg0867	ATP-dependent DNA helicase RecQ
AVR58_04270	-2.99692	7.25904	4.18e-84	4.43e-83	lpg0868	acyl-CoA dehydrogenase
AVR58_04275	-2.80758	7.21291	6.01e-64	4.2e-63	lpg0869	enoyl-CoA hydratase
AVR58_04280	-2.63255	7.18333	3.32e-67	2.5e-66	lpg0870	3-hydroxyisobutyryl-CoA hydrolase
AVR58_04295	2.17825	7.81006	4.21e-51	2.29e-50	lpg0873	protein of unknown function
AVR58_04305	1.21813	7.19751	1.19e-10	2.07e-10	lpg0875	pyridine nucleotide transhydrogenase
AVR58_04310	1.3345	9.70843	1.98e-14	3.94e-14	lpg0876	NAD(P) transhydrogenase subunit alpha
AVR58_04315	2.21016	6.12599	1.37e-38	5.4e-38	lpg0877	transporter
AVR58_04320	5.54137	5.99105	3.72e-105	6e-104	lpg0878	protein of unknown function
AVR58_04325	3.98768	7.00603	2.06e-133	4.53e-132	lpg0879	diguanylate cyclase
AVR58_04330	1.12598	6.08612	1.15e-10	2.01e-10	lpg0880	protein of unknown function
AVR58_04340	3.84101	4.92351	2.06e-44	9.39e-44	lpg0882	protein of unknown function
AVR58_04345	1.11488	6.51634	5.56e-12	1.02e-11	lpg0883	protein of unknown function
AVR58_04355	2.94673	7.31948	7.49e-90	8.9e-89	lpg0886	transporter
AVR58_04360	-2.87802	6.04275	1.01e-51	5.58e-51	lpg0887	succinyl-diaminopimelate desuccinylase
AVR58_04365	-3.08174	6.46173	1.41e-61	9.49e-61	lpg0888	2,3,4,5-tetrahydropyridine-2,6-dicarboxylate N-succinyltransferase
AVR58_04370	-3.06378	6.23338	1.34e-43	5.99e-43	lpg0889	acyltransferase
AVR58_04375	-2.79846	6.89863	5.57e-52	3.09e-51	lpg0890	cystathionine beta-lyase
AVR58_04380	4.20784	8.48394	3.46e-146	9.17e-145	lpg0891	histidine kinase
AVR58_04385	2.0354	9.74871	2.63e-41	1.12e-40	lpg0892	kynurenine 3-monooxygenase
AVR58_04390	4.31611	10.8871	2.25e-138	5.44e-137	lpg0893	hypothetical protein
AVR58_04395	2.04686	8.55704	4.53e-51	2.46e-50	lpg0894	cytochrome C oxidase subunit III
AVR58_04410	1.25484	4.409	2.62e-09	4.33e-09	lpg0897	sodium:calcium antiporter
AVR58_04415	4.97007	6.84847	1.33e-194	6.93e-193	lpg0898	type IV secretion protein Dot
AVR58_04420	-2.3862	4.14728	4.36e-21	1.07e-20	lpg0899	A/G-specific adenine glycosylase
AVR58_04425	-2.31605	6.08608	1.12e-38	4.43e-38	lpg0900	asmA protein
AVR58_04430	4.195	8.1333	5.46e-123	1.1e-121	lpg0901	protein of unknown function
AVR58_04435	2.23038	8.09675	7.76e-51	4.18e-50	lpg0902	protein of unknown function
AVR58_04440	3.67452	7.52279	1.73e-104	2.74e-103	-	hypothetical protein
AVR58_04445	3.23508	8.20673	5.82e-48	2.87e-47	-	protein of unknown function
AVR58_04450	2.82817	8.79916	1.03e-57	6.38e-57	lpg0903	Putative serine protease HtrA
AVR58_04465	1.00694	8.70741	1.33e-10	2.31e-10	lpg0906	flagellar biosynthesis protein
AVR58_04470	1.80706	8.85086	4.62e-23	1.21e-22	lpg0907	anti-sigma28 factor FlgM
AVR58_04480	-4.1624	2.88658	8.34e-20	1.96e-19	lpg0909	cytochrome C
AVR58_04485	6.40864	8.38452	2.39e-144	6.22e-143	lpg0910	enhanced entry protein EnhA
AVR58_04490	-3.16121	5.00539	5.52e-30	1.74e-29	lpg0911	type III pantothenate kinase
AVR58_04495	-2.13482	5.52657	1.09e-29	3.39e-29	lpg0913	division/cell wall cluster transcriptional repressor MraZ
AVR58_04500	-2.53614	6.89379	5.78e-64	4.06e-63	lpg0914	ribosomal RNA small subunit methyltransferase H
AVR58_04505	-2.77326	5.51361	6.48e-21	1.58e-20	lpg0915	cell division protein FtsL
AVR58_04510	-3.78427	6.01023	8.51e-76	7.76e-75	lpg0916	cell division protein
AVR58_04515	-4.01239	6.18354	1.92e-93	2.5e-92	lpg0917	UDP-N-acetylmuramoylalanyl-D-glutamate--2, 6-diaminopimelate ligase
AVR58_04520	-4.58878	4.80189	5.73e-65	4.08e-64	lpg0918	erythronate-4-phosphate dehydrogenase
AVR58_04525	-4.45643	3.74492	6.78e-32	2.24e-31	lpg0919	peptidase M50
AVR58_04530	-3.78497	4.74508	3.29e-52	1.84e-51	lpg0920	phosphatidylglycerophosphatase
AVR58_04535	-4.20054	7.07672	3.61e-133	7.91e-132	lpg0921	protein of unknown function
AVR58_04540	-4.82616	8.29364	5.63e-144	1.45e-142	lpg0922	electron transfer flavoprotein subunit beta
AVR58_04545	-5.09462	7.77636	8.31e-180	3.06e-178	lpg0923	electron transfer flavoprotein subunit beta
AVR58_04550	-5.36058	8.35432	5.62e-191	2.57e-189	lpg0924	alanine dehydrogenase
AVR58_04560	1.98083	9.74104	1.28e-29	3.96e-29	lpg0926	protein of unknown function
AVR58_04565	-2.00516	7.63961	9.84e-45	4.53e-44	lpg0927	pilus assembly protein PilM
AVR58_04570	-2.12977	5.79369	1.16e-22	3e-22	lpg0928	pilus assembly protein PilN
AVR58_04575	-1.81883	5.44067	4.2e-22	1.06e-21	lpg0929	pilus assembly protein PilO
AVR58_04580	-2.82936	4.52751	8.39e-25	2.31e-24	lpg0930	pilus assembly protein PilP
AVR58_04585	-3.38208	6.75154	1.67e-71	1.39e-70	lpg0931	pilus assembly protein PilQ
AVR58_04590	1.904	9.43245	4.63e-35	1.65e-34	lpg0932	shikimate kinase
AVR58_04595	1.32671	8.62447	1.37e-17	3.02e-17	lpg0933	3-dehydroquinate synthase
AVR58_04605	-1.6591	9.63159	7.32e-38	2.85e-37	lpg0935	universal stress protein UspA
AVR58_04615	-2.11814	8.76443	5.03e-59	3.2e-58	lpg0937	isoleucine--tRNA ligase
AVR58_04620	-2.1772	5.22568	4.8e-26	1.36e-25	lpg0938	signal peptidase II
AVR58_04630	4.8671	12.7154	1.46e-187	6.37e-186	lpg0940	LidA
AVR58_04635	-2.37136	6.89364	2.43e-45	1.13e-44	lpg0941	protein of unknown function
AVR58_04650	2.78164	6.0199	9.64e-63	6.57e-62	lpg0944	protein of unknown function
AVR58_04655	3.47262	6.94511	6.24e-115	1.14e-113	lpg0945	GALA protein
AVR58_04660	-1.59003	7.18708	4.49e-20	1.06e-19	lpg0946	pyridoxine 5'-phosphate synthase
AVR58_04665	-1.37799	7.55284	1.77e-23	4.69e-23	lpg0947	2-oxoglutarate ferredoxin oxidoreductase subunit alpha
AVR58_04675	2.54142	12.3382	5.98e-43	2.63e-42	lpg0949	protein of unknown function
AVR58_04705	-2.51464	6.14472	1.29e-47	6.27e-47	lpg0955	recombinase RmuC
AVR58_04710	-2.41322	8.17044	2.34e-33	8.06e-33	lpg0956	protein of unknown function
AVR58_04715	-2.63552	7.85243	7e-42	3.03e-41	lpg0957	protein of unknown function
AVR58_04740	-1.43798	7.56524	2.24e-24	6.09e-24	lpg0962	DNA polymerase III subunit alpha
AVR58_04745	2.04949	8.33955	8.36e-20	1.96e-19	lpg0963	type IV secretion protein Dot
AVR58_04750	1.32358	7.4052	7.21e-17	1.56e-16	lpg0964	phosphoribose diphosphate--decaprenyl-phosphate phosphoribosyltransferase
AVR58_04760	-1.58465	7.72898	1.35e-25	3.78e-25	lpg0966	UDP-N-acetyl-alpha-D-glucosamine C6 dehydratase
AVR58_04765	5.1924	5.70912	1.56e-155	4.57e-154	lpg0967	hypothetical protein
AVR58_04770	8.15148	10.174	0	0	lpg0968	protein of unknown function
AVR58_04775	8.524	9.27786	1.4e-220	1.01e-218	lpg0969	protein of unknown function
AVR58_04785	2.0839	4.83705	3.67e-21	9.05e-21	lpg0971	multidrug DMT transporter permease
AVR58_04790	2.50858	2.48271	9.59e-21	2.31e-20	lpg0972	tRNA-Thr
AVR58_04795	2.26725	5.89646	5.44e-35	1.94e-34	lpg0973	proline hydroxylase
AVR58_04800	2.62343	4.96226	4.76e-49	2.4e-48	lpg0974	protein of unknown function
AVR58_04805	3.3007	3.17907	3.63e-19	8.36e-19	lpg0975	hypothetical protein
AVR58_04820	1.19781	2.68248	0.000273532	0.000363465	lpg0978	hypothetical protein
AVR58_04830	1.28568	5.13495	2.43e-10	4.19e-10	lpg0979	aminoglycoside 6'-acetyltransferase
AVR58_04835	2.22017	4.02919	2.82e-25	7.82e-25	lpg0980	integrase
AVR58_04840	2.91882	4.49101	4.97e-36	1.83e-35	lpg0981	integrase
AVR58_04845	2.03407	0.697694	0.000216847	0.000290315	-	hypothetical protein
AVR58_04850	1.1492	4.31475	1.55e-09	2.59e-09	lpg0982	hypothetical protein
AVR58_04890	1.29046	2.11908	3.92e-05	5.47e-05	lpg0991	protein of unknown function
AVR58_04900	2.46468	1.52391	4.11e-11	7.31e-11	lpg0993	protein of unknown function
AVR58_04905	2.08275	7.97304	2.39e-36	8.89e-36	lpg0994	hypothetical protein
AVR58_04935	2.39922	1.62702	1.17e-08	1.88e-08	lpg1000	beta-glucosidase
AVR58_04940	2.62271	1.02451	1.56e-09	2.6e-09	lpg1001	protein of unknown function
AVR58_04945	2.27109	1.36444	1.93e-06	2.83e-06	lpg1002	protein of unknown function
AVR58_04950	3.3667	0.395013	6.57e-09	1.07e-08	lpg1003	carbon storage regulator CsrA
AVR58_04955	3.70511	0.949153	1.38e-17	3.03e-17	lpg1004	protein of unknown function
AVR58_04960	4.01164	1.31706	1.17e-26	3.36e-26	lpg1005	Vir protein
AVR58_04965	3.03943	3.38841	8.74e-39	3.46e-38	-	XRE family transcriptional regulator
AVR58_04966	2.06987	3.06684	3.79e-11	6.73e-11	-	hypothetical protein
AVR58_04990	1.0471	7.52372	6.38e-14	1.25e-13	lpg1010	ATPase
AVR58_04995	3.11948	7.42916	7.71e-40	3.15e-39	lpg1011	ABC transporter ATP-binding protein
AVR58_05000	3.75076	6.07052	5.1e-74	4.44e-73	lpg1012	hypothetical protein
AVR58_05005	1.82541	2.08381	1.34e-08	2.15e-08	lpg1013	acetyltransferase
AVR58_05006	-2.64156	3.24241	3.31e-16	7.01e-16	lpg1014	short chain dehydrogenase
AVR58_05025	0.951102	5.80026	1.05e-09	1.76e-09	-	hypothetical protein
AVR58_05026	2.47012	6.20365	1.28e-43	5.75e-43	lpg1017	Calcium-transporting ATPase 1
AVR58_05065	2.62303	4.93669	1.6e-30	5.06e-30	lpg1025	diguanylate cyclase
AVR58_05080	-1.12178	4.95302	2.28e-08	3.62e-08	lpg1028	efflux transporter periplasmic adaptor subunit
AVR58_05085	-1.04976	6.45671	5.21e-11	9.23e-11	lpg1029	transporter
AVR58_05090	2.16735	8.94888	6.84e-37	2.59e-36	lpg1030	transporter
AVR58_05100	2.2622	7.61214	7.28e-50	3.77e-49	lpg1032	poly(3-hydroxyalkanoate) synthetase
AVR58_05101	-2.06279	3.98285	1.61e-16	3.45e-16	lpg1033	protein of unknown function
AVR58_05105	-1.90409	5.00109	4.58e-24	1.23e-23	lpg1034	hypothetical protein
AVR58_05110	-1.39672	8.21196	1.01e-21	2.51e-21	lpg1035	copper oxidase
AVR58_05115	-1.66272	2.34452	0.000734251	0.000955064	-	hypothetical protein
AVR58_05125	5.75206	4.84066	1.06e-75	9.6e-75	lpg1038	VrrB
AVR58_05130	3.25094	4.92739	8.89e-57	5.45e-56	lpg1039	hypothetical protein
AVR58_05135	3.09804	5.70226	7.19e-47	3.47e-46	lpg1040	isoprenylcysteine carboxyl methyltransferase
AVR58_05140	2.55869	5.43661	2.12e-32	7.09e-32	lpg1041	hypothetical protein
AVR58_05145	-0.953165	4.42547	9.93e-06	1.41e-05	lpg1042	protein of unknown function
AVR58_05150	-2.27271	3.97949	4.34e-18	9.68e-18	lpg1043	protein of unknown function
AVR58_05155	-1.14051	7.04271	4.8e-15	9.75e-15	lpg1044	oxidoreductase
AVR58_05160	1.97123	3.87046	1.6e-11	2.9e-11	lpg1046	hypothetical protein
AVR58_05165	-1.75814	4.76796	2.55e-15	5.23e-15	lpg1047	ATPase
AVR58_05170	-2.62136	5.55607	3.2e-42	1.39e-41	lpg1048	ATP synthase subunit alpha
AVR58_05175	-1.98466	5.40731	2.81e-25	7.8e-25	lpg1049	ATP synthase subunit B
AVR58_05180	-2.09799	4.28283	6.14e-13	1.17e-12	lpg1050	ATP F0F1 synthase subunit C
AVR58_05185	-1.50601	5.00323	1.7e-12	3.17e-12	lpg1051	ATP synthase F0F1 subunit A
AVR58_05190	-2.45167	4.50919	3.95e-25	1.09e-24	lpg1052	ATP synthase
AVR58_05195	-1.8958	5.14484	1.24e-21	3.1e-21	lpg1053	ATP synthase F0F1 subunit epsilon
AVR58_05200	-1.17259	7.34792	6.46e-19	1.47e-18	lpg1054	ATP synthase subunit beta
AVR58_05206	1.74303	6.09674	6.26e-22	1.57e-21	-	protein of unknown function
AVR58_05215	1.6884	6.44186	5.24e-24	1.41e-23	lpg1056	guanylate cyclase
AVR58_05225	2.08638	7.12701	7.99e-40	3.26e-39	lpg1058	PHA synthase
AVR58_05255	-1.50278	5.07454	6.3e-16	1.32e-15	lpg1064	peptide deformylase
AVR58_05265	1.5797	5.93491	1.14e-15	2.37e-15	lpg1066	transcription factor
AVR58_05270	3.45278	5.07622	2.78e-39	1.11e-38	lpg1067	protein of unknown function
AVR58_05275	1.64412	3.23361	0.000190163	0.00025527	lpg1068	protein of unknown function
AVR58_05280	1.85964	6.12381	1.02e-27	2.99e-27	lpg1069	ABC transporter permease
AVR58_05285	4.16178	6.28603	1.16e-111	2.03e-110	lpg1070	integrase
AVR58_05295	4.01805	-0.838671	2.21e-09	3.67e-09	lpg1072	transposase
AVR58_05315	1.42814	4.70125	2.63e-14	5.2e-14	lpg1077	protein of unknown function
AVR58_05321	1.94927	2.16496	1.31e-05	1.86e-05	lpg1079	hypothetical protein
AVR58_05325	2.05718	6.38536	5.97e-41	2.53e-40	lpg1080	deoxyguanosinetriphosphate triphosphohydrolase
AVR58_05340	3.00637	5.34356	1.46e-55	8.74e-55	lpg1083	protein of unknown function
AVR58_05345	2.27067	6.72278	1.18e-52	6.65e-52	lpg1084	protein of unknown function
AVR58_05350	3.10156	7.04939	6.67e-63	4.56e-62	lpg1085	integrase
AVR58_05370	1.9136	5.02576	7.99e-23	2.08e-22	lpg1089	methyltransferase
AVR58_05375	1.09003	2.93695	0.000571801	0.000748598	-	hypothetical protein
AVR58_05385	3.22293	2.85701	1.09e-33	3.79e-33	lpg1091	acetyltransferase
AVR58_05390	2.65002	5.13445	1.36e-41	5.82e-41	lpg1092	beta-phosphoglucomutase
AVR58_05405	-1.04327	5.09768	7.55e-07	1.12e-06	lpg1095	efflux transporter periplasmic adaptor subunit
AVR58_05410	-1.33905	6.18478	2.22e-17	4.86e-17	lpg1096	cation transporter
AVR58_05420	3.10619	5.22255	1.16e-50	6.14e-50	lpg1098	hypothetical protein
AVR58_05425	0.974136	5.3883	9.37e-06	1.34e-05	lpg1099	hypothetical protein
AVR58_05430	1.72372	4.59768	1.23e-18	2.79e-18	lpg1100	sugar transporter
AVR58_05435	1.02896	5.54448	1.87e-09	3.12e-09	lpg1101	protein of unknown function
AVR58_05440	1.5467	5.33705	1.88e-11	3.39e-11	lpg1102	protein of unknown function
AVR58_05445	-3.10247	4.4421	5.42e-37	2.06e-36	lpg1103	protein of unknown function
AVR58_05450	-2.18192	4.43332	1.77e-17	3.9e-17	lpg1104	protein of unknown function
AVR58_05455	1.24897	3.3143	8.28e-06	1.18e-05	lpg1105	peptide methionine sulfoxide reductase
AVR58_05475	-1.9365	6.88037	1.43e-22	3.66e-22	lpg1109	protein of unknown function
AVR58_05480	3.58765	5.52283	3.59e-59	2.31e-58	-	multidrug transporter
AVR58_05485	2.98098	6.41665	2.32e-72	1.96e-71	lpg1110	protein of unknown function
AVR58_05490	6.36331	10.0943	1.96e-275	4.55e-273	lpg1111	protein of unknown function
AVR58_05495	5.16154	4.63948	7.56e-87	8.48e-86	lpg1112	hypothetical protein
AVR58_05496	3.50082	1.67583	5.34e-07	8e-07	-	hypothetical protein
AVR58_05500	1.95727	6.9206	7.58e-30	2.37e-29	lpg1113	protein of unknown function
AVR58_05505	2.65858	4.71877	3.89e-41	1.66e-40	lpg1114	histidine kinase
AVR58_05510	3.65041	1.81277	8.81e-28	2.6e-27	-	circadian clock protein KaiB
AVR58_05515	3.70859	4.96195	2.22e-49	1.13e-48	lpg1115	circadian clock protein KaiC
AVR58_05520	1.88426	10.4681	4.22e-24	1.14e-23	lpg1116	protein of unknown function
AVR58_05525	6.25799	8.6976	1.34e-221	9.89e-220	lpg1117	acyltransferase
AVR58_05530	5.16636	7.21928	2.88e-170	1.01e-168	lpg1118	D-alanyl-D-alanine carboxypeptidase
AVR58_05540	1.72601	5.73145	5.31e-28	1.58e-27	lpg1120	protein of unknown function
AVR58_05545	5.96307	8.33354	2.63e-246	2.74e-244	lpg1121	protein of unknown function
AVR58_05555	1.00138	5.11412	1.85e-09	3.08e-09	lpg1122	lytic transglycosylase
AVR58_05560	3.33129	6.04632	7.67e-60	5e-59	lpg1123	ABC transporter substrate-binding protein
AVR58_05565	5.10275	7.19424	1.05e-200	5.74e-199	lpg1124	protein of unknown function
AVR58_05570	2.61921	5.13725	2.43e-35	8.75e-35	lpg1125	amino acid ABC transporter substrate-binding protein
AVR58_05575	1.47086	7.52183	1.4e-30	4.44e-30	lpg1126	protein of unknown function
AVR58_05580	2.47046	7.0561	2.26e-46	1.08e-45	lpg1127	acyl-CoA synthetase
AVR58_05590	1.59825	2.74355	1.33e-07	2.05e-07	lpg1129	protein of unknown function
AVR58_05605	3.20977	6.56623	3.56e-66	2.61e-65	lpg1131	cyclopropane-fatty-acyl-phospholipid synthase
AVR58_05610	2.36613	4.17932	2.06e-23	5.43e-23	lpg1132	hypothetical protein
AVR58_05615	1.59135	4.92887	6.37e-11	1.12e-10	lpg1134	nitronate monooxygenase
AVR58_05620	3.58876	5.81934	3.27e-37	1.25e-36	lpg1135	TetR family transcriptional regulator
AVR58_05630	3.45545	9.15643	7.87e-79	7.57e-78	-	protein of unknown function
AVR58_05635	5.14916	7.09178	6.05e-181	2.28e-179	lpg1137	protein of unknown function
AVR58_05640	-1.06163	4.69656	7.42e-08	1.16e-07	lpg1138	spermidine/putrescine ABC transporter substrate-binding protein
AVR58_05655	-1.82854	5.69438	7.82e-19	1.78e-18	lpg1141	spermidine/putrescine import ATP-binding protein PotA
AVR58_05661	2.24092	0.926342	1.36e-06	2.01e-06	-	hypothetical protein
AVR58_05665	2.36241	5.53278	5.65e-29	1.72e-28	lpg1143	short-chain dehydrogenase
AVR58_05670	4.55724	8.02804	1.53e-195	8.25e-194	lpg1144	type IV secretion protein Dot
AVR58_05675	1.91414	7.27181	3.77e-43	1.66e-42	lpg1145	protein of unknown function
AVR58_05685	1.1522	6.37202	3.04e-17	6.63e-17	lpg1147	GCN5 family acetyltransferase
AVR58_05690	3.32943	8.67316	6.16e-135	1.39e-133	lpg1148	type IV secretion protein Dot
AVR58_05695	0.999731	6.24651	2.98e-07	4.52e-07	lpg1149	protein of unknown function
AVR58_05700	1.20916	5.82098	7.51e-12	1.37e-11	lpg1150	cysteine methyltransferase
AVR58_05705	1.8226	5.73992	1.36e-22	3.48e-22	lpg1151	protein of unknown function
AVR58_05720	4.40811	9.56787	1.03e-163	3.35e-162	lpg1154	protein of unknown function
AVR58_05725	2.29637	9.91573	1.85e-52	1.04e-51	lpg1155	pyruvate decarboxylase
AVR58_05730	4.19018	8.31572	2.15e-185	9.01e-184	lpg1156	aminopeptidase
AVR58_05735	1.40747	5.21073	1.67e-14	3.33e-14	lpg1157	lipase
AVR58_05740	5.27051	6.0748	1.66e-99	2.39e-98	lpg1158	type IV secretion protein Dot
AVR58_05745	1.02315	5.13687	7.41e-09	1.2e-08	lpg1159	permease
AVR58_05750	8.11835	9.81143	0	0	lpg1160	hypothetical protein
AVR58_05755	3.31005	7.53586	6.62e-82	6.82e-81	lpg1161	phosphoribosyl transferase
AVR58_05760	-2.08356	8.63255	5.47e-49	2.75e-48	lpg1162	protein of unknown function
AVR58_05765	-0.970869	5.97689	6.45e-10	1.09e-09	lpg1163	MFS transporter
AVR58_05775	1.07506	2.79421	0.00045675	0.000600318	-	hypothetical protein
AVR58_05785	2.18328	5.68132	9.14e-20	2.14e-19	lpg1166	protein of unknown function
AVR58_05790	-1.01006	5.48807	7.39e-07	1.1e-06	lpg1167	YajQ family cyclic di-GMP-binding protein
AVR58_05795	2.31726	7.60828	7.3e-50	3.77e-49	lpg1168	histidine kinase
AVR58_05800	2.81215	5.05267	2.92e-38	1.14e-37	lpg1169	extradiol dioxygenase
AVR58_05805	3.0486	5.24997	9.12e-30	2.84e-29	lpg1170	Pyruvate formate-lyase 1-activating enzyme
AVR58_05810	4.30015	3.02544	7.15e-48	3.52e-47	lpg1171	beta-glucosidase
AVR58_05815	3.55252	7.54129	1.04e-91	1.31e-90	lpg1172	Sel1 repeat protein
AVR58_05820	2.47402	5.68284	3.13e-46	1.49e-45	lpg1173	ATPase
AVR58_05825	1.71918	5.55593	9.98e-20	2.33e-19	lpg1174	two-component system response regulator
AVR58_05830	6.22003	13.4363	3.82e-252	4.62e-250	-	protein of unknown function
AVR58_05831	6.78669	5.6698	3.38e-181	1.31e-179	-	hypothetical protein
AVR58_05835	4.43484	7.73993	1.13e-161	3.56e-160	lpg1175	alpha/beta hydrolase
AVR58_05840	2.25248	7.11317	2.27e-49	1.15e-48	lpg1176	Zn-dependent protease
AVR58_05845	3.32907	7.07673	8.07e-107	1.34e-105	lpg1177	riboflavin biosynthesis protein RibD
AVR58_05850	2.64121	6.69796	2.96e-56	1.79e-55	lpg1178	riboflavin synthase subunit alpha
AVR58_05855	2.78691	7.86143	1.4e-80	1.4e-79	lpg1179	3,4-dihydroxy-2-butanone 4-phosphate synthase
AVR58_05860	2.16556	6.25241	7.16e-40	2.92e-39	lpg1180	6,7-dimethyl-8-ribityllumazine synthase
AVR58_05865	3.34298	10.4307	7.28e-122	1.42e-120	lpg1181	CTP synthetase
AVR58_05870	3.1245	9.26409	1.41e-117	2.65e-116	lpg1182	2-dehydro-3-deoxyphosphooctonate aldolase
AVR58_05875	7.90726	10.3597	0	0	lpg1183	protein of unknown function
AVR58_05880	6.03803	8.21121	1.04e-269	1.95e-267	lpg1184	protein of unknown function
AVR58_05885	2.61896	2.00682	1.72e-14	3.44e-14	lpg1185	tRNA-Ser
AVR58_05895	-2.01728	7.38388	2.23e-32	7.46e-32	lpg1187	recombinase
AVR58_05900	-2.31837	7.097	2e-43	8.91e-43	lpg1188	Low affinity potassium transport system protein kup
AVR58_05905	-2.31182	7.74717	3.08e-33	1.06e-32	lpg1189	protein of unknown function
AVR58_05915	2.84076	7.10766	2.9e-91	3.57e-90	lpg1191	glycosyl hydrolase
AVR58_05920	1.7402	6.78169	2.35e-31	7.65e-31	lpg1192	thiamine biosynthesis protein ThiJ
AVR58_05925	-1.64888	6.64174	4.01e-21	9.85e-21	lpg1193	bifunctional phosphoribosyl-AMP cyclohydrolase/phosphoribosyl-ATP diphosphatase
AVR58_05930	-2.13785	4.83457	1.53e-18	3.44e-18	lpg1194	imidazole glycerol phosphate synthase cyclase subunit
AVR58_05940	-1.45653	3.5233	1.48e-05	2.08e-05	lpg1196	imidazole glycerol phosphate synthase subunit HisH
AVR58_05945	-1.64226	4.81029	6.02e-11	1.06e-10	lpg1197	bifunctional imidazole glycerol-phosphate dehydratase/histidinol phosphatase
AVR58_05955	-1.02824	5.24228	3.95e-05	5.49e-05	lpg1199	histidinol dehydrogenase
AVR58_05966	-1.55597	7.87205	1.46e-25	4.07e-25	-	protein of unknown function
AVR58_05970	-1.30406	11.0165	9.61e-21	2.32e-20	lpg1202	cytochrome d terminal oxidase subunit 1
AVR58_05975	-1.57821	9.56963	1.37e-26	3.91e-26	lpg1203	cytochrome d ubiquinol oxidase subunit 2
AVR58_05976	-2.56515	5.62095	1.62e-13	3.14e-13	-	Cytochrome bd ubiquinol oxidase subunit X
AVR58_05985	-2.78093	8.23558	1.24e-26	3.57e-26	lpg1205	DNA-binding protein
AVR58_05990	1.68713	7.46461	1.28e-19	2.98e-19	lpg1206	30S ribosomal protein S30
AVR58_06000	1.74858	3.46335	7.64e-11	1.34e-10	lpg1208	MarR family transcriptional regulator
AVR58_06005	3.89335	8.77762	5.77e-33	1.96e-32	lpg1209	isomerase
AVR58_06010	3.80986	7.30602	2.81e-56	1.7e-55	lpg1210	acetyltransferase
AVR58_06015	3.68001	6.69047	2.32e-35	8.36e-35	lpg1211	lysine transporter LysE
AVR58_06020	1.71473	5.98278	1.06e-14	2.13e-14	lpg1212	transcriptional regulator
AVR58_06025	1.88106	3.27396	6.95e-12	1.27e-11	lpg1213	ATPase
AVR58_06030	-1.08826	5.98117	2.08e-12	3.87e-12	lpg1214	2-acyl-glycerophospho-ethanolamine acyltransferase
AVR58_06040	2.83515	10.5734	9.97e-96	1.34e-94	lpg1216	flagellar biosynthesis protein FlgB
AVR58_06045	3.16275	10.2929	1.17e-95	1.57e-94	lpg1217	flagellar basal-body rod protein FlgC
AVR58_06050	3.64339	11.6371	1.81e-89	2.11e-88	lpg1218	flagellar biosynthesis protein FlgD
AVR58_06055	4.11573	11.6539	2.72e-104	4.3e-103	lpg1219	flagellar biosynthesis protein FlgE
AVR58_06060	2.98704	9.32995	3.75e-92	4.76e-91	lpg1220	flagellar biosynthesis protein FlgF
AVR58_06065	2.62315	10.2695	2.43e-36	9.05e-36	lpg1221	flagellar basal-body rod protein FlgG
AVR58_06070	2.14542	8.94278	6.49e-46	3.07e-45	lpg1222	flagellar basal body L-ring protein
AVR58_06075	1.64869	7.87696	4.65e-34	1.64e-33	lpg1223	Flagellar P-ring protein precursor
AVR58_06085	1.14183	7.96226	1.32e-15	2.72e-15	lpg1225	flagellar biosynthesis protein FlgK
AVR58_06090	1.56494	6.98527	6.18e-20	1.46e-19	lpg1226	flagellar biosynthesis protein FlgL
AVR58_06095	-1.91881	5.40632	1.07e-22	2.78e-22	lpg1227	protein of unknown function
AVR58_06335	-2.2376	4.91441	1.52e-27	4.47e-27	lpg1273	type IV secretion protein Dot
AVR58_06350	-3.2553	2.37366	1.77e-12	3.3e-12	-	hypothetical protein
AVR58_06355	-4.3458	7.38054	5.02e-69	4e-68	lpg1276	electron transfer flavoprotein-ubiquinone oxidoreductase
AVR58_06360	-2.25205	6.73807	1.85e-43	8.25e-43	lpg1277	ABC transporter ATP-binding protein
AVR58_06370	-1.22246	5.3393	3.59e-07	5.43e-07	lpg1279	protein of unknown function
AVR58_06375	-3.47367	5.98444	5.19e-72	4.37e-71	lpg1280	NAD-dependent malic enzyme
AVR58_06380	-3.53355	5.94098	9.19e-62	6.19e-61	lpg1281	protein of unknown function
AVR58_06385	-3.95115	5.14831	1.32e-66	9.78e-66	lpg1282	stationary phase survival protein SurE
AVR58_06390	1.17934	7.57033	7.69e-15	1.55e-14	lpg1283	peptidase
AVR58_06395	1.18242	10.1683	1.02e-20	2.45e-20	lpg1284	RNA polymerase sigma factor RpoS
AVR58_06420	1.20782	5.84128	1.87e-13	3.61e-13	lpg1289	protein of unknown function
AVR58_06425	4.36179	5.00672	1.42e-85	1.54e-84	lpg1290	protein of unknown function
AVR58_06430	1.6848	7.02391	5.28e-31	1.71e-30	lpg1291	histidine kinase
AVR58_06435	3.14288	9.38483	1.35e-106	2.22e-105	lpg1292	two-component system response regulator
AVR58_06440	2.72019	8.12251	1.11e-85	1.23e-84	lpg1293	septation protein A
AVR58_06465	2.7804	5.56032	5.3e-44	2.4e-43	-	hypothetical protein
AVR58_06475	2.10509	4.74095	2.24e-19	5.16e-19	lpg1298	protein of unknown function
AVR58_06480	-2.32375	7.69119	6.22e-61	4.12e-60	lpg1299	pilus assembly protein FimV
AVR58_06490	-0.964741	5.18099	1.36e-08	2.17e-08	lpg1301	oxidoreductase
AVR58_06495	-1.70582	6.51802	1.2e-22	3.09e-22	lpg1302	pseudouridine synthase
AVR58_06500	-1.18808	6.82918	1.76e-15	3.64e-15	lpg1303	N-(5'-phosphoribosyl)anthranilate isomerase
AVR58_06505	-1.24409	8.27403	1.33e-22	3.42e-22	lpg1304	tryptophan synthase subunit beta
AVR58_06510	-1.5818	7.42043	1.01e-29	3.13e-29	lpg1305	tryptophan synthase subunit alpha
AVR58_06515	-2.22015	8.28362	8.27e-53	4.68e-52	lpg1306	glutamine--tRNA ligase
AVR58_06520	-2.4244	7.56978	2.39e-64	1.68e-63	lpg1307	cysteine--tRNA ligase
AVR58_06525	-1.12004	4.26922	4.97e-07	7.47e-07	lpg1308	sulfatase
AVR58_06530	1.09461	3.33386	2.67e-05	3.75e-05	lpg1309	hypothetical protein
AVR58_06535	-1.40049	5.84912	8.12e-16	1.69e-15	lpg1312	hypothetical protein
AVR58_06545	-1.47591	2.4926	0.000251995	0.000335733	lpg1314	GIY-YIG nuclease
AVR58_06550	-1.62501	3.88132	2.09e-10	3.6e-10	lpg1315	transposase
AVR58_06555	-2.55437	6.22881	5.89e-48	2.9e-47	lpg1316	protein of unknown function
AVR58_06570	-4.44517	5.57473	1.41e-85	1.54e-84	lpg1319	type II secretion system protein GspE
AVR58_06575	-2.88756	6.56463	1.76e-62	1.19e-61	lpg1320	type II protein secretion LspD
AVR58_06580	-2.05619	5.67962	1.5e-24	4.09e-24	lpg1321	oxidoreductase
AVR58_06590	-1.85293	4.08763	2.9e-14	5.73e-14	lpg1323	MFS transporter
AVR58_06610	-4.07027	2.39463	6.35e-13	1.2e-12	lpg1327	protein of unknown function
AVR58_06615	-4.87381	7.1225	4.38e-126	9.06e-125	lpg1328	Thaumatin family protein
AVR58_06620	-6.04744	6.8502	1.85e-162	5.95e-161	lpg1329	protein of unknown function
AVR58_06635	-1.55058	5.79588	5.49e-17	1.19e-16	lpg1332	polyphenol oxidase
AVR58_06640	-1.47222	5.64865	1.3e-14	2.6e-14	lpg1333	RNA pseudouridine synthase
AVR58_06650	1.64946	8.93348	1.8e-37	6.94e-37	lpg1335	MFS transporter
AVR58_06655	4.94155	6.33675	1.56e-69	1.26e-68	lpg1336	endopeptidase IV
AVR58_06660	2.88058	6.34663	1.33e-53	7.65e-53	lpg1337	flagellar export chaperone FliS
AVR58_06665	2.53671	9.44805	1.1e-54	6.47e-54	lpg1338	flagellar hook protein FliD
AVR58_06670	6.3144	7.76039	3.93e-250	4.4e-248	lpg1339	protein of unknown function
AVR58_06675	9.13969	12.3686	0	0	lpg1340	flagellin
AVR58_06690	2.18511	10.0782	9.67e-47	4.65e-46	lpg1343	sporulation protein
AVR58_06695	2.18394	7.45659	1.78e-53	1.02e-52	lpg1344	colicin V synthesis protein
AVR58_06700	1.91131	6.41115	1.28e-32	4.33e-32	lpg1345	nicotinate-nicotinamide nucleotide adenylyltransferase
AVR58_06710	-2.07023	4.69071	6.45e-21	1.57e-20	lpg1347	protein of unknown function
AVR58_06715	-3.65203	9.00028	1.02e-156	3.01e-155	lpg1348	leucine--tRNA ligase
AVR58_06720	-3.45362	5.01219	1.1e-51	6.03e-51	lpg1349	acyltransferase
AVR58_06725	-2.83766	10.2062	3.06e-90	3.69e-89	lpg1350	saccharopine dehydrogenase
AVR58_06730	-3.08928	9.64951	8.59e-90	1.01e-88	lpg1351	aldehyde dehydrogenase
AVR58_06735	-2.64965	9.53491	1.66e-92	2.11e-91	lpg1352	3-hydroxyacyl-CoA dehydrogenase
AVR58_06740	-3.03915	8.59623	1.67e-96	2.29e-95	lpg1353	acetyl-CoA acetyltransferase
AVR58_06750	4.2597	6.32937	7.25e-138	1.72e-136	lpg1355	protein SidG
AVR58_06755	2.23523	6.15806	6.09e-33	2.06e-32	lpg1356	protein of unknown function
AVR58_06760	1.17405	5.17074	2.26e-11	4.05e-11	lpg1357	diguanylate cyclase
AVR58_06765	2.63393	5.40277	2.24e-61	1.49e-60	lpg1358	type II secretory pathway protein
AVR58_06770	3.65736	5.73963	3.97e-97	5.52e-96	lpg1359	type II secretion system protein GspJ
AVR58_06775	4.80974	5.57737	4.81e-138	1.15e-136	lpg1360	type II secretion system protein GspI
AVR58_06780	4.61982	7.97724	1.73e-206	1.07e-204	lpg1361	type II secretion system protein GspH
AVR58_06785	4.35728	10.2555	5.61e-179	2.02e-177	lpg1362	type II secretion system protein GspG
AVR58_06795	2.3031	12.0007	5.34e-49	2.69e-48	lpg1364	glutamine synthetase
AVR58_06800	0.991354	8.42231	1.47e-13	2.85e-13	lpg1365	protein of unknown function
AVR58_06810	1.15599	4.95856	6.11e-11	1.08e-10	lpg1367	1-aminocyclopropane-1-carboxylate deaminase
AVR58_06815	3.86676	9.28107	9.38e-69	7.45e-68	lpg1368	glucosyltransferase Lgt1
AVR58_06820	2.29167	11.2829	3.73e-13	7.15e-13	lpg1369	molecular chaperone HtpG
AVR58_06825	1.81856	11.7045	5.15e-29	1.57e-28	lpg1370	Fis family transcriptional regulator
AVR58_06835	1.21866	7.41305	3.15e-22	8e-22	lpg1372	UDP-N-acetyl-D-glucosamine dehydrogenase
AVR58_06840	-1.03194	3.58104	3.83e-05	5.34e-05	lpg1373	ribonuclease HII
AVR58_06845	-1.26454	3.82379	1.62e-06	2.37e-06	lpg1374	rod shape-determining protein RodA
AVR58_06850	-1.20887	5.70696	1.02e-11	1.85e-11	lpg1375	penicillin-binding protein
AVR58_06855	1.52083	4.5939	8.48e-15	1.71e-14	lpg1376	23S rRNA (pseudouridine(1915)-N(3))-methyltransferase RlmH
AVR58_06865	5.1548	8.83915	8.21e-189	3.65e-187	lpg1378	symporter
AVR58_06870	-1.10866	8.39381	2.3e-19	5.3e-19	lpg1379	urocanate hydratase
AVR58_06875	-1.16231	7.51244	2.65e-17	5.79e-17	lpg1380	histidine ammonia-lyase
AVR58_06880	-1.14745	6.91141	5.79e-15	1.17e-14	lpg1381	aldehyde dehydrogenase
AVR58_06895	-1.10754	5.92623	8.21e-13	1.55e-12	lpg1384	DNA polymerase III subunit epsilon
AVR58_06900	3.33048	9.57038	1.16e-63	8.02e-63	lpg1385	protein of unknown function
AVR58_06905	6.68603	3.70383	7.81e-90	9.24e-89	lpg1386	endopeptidase IV
AVR58_06910	5.4841	8.65835	2.78e-264	4.41e-262	lpg1387	protein of unknown function
AVR58_06915	2.26022	9.0844	1.76e-58	1.11e-57	lpg1388	iron-sulfur cluster insertion protein ErpA
AVR58_06920	1.81465	6.63608	7.72e-30	2.41e-29	lpg1389	tRNA(5-methylaminomethyl-2-thiouridylate)- methyltransferase
AVR58_06925	2.80616	7.82344	4.25e-68	3.29e-67	lpg1390	metal-binding protein
AVR58_06955	-1.16637	9.60693	2.05e-10	3.55e-10	lpg1396	acyl carrier protein
AVR58_06970	-1.22607	5.36393	4.98e-10	8.48e-10	lpg1399	thymidylate kinase
AVR58_06975	-1.53222	6.017	8.3e-21	2.01e-20	lpg1400	DNA polymerase III subunit delta'
AVR58_06990	-1.38438	6.07271	2.39e-18	5.37e-18	lpg1403	anhydro-N-acetylmuramic acid kinase
AVR58_07000	1.84262	7.3053	1.2e-33	4.18e-33	lpg1405	multidrug transporter
AVR58_07005	-1.99839	5.71557	4.06e-32	1.35e-31	lpg1406	glycosyl transferase
AVR58_07015	1.15803	6.04815	1.36e-13	2.64e-13	lpg1408	choline kinase
AVR58_07045	-1.42718	6.52703	5.53e-23	1.45e-22	lpg1414	glycerol kinase
AVR58_07050	2.57834	10.5327	8.29e-64	5.76e-63	lpg1415	type II citrate synthase
AVR58_07055	-1.93789	5.62927	2.55e-27	7.42e-27	lpg1416	phosphorylase
AVR58_07070	-1.47702	7.23293	1.11e-16	2.39e-16	lpg1419	3-phosphoshikimate 1-carboxyvinyltransferase
AVR58_07075	-2.22377	8.24162	1.57e-45	7.33e-45	lpg1420	cytidylate kinase
AVR58_07080	-1.13185	11.1581	4.92e-19	1.13e-18	lpg1421	30S ribosomal protein S1
AVR58_07085	-1.61326	5.42121	2.68e-12	4.97e-12	lpg1422	hypothetical protein
AVR58_07095	-1.00499	7.6426	4.71e-15	9.57e-15	lpg1424	aminotransferase DegT
AVR58_07100	-1.26834	5.27537	1.48e-09	2.47e-09	lpg1425	orotidine 5'-phosphate decarboxylase
AVR58_07105	-1.51168	7.18592	1.15e-24	3.16e-24	lpg1426	phospholipase
AVR58_07110	-1.66679	5.6742	3.25e-20	7.73e-20	lpg1427	short-chain dehydrogenase
AVR58_07115	-2.22513	4.63194	7.86e-20	1.85e-19	lpg1428	pilus assembly protein
AVR58_07120	-1.48658	3.55207	3.8e-09	6.23e-09	lpg1429	4-hydroxybenzoate synthetase
AVR58_07135	-1.50183	5.91645	7.79e-20	1.84e-19	lpg1432	FAD-binding protein
AVR58_07140	-2.70116	3.90424	5.61e-24	1.51e-23	lpg1433	deoxyribose-phosphate aldolase
AVR58_07145	-2.99008	4.89064	4.95e-36	1.82e-35	lpg1434	purine-nucleoside phosphorylase
AVR58_07150	-2.32295	4.43018	8.69e-25	2.39e-24	lpg1435	cytidine deaminase
AVR58_07160	-1.82747	4.94716	4.73e-18	1.05e-17	lpg1437	histidine kinase
AVR58_07170	-1.61587	6.40019	8.77e-22	2.19e-21	lpg1439	magnesium/cobalt efflux protein
AVR58_07175	-1.70799	5.60414	7.11e-20	1.68e-19	lpg1440	rRNA maturation factor
AVR58_07185	0.953281	6.96568	1.9e-11	3.43e-11	lpg1442	phosphoesterase
AVR58_07210	-1.43314	5.85758	5.04e-15	1.02e-14	lpg1447	pseudouridine synthase
AVR58_07225	-0.962949	3.93017	0.00044578	0.000586154	lpg1450	2OG-Fe(II) oxygenase superfamily protein
AVR58_07230	2.8333	6.9269	2.4e-35	8.64e-35	lpg1451	kinase inhibitor
AVR58_07235	-3.51489	4.89828	1.55e-50	8.18e-50	lpg1452	lipase
AVR58_07240	4.28166	8.85193	7.83e-169	2.69e-167	lpg1453	protein of unknown function
AVR58_07245	2.90806	6.62208	1.02e-76	9.45e-76	lpg1454	multidrug transporter
AVR58_07250	1.07815	6.77891	1.78e-11	3.21e-11	lpg1455	phospholipase
AVR58_07260	-1.4189	7.06821	1.07e-18	2.43e-18	lpg1457	(p)ppGpp synthetase
AVR58_07270	-1.59922	7.65019	6.66e-30	2.09e-29	lpg1459	glutamate-pyruvate aminotransferase
AVR58_07275	-3.24975	5.13896	3.18e-52	1.78e-51	lpg1460	protein of unknown function
AVR58_07280	-3.04587	6.37644	1.38e-65	9.86e-65	lpg1461	single-stranded-DNA-specific exonuclease RecJ
AVR58_07290	-2.27887	8.7211	1.05e-68	8.33e-68	lpg1463	preprotein translocase subunit SecA
AVR58_07295	-2.66538	5.12911	5.44e-33	1.85e-32	lpg1464	DNA mismatch repair protein MutT
AVR58_07300	-1.11631	4.97282	5.17e-10	8.79e-10	lpg1465	protein of unknown function
AVR58_07305	-4.24075	5.23585	1.73e-63	1.2e-62	lpg1466	cell division protein ZapD
AVR58_07310	-1.96192	3.92455	2.02e-12	3.76e-12	lpg1467	dephospho-CoA kinase
AVR58_07315	-0.986917	5.36694	1.17e-08	1.88e-08	lpg1468	protein of unknown function
AVR58_07320	-1.03068	5.1372	2.31e-09	3.83e-09	lpg1469	diguanylate phosphodiesterase
AVR58_07325	-2.10432	5.8875	1.44e-37	5.54e-37	lpg1470	peptidase S13
AVR58_07330	-4.34122	5.2269	8.5e-68	6.52e-67	lpg1471	adenosylmethionine-8-amino-7-oxononanoate aminotransferase
AVR58_07335	-5.39033	7.0261	3.12e-140	7.6e-139	lpg1472	biotin synthase
AVR58_07340	-4.5818	5.40255	1.05e-74	9.24e-74	lpg1473	8-amino-7-oxononanoate synthase
AVR58_07345	-4.26929	3.50821	3.04e-26	8.62e-26	lpg1474	pimelyl-ACP methyl ester esterase
AVR58_07350	-3.72991	4.6747	7.17e-45	3.31e-44	lpg1475	ATP-dependent dethiobiotin synthetase BioD
AVR58_07370	-1.84785	6.18427	7.98e-24	2.14e-23	lpg1479	mechanosensitive ion channel protein MscS
AVR58_07375	-1.77857	3.1252	6.79e-10	1.15e-09	lpg1480	DNA mismatch repair protein MutH
AVR58_07380	-1.83946	4.85256	4.15e-13	7.93e-13	lpg1481	protein of unknown function
AVR58_07385	-1.16869	7.43579	6.54e-10	1.1e-09	lpg1482	protein of unknown function
AVR58_07395	1.90122	3.31073	1.23e-15	2.55e-15	lpg1484	protein of unknown function
AVR58_07400	3.79649	6.58073	5.4e-66	3.95e-65	lpg1485	hypothetical protein
AVR58_07415	2.00112	5.59099	8.59e-36	3.14e-35	lpg1488	protein of unknown function
AVR58_07420	1.55369	6.11611	1.35e-24	3.69e-24	lpg1489	protein of unknown function
AVR58_07425	2.25409	6.66525	2.6e-54	1.52e-53	lpg1490	adenylate cyclase
AVR58_07430	5.2635	9.16997	1.06e-192	5.09e-191	lpg1491	protein of unknown function
AVR58_07435	1.14073	5.71304	5.55e-10	9.41e-10	lpg1492	spectinomycin phosphotransferase
AVR58_07445	2.30114	6.80894	3.64e-44	1.66e-43	lpg1495	peptidase
AVR58_07450	4.85312	6.35237	4.92e-97	6.81e-96	lpg1496	protein of unknown function
AVR58_07470	1.97901	6.7688	4.03e-36	1.49e-35	lpg1500	C-factor
AVR58_07475	-1.23365	3.65907	6.58e-07	9.8e-07	lpg1501	ribosomal-protein-alanine acetyltransferase
AVR58_07480	-2.78828	8.41673	2.44e-86	2.72e-85	lpg1502	dihydrolipoamide dehydrogenase
AVR58_07485	-1.89562	8.13248	1.43e-43	6.43e-43	lpg1503	dihydrolipoamide acetyltransferase
AVR58_07490	-1.6065	8.99244	1.01e-33	3.54e-33	lpg1504	pyruvate dehydrogenase
AVR58_07500	-1.30653	5.93116	1.39e-12	2.6e-12	lpg1506	hypothetical protein
AVR58_07510	-1.1673	5.74557	1.73e-10	3e-10	lpg1508	protein of unknown function
AVR58_07515	-2.03345	7.7443	2.99e-49	1.52e-48	lpg1509	D-alanyl-D-alanine carboxypeptidase
AVR58_07520	-2.52918	6.00296	4.14e-42	1.8e-41	lpg1510	D-amino acid aminotransferase
AVR58_07525	-2.3594	3.25187	2.36e-08	3.74e-08	-	protein of unknown function
AVR58_07530	-1.58062	5.69534	2.33e-20	5.58e-20	lpg1511	lipoate--protein ligase
AVR58_07535	-2.50849	6.09588	1.17e-46	5.63e-46	lpg1512	protein of unknown function
AVR58_07540	-1.99497	6.24425	1.35e-30	4.3e-30	lpg1513	Legionella secretion system protein Z
AVR58_07545	-1.90733	5.9002	1.96e-31	6.38e-31	lpg1514	protein of unknown function
AVR58_07555	-1.31856	4.10713	3.04e-08	4.8e-08	lpg1517	hemolysin secretion protein D
AVR58_07565	-4.04263	6.59318	1.16e-111	2.03e-110	lpg1519	hypoxanthine-guanine phosphoribosyltransferase
AVR58_07570	-3.90875	6.43886	1.8e-100	2.65e-99	lpg1520	protein of unknown function
AVR58_07575	-3.41897	5.39713	1.03e-51	5.7e-51	lpg1521	methyltransferase
AVR58_07580	1.00582	7.26781	1.22e-12	2.29e-12	lpg1522	type IV-A pilus assembly ATPase PilB
AVR58_07595	-1.14517	5.33892	8e-08	1.25e-07	lpg1525	CAAX protease
AVR58_07600	-2.37285	6.67008	8.16e-27	2.35e-26	lpg1526	protein of unknown function
AVR58_07605	-1.03077	4.15782	3.44e-06	4.99e-06	lpg1527	hypothetical protein
AVR58_07610	-1.99233	5.64906	1.41e-18	3.19e-18	lpg1528	phosphoenolpyruvate synthase regulatory protein
AVR58_07615	-2.48309	8.52142	1.53e-79	1.49e-78	lpg1529	2-methylcitrate dehydratase
AVR58_07620	-1.46948	8.82036	1.05e-28	3.19e-28	lpg1530	2-methylcitrate synthase
AVR58_07625	-1.67189	5.9289	2.85e-20	6.81e-20	lpg1531	isomerase
AVR58_07630	-3.74549	5.73714	1.56e-65	1.11e-64	lpg1532	FAD-dependent cmnm(5)s(2)U34 oxidoreductase
AVR58_07635	-3.39423	7.42362	8.91e-113	1.6e-111	lpg1533	MFS transporter
AVR58_07640	-3.30035	6.83632	1.22e-86	1.36e-85	lpg1534	glutamate-1-semialdehyde aminotransferase
AVR58_07645	-3.58098	4.07121	2.67e-32	8.91e-32	lpg1535	rubredoxin
AVR58_07650	-1.99385	3.64073	3.39e-12	6.26e-12	lpg1536	hypothetical protein
AVR58_07655	-3.12903	5.44231	7.96e-51	4.28e-50	lpg1537	hypothetical protein
AVR58_07660	-3.40253	7.05306	3.15e-95	4.2e-94	lpg1538	poly(A) polymerase
AVR58_07665	-2.65682	3.36256	5.98e-18	1.33e-17	lpg1539	2-amino-4-hydroxy-6- hydroxymethyldihydropteridine pyrophosphokinase
AVR58_07675	-2.85364	7.02648	5.81e-55	3.43e-54	lpg1541	ribosome biogenesis GTPase Der
AVR58_07680	-2.16976	7.7334	4.88e-59	3.11e-58	lpg1542	outer membrane protein assembly factor BamB
AVR58_07685	-1.59954	7.44248	2.15e-28	6.46e-28	lpg1543	protein of unknown function
AVR58_07710	1.71613	9.83233	5.1e-36	1.87e-35	lpg1548	nucleoside-diphosphate kinase
AVR58_07720	1.85054	6.75142	5.1e-35	1.82e-34	lpg1550	tRNA hydroxylase
AVR58_07725	3.81536	10.9827	4.64e-143	1.17e-141	lpg1551	hydrolase
AVR58_07745	1.11072	3.5197	5.19e-05	7.17e-05	lpg1555	ABC transporter substrate-binding protein
AVR58_07750	-1.75933	4.01903	2.33e-13	4.49e-13	lpg1556	putative Nudix hydrolase NudL
AVR58_07760	-1.47276	8.85449	3.02e-30	9.51e-30	lpg1558	pyruvate dehydrogenase (acetyl-transferring) E1 component subunit alpha
AVR58_07765	-1.74775	8.23466	1.88e-39	7.55e-39	lpg1559	2-oxoisovalerate dehydrogenase
AVR58_07770	-1.85451	8.21719	1.23e-33	4.26e-33	lpg1560	branched-chain alpha-keto acid dehydrogenase subunit E2
AVR58_07780	-2.2615	6.22791	5.27e-46	2.49e-45	lpg1562	mercuric reductase
AVR58_07795	-1.92166	4.18683	2.29e-16	4.88e-16	lpg1565	thiamine biosynthesis protein
AVR58_07800	-2.08422	2.64906	1.43e-08	2.29e-08	lpg1566	thiamine biosynthesis protein thio
AVR58_07810	-2.42956	2.9753	9.85e-11	1.72e-10	lpg1567	thiazole synthase
AVR58_07815	-2.77721	3.29921	1.16e-17	2.55e-17	lpg1568	phosphomethylpyrimidine kinase
AVR58_07825	-1.39637	5.07663	1.33e-10	2.31e-10	lpg1570	nuclease
AVR58_07840	1.01935	6.12673	6.72e-11	1.18e-10	lpg1573	protein TolR
AVR58_07845	1.44062	7.62793	7.09e-30	2.22e-29	lpg1574	Biopolymer transport protein ExbB
AVR58_07850	1.04852	6.39723	2.14e-13	4.13e-13	lpg1575	esterase
AVR58_07860	1.96496	4.05024	3.84e-19	8.83e-19	lpg1577	RNA polymerase subunit sigma
AVR58_07870	-1.8756	4.24895	3.77e-13	7.21e-13	-	Flavinator of succinate dehydrogenase/tpr repeat protein
AVR58_07890	1.59504	7.74648	1.23e-31	4.03e-31	lpg1582	peptidase
AVR58_07895	1.28455	8.25396	1.32e-20	3.16e-20	lpg1583	succinate-semialdehyde dehydrogenase
AVR58_07900	-2.3202	5.92413	1.6e-28	4.83e-28	lpg1584	phosphatidylcholine synthase
AVR58_07905	-1.04532	5.71545	3.19e-09	5.24e-09	lpg1585	enhanced entry protein EnhB
AVR58_07920	5.17838	8.62643	6.15e-202	3.5e-200	lpg1588	Dot/Icm secretion system substrate
AVR58_07925	1.05741	10.1573	2.52e-16	5.37e-16	lpg1589	50S ribosomal protein L9
AVR58_07940	1.13201	9.90218	1.14e-16	2.44e-16	lpg1592	30S ribosomal protein S6
AVR58_07960	1.21523	11.0247	5.64e-19	1.29e-18	lpg1596	crotonase
AVR58_07965	2.05531	10.9535	2.44e-52	1.37e-51	lpg1597	acetyl-CoA acetyltransferase
AVR58_07975	1.18587	2.8997	0.000647731	0.000845439	lpg1600	tRNA-Ser
AVR58_07990	2.08151	6.81442	7.34e-51	3.97e-50	lpg1603	phospholipase
AVR58_07995	3.92152	7.14168	1.21e-151	3.32e-150	lpg1604	protein of unknown function
AVR58_08000	4.48466	7.2775	4.04e-147	1.08e-145	lpg1605	protein of unknown function
AVR58_08005	-2.06238	4.28427	1.5e-20	3.59e-20	lpg1606	protein of unknown function
AVR58_08026	2.85359	1.61918	1.68e-09	2.8e-09	-	hypothetical protein
AVR58_08030	1.49514	4.93544	5.79e-10	9.81e-10	lpg1611	MerR family transcriptional regulator
AVR58_08040	1.75776	3.39529	8.97e-14	1.75e-13	lpg1613	acetyltransferase
AVR58_08045	1.468	5.11163	2.14e-15	4.41e-15	lpg1614	protein of unknown function
AVR58_08050	1.99044	5.11113	3.37e-26	9.55e-26	lpg1615	ABC transporter ATP-binding protein
AVR58_08055	2.88914	5.26184	1.48e-45	6.93e-45	lpg1616	antibiotic ABC transporter ATP-binding protein
AVR58_08080	3.94409	5.86791	3.71e-124	7.57e-123	lpg1621	type IV secretion protein Dot
AVR58_08085	1.65657	4.28265	2.79e-13	5.35e-13	lpg1622	protein of unknown function
AVR58_08100	2.01098	3.04032	6.27e-10	1.06e-09	lpg1625	protein of unknown function
AVR58_08110	1.31498	7.9148	1.49e-26	4.27e-26	lpg1627	protein of unknown function
AVR58_08120	1.39968	3.34653	5.96e-08	9.31e-08	lpg1629	Zn-dependent hydrolase
AVR58_08125	1.75256	3.28651	8.37e-13	1.58e-12	lpg1630	3-beta hydroxysteroid dehydrogenase
AVR58_08130	4.24769	5.07085	1.83e-114	3.32e-113	lpg1631	3-oxoacyl-ACP synthase
AVR58_08150	1.1927	3.9942	5.07e-07	7.61e-07	lpg1635	protein of unknown function
AVR58_08155	1.55328	4.56937	5.87e-12	1.08e-11	lpg1636	acetyltransferase
AVR58_08170	2.40888	6.75476	2.08e-40	8.67e-40	lpg1639	protein of unknown function
AVR58_08175	1.15353	5.02651	2.95e-10	5.07e-10	lpg1640	hypothetical protein
AVR58_08180	1.7845	6.02995	1.83e-26	5.22e-26	lpg1641	acylaminoacyl-peptidase
AVR58_08185	1.49725	4.61713	9.97e-19	2.26e-18	lpg1642	protein SidB
AVR58_08190	1.43883	3.80653	2.37e-09	3.93e-09	lpg1643	threonine synthase
AVR58_08200	-1.17507	5.9396	7.54e-12	1.38e-11	lpg1645	protein of unknown function
AVR58_08220	-1.39037	6.74885	2.46e-10	4.24e-10	lpg1649	myo-inosose-2 dehydratase
AVR58_08225	-1.12984	7.78104	1.08e-12	2.04e-12	lpg1650	3D-(3,5/4)-trihydroxycyclohexane-1,2-dione acylhydrolase (decyclizing)
AVR58_08235	-1.10224	7.92405	2.62e-17	5.73e-17	lpg1652	inositol 2-dehydrogenase
AVR58_08240	-1.0861	7.06891	4.12e-16	8.72e-16	lpg1653	sugar:proton symporter
AVR58_08255	-1.01216	5.26417	6.38e-06	9.15e-06	lpg1656	protein of unknown function
AVR58_08270	2.66224	6.36126	6.55e-41	2.77e-40	lpg1659	protein of unknown function
AVR58_08275	1.01306	6.08548	1.35e-08	2.17e-08	lpg1660	type IV secretion protein Dot
AVR58_08285	-1.09385	4.10272	8.45e-07	1.25e-06	lpg1662	MFS transporter
AVR58_08290	-1.3405	5.39833	1.06e-10	1.85e-10	lpg1663	protein of unknown function
AVR58_08295	1.10146	5.95293	1.61e-10	2.8e-10	lpg1664	penicillin-binding protein 1C
AVR58_08320	3.02043	1.32931	5.54e-11	9.8e-11	-	hypothetical protein
AVR58_08321	2.31588	1.48893	1.41e-09	2.35e-09	-	hypothetical protein
AVR58_08325	5.54015	7.88486	1.14e-209	7.35e-208	lpg1669	alpha-amylase
AVR58_08330	6.84814	9.62312	0	0	lpg1670	protein of unknown function
AVR58_08335	4.40464	9.25819	3.46e-206	2.09e-204	lpg1671	alpha-amylase
AVR58_08340	1.56933	6.01426	1.33e-14	2.66e-14	lpg1672	phosphoribosylglycinamide formyltransferase
AVR58_08345	1.79233	8.38513	1.92e-32	6.43e-32	lpg1673	Phosphoribosylamine--glycine ligase
AVR58_08350	2.7531	9.34146	5.6e-72	4.68e-71	lpg1674	amidophosphoribosyltransferase
AVR58_08355	2.76743	9.52767	3.64e-69	2.92e-68	lpg1675	phosphoribosylaminoimidazolesuccinocarboxamide synthase
AVR58_08380	1.56843	11.5051	7.93e-21	1.92e-20	-	hypothetical protein
AVR58_08385	-1.53898	7.96857	3.56e-20	8.45e-20	lpg1680	disulfide bond formation protein DsbD
AVR58_08386	-1.10902	4.16782	8.19e-05	0.000112126	lpg1681	hypothetical protein
AVR58_08395	3.64418	5.3262	7.08e-50	3.68e-49	lpg1683	protein of unknown function
AVR58_08400	5.03942	8.4923	8.46e-240	7.98e-238	lpg1684	protein of unknown function
AVR58_08405	4.96647	8.17075	1.09e-191	5.12e-190	lpg1685	hypothetical protein
AVR58_08410	3.20852	3.5867	1.32e-40	5.54e-40	lpg1686	hypothetical protein
AVR58_08415	-1.63041	7.03632	8.16e-19	1.85e-18	lpg1687	protein of unknown function
AVR58_08435	1.56315	6.40902	1.52e-23	4.04e-23	lpg1691	transporter
AVR58_08445	1.27624	4.45088	5.21e-11	9.23e-11	lpg1694	transposase
AVR58_08450	1.93227	10.1977	2.71e-50	1.41e-49	lpg1696	integrase
AVR58_08455	4.11829	7.1788	1.52e-181	5.95e-180	lpg1697	protein of unknown function
AVR58_08460	-0.980928	6.09238	2.64e-07	4.01e-07	lpg1698	protein convertase
AVR58_08465	-1.54323	5.64408	5.78e-17	1.25e-16	lpg1699	bifunctional 3-demethylubiquinone 3-O-methyltransferase/2-octaprenyl-6-hydroxy phenol methylase
AVR58_08470	-2.23271	5.14622	1.91e-27	5.58e-27	lpg1700	uracil-DNA glycosylase
AVR58_08475	-0.979478	5.79412	6.52e-07	9.72e-07	lpg1701	kinectin 1
AVR58_08480	5.21087	9.74288	2.14e-209	1.35e-207	lpg1702	type IV secretion protein Dot
AVR58_08485	-1.70546	4.7519	3.87e-17	8.41e-17	lpg1703	DNA polymerase V, subunit C
AVR58_08490	1.07607	3.10004	0.000458439	0.000602275	lpg1704	DNA polymerase V
AVR58_08495	-4.22995	6.47322	1.61e-92	2.06e-91	lpg1705	carboxypeptidase
AVR58_08500	-5.10951	5.54616	7e-85	7.52e-84	lpg1706	arginine N-succinyltransferase
AVR58_08505	-5.59989	7.19436	6.75e-141	1.66e-139	lpg1707	N-succinylglutamate 5-semialdehyde dehydrogenase
AVR58_08510	-4.55121	6.63696	1.93e-79	1.88e-78	lpg1708	succinylarginine dihydrolase
AVR58_08515	-1.34553	4.74542	1.4e-06	2.07e-06	lpg1709	protein of unknown function
AVR58_08525	-2.80511	7.08944	1.3e-67	9.85e-67	lpg1711	ribosome recycling factor
AVR58_08530	-3.14975	7.64671	1.71e-75	1.54e-74	lpg1712	UMP kinase
AVR58_08535	-3.53614	8.44297	7.91e-79	7.58e-78	lpg1713	elongation factor Ts
AVR58_08540	-2.77254	9.12369	9.03e-77	8.36e-76	lpg1714	30S ribosomal protein S2
AVR58_08555	4.24105	6.23832	1.89e-73	1.63e-72	lpg1717	type IV secretion protein Dot
AVR58_08560	6.04132	9.3556	6.07e-227	5.09e-225	lpg1718	histone-lysine N-methyltransferase substrate of the Dot/Icm secretion system
AVR58_08565	-3.36405	6.16392	5.26e-73	4.47e-72	lpg1719	methionine aminopeptidase
AVR58_08570	-1.3234	6.19135	6.32e-13	1.2e-12	lpg1720	bifunctional uridylyltransferase/uridylyl-removing protein
AVR58_08575	2.3088	6.01789	1.01e-37	3.93e-37	lpg1721	adenosine deaminase
AVR58_08580	2.11783	9.51405	2.86e-56	1.73e-55	lpg1722	GMP synthase
AVR58_08585	3.01316	10.1533	3.12e-94	4.09e-93	lpg1723	IMP dehydrogenase
AVR58_08590	-1.29114	8.8065	1.03e-22	2.67e-22	lpg1724	septum site-determining protein MinD
AVR58_08610	-1.88466	6.70901	5.21e-31	1.68e-30	lpg1728	protein of unknown function
AVR58_08615	-1.04197	6.8856	4.23e-15	8.63e-15	lpg1729	glycerol-3-phosphate ABC transporter ATP-binding protein
AVR58_08620	-1.23139	5.38881	7.13e-10	1.2e-09	lpg1730	glycerol-3-phosphate transporter
AVR58_08630	-1.03093	5.92407	3.14e-07	4.76e-07	lpg1732	Quinone oxidoreductase 1
AVR58_08635	-1.46491	5.76706	3.33e-11	5.93e-11	lpg1733	ClC family H(+)/Cl(-) exchange transporter
AVR58_08640	-1.64676	7.94066	3.29e-37	1.26e-36	lpg1734	anthranilate synthase
AVR58_08645	2.3929	7.29586	6.23e-43	2.73e-42	lpg1735	glutamyl-tRNA amidotransferase
AVR58_08650	1.41285	7.60494	1.64e-26	4.68e-26	lpg1736	glutamyl-tRNA amidotransferase
AVR58_08655	1.23093	7.18131	4.73e-16	9.99e-16	lpg1737	glutamyl-tRNA amidotransferase
AVR58_08660	-1.86159	6.60657	1.92e-19	4.45e-19	lpg1738	protein of unknown function
AVR58_08670	-1.27442	6.68872	5.85e-15	1.18e-14	lpg1740	hypothetical protein
AVR58_08675	-1.06692	6.8741	8.45e-10	1.42e-09	lpg1741	protein of unknown function
AVR58_08676	4.40673	2.04567	1.19e-23	3.17e-23	lpg1742	hypothetical protein
AVR58_08680	4.34652	12.1247	1.69e-190	7.6e-189	lpg1743	Fis family transcriptional regulator
AVR58_08685	1.27561	6.75024	1.74e-10	3.01e-10	lpg1744	heme biosynthesis protein HemY
AVR58_08690	1.19767	5.88698	3.39e-12	6.26e-12	lpg1745	protein of unknown function
AVR58_08705	1.44564	6.84956	1.34e-17	2.95e-17	lpg1748	inositol monophosphatase
AVR58_08710	-1.82943	6.59534	1.19e-36	4.46e-36	lpg1749	signal peptide peptidase SppA
AVR58_08715	4.25318	11.3834	1.01e-36	3.8e-36	lpg1750	ATP-dependent chaperone ClpB
AVR58_08730	-1.77027	6.76264	2.22e-35	8.01e-35	lpg1753	UDP-N-acetylmuramate:L-alanyl-gamma-D-glutamyl- meso-diaminopimelate ligase
AVR58_08740	-0.998318	7.61752	3.23e-08	5.1e-08	lpg1755	protein of unknown function
AVR58_08760	-1.74065	7.94384	1.13e-39	4.57e-39	lpg1759	flagellar motor switch protein FliG
AVR58_08765	-1.06456	7.80763	3.04e-14	6.01e-14	lpg1760	flagellar M-ring protein FliF
AVR58_08770	-1.2139	7.24505	1.82e-13	3.52e-13	lpg1761	flagellar hook-basal body protein FliE
AVR58_08785	-1.23496	5.6976	8.4e-08	1.31e-07	lpg1764	recombination factor protein RarA
AVR58_08790	-1.35537	6.4221	8.48e-17	1.83e-16	lpg1765	outer membrane lipoprotein carrier protein LolA
AVR58_08795	-1.15768	8.0936	1.97e-12	3.68e-12	lpg1766	cell division protein FtsK
AVR58_08800	1.06016	9.25123	2.74e-14	5.41e-14	lpg1767	thioredoxin reductase
AVR58_08815	-2.15647	6.35608	5.44e-28	1.61e-27	lpg1770	translation initiation factor IF-1
AVR58_08820	-1.22	7.73289	1.36e-20	3.26e-20	lpg1771	metalloprotease PmbA
AVR58_08835	1.47995	12.7319	1.11e-22	2.87e-22	lpg1774	ribonucleotide-diphosphate reductase subunit alpha
AVR58_08845	1.63008	7.36344	2.74e-27	7.97e-27	lpg1776	hypothetical protein
AVR58_08865	1.91281	6.42333	7.58e-38	2.95e-37	lpg1780	flagellar motor protein MotD
AVR58_08870	2.68296	7.35783	2.53e-75	2.24e-74	lpg1781	flagellar motor protein
AVR58_08875	3.02024	8.76423	7.04e-95	9.28e-94	lpg1782	flagellar biosynthesis sigma factor
AVR58_08880	2.89235	9.77977	3.43e-43	1.52e-42	lpg1783	cobyrinic acid a,c-diamide synthase
AVR58_08885	3.36328	9.6609	6.81e-88	7.82e-87	lpg1784	flagellar biosynthesis protein FlhF
AVR58_08895	1.39239	6.56119	1.76e-20	4.21e-20	lpg1786	flagellar biosynthetic protein FlhB
AVR58_08900	1.4961	6.33409	9.18e-15	1.85e-14	lpg1787	flagellar biosynthetic protein FliR
AVR58_08905	1.46415	6.03898	3.15e-11	5.61e-11	lpg1788	flagellar biosynthetic protein FliQ
AVR58_08910	1.58801	6.98035	3.56e-22	9.01e-22	lpg1789	flagellar biosynthesis protein flip
AVR58_08915	1.83778	7.86648	5.89e-28	1.75e-27	lpg1790	flagellar assembly protein FliO
AVR58_08920	2.00599	8.62698	3.95e-38	1.55e-37	lpg1791	Flagellar motor switch protein FliN
AVR58_08925	2.03475	9.49741	1.38e-29	4.26e-29	lpg1792	flagellar motor switch protein FliM
AVR58_08930	4.13363	2.17005	6.34e-13	1.2e-12	lpg1793	hypothetical protein
AVR58_08935	-2.75478	5.14588	7.04e-33	2.38e-32	lpg1794	L-gululonolactone oxidase
AVR58_08940	-1.31339	4.05767	8.46e-08	1.31e-07	lpg1795	short-chain dehydrogenase
AVR58_08960	1.39908	6.16001	4.63e-18	1.03e-17	lpg1798	protein of unknown function
AVR58_08965	1.97505	4.32853	1.12e-16	2.41e-16	-	hypothetical protein
AVR58_08970	-1.06946	8.6794	8.62e-12	1.57e-11	lpg1799	alanine--tRNA ligase
AVR58_08995	1.49115	8.93976	3.85e-19	8.86e-19	-	protein of unknown function
AVR58_09010	-1.41608	5.6523	5.76e-16	1.21e-15	lpg1807	protein of unknown function
AVR58_09015	-1.74207	5.87567	7.54e-19	1.71e-18	lpg1808	delta-aminolevulinic acid dehydratase
AVR58_09020	-2.4728	9.47879	4.68e-68	3.61e-67	lpg1809	protein of unknown function
AVR58_09035	-1.18344	6.36777	7.93e-14	1.56e-13	lpg1812	ATP-dependent DNA helicase
AVR58_09040	-1.19435	6.09446	1.93e-14	3.86e-14	lpg1813	ATPase
AVR58_09045	-2.03063	5.20229	7.8e-21	1.89e-20	lpg1814	protein of unknown function
AVR58_09050	-1.32574	4.72925	2.69e-11	4.81e-11	lpg1815	transcriptional regulator
AVR58_09060	-1.61471	6.50516	4.63e-21	1.13e-20	lpg1817	protein of unknown function
AVR58_09065	-2.00293	5.11455	1.22e-17	2.69e-17	lpg1818	tetraacyldisaccharide 4'-kinase
AVR58_09070	-1.31617	6.98928	1.11e-15	2.3e-15	lpg1819	lipid A export permease/ATP-binding protein MsbA
AVR58_09105	-1.45603	6.1244	2.52e-18	5.65e-18	lpg1826	hypothetical protein
AVR58_09110	-1.57557	8.52696	5.75e-31	1.85e-30	lpg1827	methylcrotonoyl-CoA carboxylase
AVR58_09115	-2.12575	6.84948	3.44e-26	9.73e-26	lpg1828	gamma-carboxygeranoyl-CoA hydratase
AVR58_09120	-2.13142	7.59951	5.59e-51	3.03e-50	lpg1829	3-methylcrotonyl-CoA carboxylase
AVR58_09125	-1.42155	5.29539	2.68e-14	5.3e-14	lpg1830	hydroxymethylglutaryl-CoA lyase
AVR58_09135	-2.52964	5.77569	1.47e-35	5.33e-35	lpg1832	VirK protein
AVR58_09150	-1.30604	6.19149	1.07e-14	2.15e-14	lpg1835	protein of unknown function
AVR58_09155	1.52127	7.2668	1.31e-21	3.25e-21	lpg1836	protein of unknown function
AVR58_09156	-2.04528	6.55945	5.56e-31	1.79e-30	-	protein of unknown function
AVR58_09160	-1.99907	5.89439	2.11e-27	6.17e-27	lpg1837	SAM-dependent methyltransferase
AVR58_09165	-2.92947	3.70874	4.68e-20	1.11e-19	lpg1838	histidinol-phosphatase
AVR58_09170	-3.04264	7.76683	4.15e-87	4.7e-86	lpg1839	glycine--tRNA ligase subunit beta
AVR58_09175	-2.32075	6.73939	2.41e-28	7.24e-28	lpg1840	glycine--tRNA ligase subunit alpha
AVR58_09180	-2.32752	9.36339	1.56e-48	7.83e-48	lpg1841	protein of unknown function
AVR58_09185	-1.98117	6.63864	3.09e-35	1.11e-34	lpg1842	DNA helicase II
AVR58_09190	-1.67987	7.25242	1.82e-25	5.07e-25	lpg1843	proline iminopeptidase
AVR58_09195	-1.733	4.69742	2.73e-12	5.06e-12	lpg1844	D-tyrosyl-tRNA(Tyr) deacylase
AVR58_09200	-2.51856	6.81168	1.41e-44	6.47e-44	lpg1845	ABC transporter
AVR58_09205	-1.98367	6.03585	4.4e-28	1.31e-27	lpg1846	glutathione synthetase
AVR58_09210	-1.67959	7.12498	5.7e-24	1.53e-23	lpg1847	glutamate--cysteine ligase
AVR58_09215	-2.23303	4.14073	2.81e-22	7.13e-22	lpg1848	multidrug ABC transporter permease
AVR58_09220	-2.99749	4.61103	1.05e-36	3.94e-36	lpg1849	hypothetical protein
AVR58_09225	-3.03471	5.22305	7.41e-42	3.2e-41	lpg1850	sulfurtransferase
AVR58_09230	1.80276	11.2395	8.3e-23	2.15e-22	lpg1851	protein of unknown function
AVR58_09235	-3.04205	5.28592	1.3e-43	5.85e-43	lpg1852	Alkaline phosphatase PafA precursor
AVR58_09260	1.47901	7.62926	6.13e-18	1.36e-17	lpg1857	tRNA-Val
AVR58_09265	1.6622	13.7104	1.37e-21	3.4e-21	lpg1858	DNA-binding protein HU-beta
AVR58_09270	0.981574	10.9514	4.06e-13	7.76e-13	lpg1859	DNA-binding protein
AVR58_09275	1.39589	11.193	6.67e-20	1.57e-19	lpg1860	ATP-dependent Clp protease ATP-binding subunit ClpX
AVR58_09280	1.78297	11.1775	3.64e-33	1.25e-32	lpg1861	ATP-dependent Clp protease proteolytic subunit
AVR58_09285	1.11537	11.4294	1.22e-15	2.53e-15	lpg1862	trigger factor
AVR58_09290	1.52998	5.69285	5.35e-05	7.39e-05	lpg1863	tRNA-Leu
AVR58_09295	1.93301	5.96478	2.97e-24	8.06e-24	lpg1864	tRNA-His
AVR58_09300	1.98013	6.45689	3.75e-12	6.92e-12	lpg1865	tRNA-Arg
AVR58_09315	1.58055	9.32404	1.13e-30	3.61e-30	lpg1868	ABC transporter ATP-binding protein
AVR58_09320	-1.89582	6.23265	2.43e-27	7.08e-27	lpg1869	ribonuclease III
AVR58_09325	-1.22729	5.67999	4.46e-11	7.91e-11	lpg1870	protein of unknown function
AVR58_09330	-1.8538	6.58456	9.24e-33	3.12e-32	lpg1871	S26 family signal peptidase
AVR58_09335	-2.43815	8.69134	1.16e-66	8.65e-66	lpg1872	elongation factor 4
AVR58_09340	-1.13265	7.50366	1.07e-12	2.01e-12	lpg1873	lytic transglycosylase
AVR58_09345	-1.40637	6.65639	5.32e-18	1.18e-17	lpg1874	general secretion pathway protein GspL
AVR58_09355	3.52908	5.85339	1.87e-61	1.25e-60	lpg1876	protein of unknown function
AVR58_09365	1.49331	2.34069	0.000166163	0.000223849	lpg1878	tRNA-Glu
AVR58_09395	-1.10772	7.92047	3.73e-15	7.63e-15	lpg1884	microtubule-binding protein
AVR58_09400	3.77351	4.47346	1.77e-62	1.2e-61	lpg1885	hypothetical protein
AVR58_09405	-1.29486	4.00994	1.71e-08	2.72e-08	lpg1886	acylphosphatase
AVR58_09410	1.22009	8.26308	9.01e-11	1.58e-10	lpg1887	protein of unknown function
AVR58_09420	3.23583	12.0004	1.07e-84	1.14e-83	lpg1889	lipase
AVR58_09425	4.4559	8.21771	1.9e-205	1.13e-203	lpg1890	secretion system protein
AVR58_09440	4.59333	9.25885	9.27e-155	2.66e-153	lpg1893	MFS transporter
AVR58_09445	-1.08452	5.51441	1.05e-08	1.7e-08	lpg1894	chloride channel protein
AVR58_09450	2.35299	5.80301	1.31e-22	3.37e-22	lpg1895	hypothetical protein
AVR58_09460	-1.05647	6.43277	1.11e-10	1.94e-10	lpg1897	potassium transporter
AVR58_09486	7.30376	7.26671	1.87e-185	7.94e-184	-	hypothetical protein
AVR58_09490	5.96047	7.11652	3.92e-183	1.6e-181	lpg1903	hydrolase
AVR58_09495	2.97379	5.93398	1.95e-43	8.67e-43	lpg1904	hypothetical protein
AVR58_09500	1.8343	6.05784	3.35e-26	9.49e-26	lpg1905	GDA1/CD39 (nucleoside phosphatase) family protein
AVR58_09505	1.04467	5.91599	7.57e-08	1.18e-07	lpg1906	diaminobutyrate-2-oxoglutarate aminotransferase
AVR58_09520	-1.4743	5.18598	7.99e-14	1.56e-13	lpg1909	protein of unknown function
AVR58_09525	-1.53444	5.00652	1.23e-15	2.55e-15	lpg1910	D-alanyl-D-alanine carboxypeptidase
AVR58_09530	-1.59828	8.17087	2.16e-31	7.03e-31	lpg1911	glutamate--tRNA ligase
AVR58_09540	-1.39796	8.30647	1.53e-19	3.54e-19	lpg1913	6-phosphofructokinase
AVR58_09550	1.81664	11.4715	1.46e-27	4.28e-27	lpg1915	pilus assembly protein
AVR58_09555	-1.38206	5.16487	1.08e-13	2.11e-13	lpg1916	Crp/Fnr family transcriptional regulator
AVR58_09560	1.70461	6.53958	7.06e-29	2.15e-28	lpg1917	transporter
AVR58_09565	6.22748	9.02613	6.87e-245	6.91e-243	lpg1918	endoglucanase
AVR58_09595	1.11374	5.06639	1.87e-11	3.37e-11	lpg1924	protein of unknown function
AVR58_09600	1.20415	7.81042	5.9e-15	1.19e-14	lpg1925	protein of unknown function
AVR58_09605	1.73825	6.17086	5.49e-27	1.59e-26	lpg1926	pilus assembly protein PilZ
AVR58_09620	1.9388	2.01571	5.16e-10	8.78e-10	lpg1929	tRNA-Phe
AVR58_09625	3.26995	5.35554	1.52e-69	1.22e-68	lpg1930	serine kinase
AVR58_09630	2.84843	2.41287	5.48e-16	1.15e-15	lpg1931	hypothetical protein
AVR58_09635	-4.5373	3.31504	9.68e-23	2.5e-22	-	hypothetical protein
AVR58_09640	2.24922	2.35159	2.27e-15	4.67e-15	lpg1933	hypothetical protein
AVR58_09645	1.1549	4.54803	3.68e-09	6.04e-09	lpg1934	HipA protein
AVR58_09655	-1.44503	5.78085	9.26e-13	1.74e-12	lpg1936	SAM-dependent methyltransferase
AVR58_09660	-1.49219	5.20636	2.74e-16	5.83e-16	lpg1937	pyoverdine biosynthesis regulator SyrP
AVR58_09665	1.42097	3.78316	2.69e-10	4.62e-10	lpg1938	CoF synthetase
AVR58_09675	-2.22166	5.7082	6.76e-34	2.38e-33	lpg1940	peptide synthetase
AVR58_09680	-1.39577	5.87048	1.14e-15	2.36e-15	lpg1941	acyl-CoA dehydrogenase
AVR58_09690	-2.02768	5.2441	1.19e-23	3.17e-23	lpg1943	protein of unknown function
AVR58_09700	-1.91047	6.54215	1.4e-28	4.22e-28	lpg1945	3',5'-cyclic-nucleotide phosphodiesterase
AVR58_09710	1.50554	1.51197	0.000100386	0.000136762	lpg1947	hypothetical protein
AVR58_09715	4.12287	6.46108	6.5e-102	9.86e-101	lpg1948	hypothetical protein
AVR58_09720	1.8964	4.0645	4.12e-17	8.95e-17	lpg1949	protein of unknown function
AVR58_09725	2.30703	6.88126	9.18e-43	4.02e-42	lpg1950	RalF
AVR58_09735	-1.82145	4.27398	2.34e-14	4.64e-14	lpg1952	3',5'-cyclic-nucleotide phosphodiesterase
AVR58_09750	-2.19799	4.00529	3.3e-13	6.32e-13	lpg1955	permease
AVR58_09755	-2.25958	5.48767	1.12e-36	4.19e-36	lpg1956	dipeptide epimerase
AVR58_09760	-2.99168	4.7262	5.83e-40	2.39e-39	lpg1957	EbhA
AVR58_09765	2.22679	4.1544	4.11e-18	9.19e-18	lpg1958	hypothetical protein
AVR58_09775	4.73572	7.27596	3.82e-159	1.15e-157	lpg1960	protein of unknown function
AVR58_09780	1.35737	6.80614	4.96e-16	1.05e-15	lpg1961	glycosyltransferase
AVR58_09785	-1.67249	6.28569	7.45e-22	1.87e-21	lpg1962	peptidylprolyl isomerase
AVR58_09795	-2.96041	5.20812	2.44e-28	7.31e-28	lpg1964	protein of unknown function
AVR58_09800	6.15069	9.50823	1.32e-285	3.31e-283	lpg1965	type IV secretion protein Dot
AVR58_09805	2.30891	6.11186	2.98e-47	1.44e-46	lpg1966	type IV secretion protein Dot
AVR58_09810	2.41481	4.94149	8.68e-34	3.04e-33	-	protein of unknown function
AVR58_09820	-1.16538	4.09361	3.31e-05	4.64e-05	lpg1968	protein of unknown function
AVR58_09825	2.96984	2.18635	1.24e-21	3.09e-21	-	hypothetical protein
AVR58_09835	-1.93881	5.49746	2.48e-22	6.32e-22	lpg1970	glutathione S-transferase
AVR58_09840	-1.95024	6.21668	1.77e-26	5.04e-26	lpg1971	organic hydroperoxide resistance protein
AVR58_09845	5.83521	7.86072	4.9e-241	4.77e-239	lpg1972	type IV secretion protein Dot
AVR58_09850	3.03385	5.82535	2.11e-74	1.85e-73	lpg1973	protein of unknown function
AVR58_09860	1.46646	3.07911	1.4e-09	2.35e-09	lpg1975	DNA helicase UvrB
AVR58_09870	-1.36865	3.81288	2.78e-05	3.9e-05	lpg1977	glutamine amidotransferase
AVR58_09880	-1.6815	4.8222	2.52e-09	4.17e-09	lpg1979	protein of unknown function
AVR58_09900	-1.58377	4.70552	2.89e-12	5.35e-12	lpg1983	3-hydroxy-3-methylglutaryl-CoA reductase
AVR58_09905	-1.05743	4.02047	3.98e-05	5.54e-05	lpg1984	hydantoin racemase
AVR58_09920	2.04424	2.45233	5.65e-09	9.22e-09	lpg1987	phosphohistidine phosphatase
AVR58_09925	-2.18227	4.95536	1.56e-19	3.61e-19	lpg1988	deaminase
AVR58_09935	-1.62435	5.38536	9.27e-20	2.17e-19	lpg1990	hypothetical protein
AVR58_09940	-1.74155	6.16107	2.61e-15	5.34e-15	lpg1991	hypothetical protein
AVR58_09951	2.31489	2.05457	3.67e-10	6.27e-10	-	hypothetical protein
AVR58_09955	1.08541	6.99745	1.2e-12	2.26e-12	lpg1994	protein of unknown function
AVR58_09960	-3.01053	2.99864	2.11e-15	4.34e-15	lpg1995	hypothetical protein
AVR58_09965	-2.14473	3.96874	4.95e-13	9.41e-13	lpg1996	protein of unknown function
AVR58_09970	-2.63791	4.39913	3.74e-19	8.61e-19	lpg1997	hypothetical protein
AVR58_09975	-2.93015	6.02854	1.74e-61	1.17e-60	lpg1998	histidinol-phosphate aminotransferase
AVR58_09980	-3.37673	5.48768	3.88e-51	2.11e-50	lpg1999	pterin-4-alpha-carbinolamine dehydratase
AVR58_09985	-3.54148	7.01753	4.47e-105	7.18e-104	lpg2000	preprotein translocase subunit SecF
AVR58_09990	-3.71146	8.50612	3e-130	6.48e-129	lpg2001	preprotein translocase subunit SecD
AVR58_09995	-2.94558	7.57739	1.91e-77	1.78e-76	lpg2002	preprotein translocase YidC
AVR58_10030	0.955383	9.1475	1.39e-11	2.52e-11	lpg2009	(p)ppGpp synthetase
AVR58_10045	-1.02802	6.44793	3.03e-11	5.41e-11	lpg2011	stress-induced protein
AVR58_10055	-1.4138	7.15618	5.7e-15	1.15e-14	lpg2013	type IV pili twitching motility protein PilT
AVR58_10065	-2.23916	4.74705	4.99e-15	1.01e-14	lpg2015	pyrroline-5-carboxylate reductase
AVR58_10070	-1.9601	5.68826	3e-12	5.54e-12	lpg2016	hypothetical protein
AVR58_10075	1.75518	7.47428	5.77e-26	1.62e-25	lpg2017	protein of unknown function
AVR58_10085	-1.87104	8.75931	2.51e-39	1.01e-38	lpg2019	serine metalloprotease
AVR58_10105	2.13086	9.73879	1.94e-42	8.49e-42	lpg2023	carbamoyl phosphate synthase small subunit
AVR58_10110	1.47586	8.89973	6.39e-16	1.34e-15	lpg2024	molecular chaperone DnaJ
AVR58_10115	2.6089	12.8529	9.3e-19	2.11e-18	lpg2025	molecular chaperone DnaK
AVR58_10120	2.9725	10.5055	2.06e-21	5.1e-21	lpg2026	molecular chaperone GrpE
AVR58_10130	-1.91422	5.9809	4.56e-30	1.44e-29	lpg2028	Uroporphyrinogen decarboxylase
AVR58_10150	-1.58126	5.85515	2.07e-17	4.54e-17	lpg2032	ABC transporter permease
AVR58_10155	-1.6904	6.44582	2.18e-24	5.94e-24	lpg2033	ATP-dependent DNA helicase RecG
AVR58_10170	-1.54101	4.9	6.2e-10	1.05e-09	lpg2036	septum formation protein Maf
AVR58_10175	-2.0935	7.56252	1.76e-50	9.22e-50	lpg2037	enolase
AVR58_10180	1.92634	6.02243	1.06e-31	3.49e-31	lpg2038	cell division protein FtsB
AVR58_10190	1.26589	8.44156	2.2e-23	5.81e-23	lpg2040	diphosphomevalonate decarboxylase
AVR58_10195	1.4312	7.33428	4.36e-20	1.03e-19	lpg2041	7-carboxy-7-deazaguanine synthase
AVR58_10200	1.37195	10.0373	2.85e-20	6.81e-20	lpg2042	tol-pal system protein YbgF
AVR58_10205	1.99081	11.3921	3.53e-46	1.67e-45	lpg2043	peptidoglycan-binding protein
AVR58_10230	2.39793	7.22157	8.07e-46	3.8e-45	lpg2048	protein of unknown function
AVR58_10235	3.99695	5.30846	1.26e-65	9.07e-65	lpg2049	hypothetical protein
AVR58_10240	4.33882	6.48926	5.78e-112	1.03e-110	lpg2050	hypothetical protein
AVR58_10245	2.05663	8.96444	2.85e-55	1.69e-54	lpg2051	type 2 isopentenyl-diphosphate Delta-isomerase
AVR58_10250	1.73402	9.245	8.95e-40	3.64e-39	lpg2052	hydroxymethylglutaryl-CoA reductase
AVR58_10255	2.23434	6.08491	4.8e-42	2.08e-41	lpg2053	protein of unknown function
AVR58_10260	2.89148	3.95119	8.45e-26	2.37e-25	lpg2054	tRNA-Lys
AVR58_10265	3.66063	5.00156	8.64e-51	4.62e-50	lpg2055	tRNA-Lys
AVR58_10270	4.57722	2.36635	1.36e-32	4.59e-32	lpg2056	tRNA-Arg
AVR58_10275	1.33331	6.65842	8.2e-17	1.77e-16	lpg2057	integrase
AVR58_10280	3.51337	3.63483	1.91e-30	6.06e-30	lpg2058	MerR family transcriptional regulator
AVR58_10285	5.95279	2.09266	9.19e-26	2.58e-25	-	hypothetical protein
AVR58_10290	1.30796	5.48107	9.72e-11	1.7e-10	lpg2059	XRE family transcriptional regulator
AVR58_10295	2.22803	2.07307	1.24e-08	1.99e-08	-	hypothetical protein
AVR58_10300	3.47735	6.32318	1.41e-85	1.54e-84	lpg2060	protein of unknown function
AVR58_10315	1.07272	8.59676	2.83e-11	5.05e-11	-	protein of unknown function
AVR58_10320	-2.25401	5.2343	1.32e-27	3.88e-27	lpg2063	ABC transporter ATP-binding protein
AVR58_10325	-1.25737	5.46464	6.8e-13	1.29e-12	lpg2064	ATP-binding protein
AVR58_10335	-1.54719	4.99169	2.21e-15	4.54e-15	lpg2066	acetyltransferase
AVR58_10340	-1.07846	5.21459	7.5e-07	1.12e-06	lpg2067	protein of unknown function
AVR58_10360	2.73773	7.42027	2.3e-63	1.58e-62	lpg2072	protein of unknown function
AVR58_10365	2.50796	6.38711	2.49e-68	1.95e-67	lpg2073	hypothetical protein
AVR58_10370	4.17368	4.41187	5.72e-58	3.57e-57	lpg2074	4-diphosphocytidyl-2C-methyl-D-erythritol kinase
AVR58_10375	5.42102	5.56643	4.44e-98	6.2e-97	lpg2075	DNA adenine methylase
AVR58_10376	3.34289	0.0183222	4.61e-05	6.4e-05	-	hypothetical protein
AVR58_10380	3.5319	3.94978	9.75e-55	5.75e-54	lpg2076	hypothetical protein
AVR58_10390	-1.31743	3.02198	3.79e-05	5.29e-05	lpg2078	conjugal transfer protein TraD
AVR58_10460	1.84614	1.0322	0.000762973	0.000991143	lpg2090	conjugal transfer protein TraK
AVR58_10475	2.77774	1.34088	2.61e-11	4.67e-11	lpg2093	fimbrial protein
AVR58_10480	2.25065	2.3687	2.58e-16	5.48e-16	lpg2094	carbon storage regulator
AVR58_10490	2.23478	0.595529	1.42e-05	2.01e-05	lpg2095	Vir protein LvrA
AVR58_10505	1.53246	4.96159	1.76e-08	2.8e-08	lpg2098	peptide methionine sulfoxide reductase
AVR58_10510	1.48327	5.35991	1.83e-10	3.18e-10	lpg2099	peptide methionine sulfoxide reductase
AVR58_10515	-1.00112	4.24103	4.42e-06	6.39e-06	lpg2100	cytochrome C oxidase subunit III
AVR58_10530	3.08803	9.1677	4.98e-85	5.37e-84	lpg2105	protein of unknown function
AVR58_10535	3.97176	8.86481	1.44e-111	2.52e-110	lpg2106	protein of unknown function
AVR58_10540	3.88161	10.1863	5.24e-119	1e-117	lpg2107	protein of unknown function
AVR58_10545	3.67723	10.7587	2.26e-78	2.15e-77	lpg2108	protein of unknown function
AVR58_10550	2.05918	9.04963	3.82e-48	1.9e-47	lpg2109	protein of unknown function
AVR58_10555	2.62391	8.93393	4.99e-78	4.7e-77	lpg2110	YHS domain protein
AVR58_10560	3.40662	4.95911	1.85e-58	1.16e-57	-	protein of unknown function
AVR58_10565	3.21216	5.9157	1.97e-56	1.2e-55	lpg2111	peptide methionine sulfoxide reductase
AVR58_10570	3.19023	14.5612	4.78e-57	2.94e-56	lpg2112	peroxidase
AVR58_10575	2.76852	3.8784	1.06e-21	2.64e-21	lpg2113	hypothetical protein
AVR58_10580	3.78759	3.36365	2.84e-47	1.38e-46	lpg2114	transposase
AVR58_10585	2.92063	7.84172	1.77e-78	1.69e-77	lpg2115	peptide ABC transporter substrate-binding protein
AVR58_10586	2.54969	3.97296	7.98e-30	2.49e-29	-	hypothetical protein
AVR58_10595	2.59273	0.867717	7.62e-07	1.13e-06	lpg2117 | lpg2118	transposase
AVR58_10600	1.04676	3.26833	0.000291966	0.000387448	lpg2119	integrase
AVR58_10610	-2.60707	7.10161	3.16e-25	8.76e-25	lpg2121	cold-shock protein
AVR58_10615	-2.03229	8.01923	4.07e-23	1.07e-22	lpg2122	ATP-dependent RNA helicase
AVR58_10620	-1.54176	5.37856	1.42e-08	2.28e-08	lpg2123	cation efflux family transporter
AVR58_10630	1.71463	5.11989	1.04e-19	2.41e-19	lpg2125	cyclic nucleotide-binding protein
AVR58_10635	2.73279	6.10238	1.03e-58	6.55e-58	lpg2126	potassium transporter Kup
AVR58_10640	7.09152	7.67842	3.94e-254	5.17e-252	lpg2127	hypothetical protein
AVR58_10645	4.99502	5.27979	2.01e-135	4.59e-134	lpg2128	hypothetical protein
AVR58_10650	4.46405	2.65369	5.67e-48	2.8e-47	lpg2129	hypothetical protein
AVR58_10660	1.28771	2.50684	6.5e-06	9.32e-06	lpg2131	hypothetical protein
AVR58_10665	1.26413	4.72777	2.41e-09	3.99e-09	lpg2132	diguanylate cyclase
AVR58_10675	-2.58143	6.03862	2.14e-49	1.09e-48	lpg2134	transporter
AVR58_10680	-2.06191	4.89567	1.85e-15	3.81e-15	lpg2135	efflux transporter periplasmic adaptor subunit
AVR58_10685	-2.03011	6.66704	6.93e-37	2.62e-36	lpg2136	cellobiose phosphorylase
AVR58_10690	2.21618	3.63522	3.18e-23	8.37e-23	lpg2137	calmodulin
AVR58_10695	2.87715	5.93223	4.64e-28	1.38e-27	lpg2138	LysR family transcriptional regulator
AVR58_10705	1.64381	5.69614	3.18e-22	8.07e-22	lpg2140	MarR family transcriptional regulator
AVR58_10710	1.52918	4.33884	1.28e-13	2.49e-13	lpg2141	sugar dehydrogenase
AVR58_10715	2.40973	2.71102	2.76e-13	5.28e-13	lpg2142	hypothetical protein
AVR58_10720	3.41384	5.23879	8.1e-52	4.49e-51	lpg2143	dehydrogenase
AVR58_10725	5.66066	4.40031	1.14e-99	1.65e-98	lpg2144	F-box protein
AVR58_10735	1.98225	7.60238	2.11e-39	8.45e-39	lpg2146	ATPase
AVR58_10740	5.48857	8.29935	3.83e-194	1.96e-192	lpg2147	protein of unknown function
AVR58_10745	6.2881	9.11138	0	0	lpg2148	protein of unknown function
AVR58_10750	5.03324	9.15212	3.87e-152	1.08e-150	lpg2149	protein of unknown function
AVR58_10755	2.82536	6.23136	1.71e-77	1.6e-76	lpg2150	protein of unknown function
AVR58_10760	1.32603	6.84953	1.01e-21	2.51e-21	lpg2151	aminoglycoside adenylyltransferase
AVR58_10765	1.68247	6.31271	2.11e-24	5.75e-24	lpg2152	multidrug ABC transporter ATP-binding protein
AVR58_10770	4.09676	9.17487	1.37e-128	2.92e-127	lpg2153	septation initiation protein
AVR58_10775	3.71199	9.19345	3.68e-105	5.98e-104	lpg2154	septation initiation protein
AVR58_10780	3.46271	8.50241	3.94e-104	6.19e-103	lpg2155	SidJ
AVR58_10790	6.53461	11.1654	8.18e-272	1.65e-269	lpg2157	septation initiation protein
AVR58_10795	-1.25214	5.45307	1.7e-08	2.71e-08	lpg2158	SAM-dependent methyltransferase
AVR58_10805	-1.49175	7.45185	5.23e-21	1.28e-20	lpg2160	protein of unknown function
AVR58_10815	1.17415	2.60691	0.000209505	0.000280734	lpg2162	hypothetical protein
AVR58_10825	-1.3782	7.27236	3.47e-17	7.56e-17	lpg2164	hypothetical protein
AVR58_10835	-1.05503	6.66153	1.72e-07	2.63e-07	lpg2166	protein of unknown function
AVR58_10855	-2.96629	5.04021	1.11e-31	3.66e-31	lpg2170	hypothetical protein
AVR58_10860	-2.32465	4.12864	2.09e-14	4.15e-14	lpg2171	GNAT family acetyltransferase
AVR58_10865	-1.89449	4.86648	4.13e-15	8.42e-15	lpg2172	adenosylhomocysteinase
AVR58_10880	-2.11448	3.87897	1.08e-13	2.1e-13	lpg2175	2-pyrone-4,6-dicarboxylate hydrolase
AVR58_10890	2.82147	7.33725	4.03e-79	3.89e-78	lpg2177	efflux transporter periplasmic adaptor subunit
AVR58_10895	1.69274	6.70357	3.75e-24	1.01e-23	lpg2178	RND transporter
AVR58_10900	1.51429	5.92596	2.93e-22	7.44e-22	lpg2179	peptide synthetase
AVR58_10910	4.21078	7.99267	2.12e-99	3.03e-98	lpg2181	histidine kinase
AVR58_10930	-1.00362	9.49414	1.59e-13	3.09e-13	lpg2186	polyketide synthase
AVR58_10935	1.72406	6.29805	1.7e-22	4.33e-22	lpg2187	acetyltransferase
AVR58_10950	7.61293	11.765	8.45e-126	1.73e-124	lpg2191	heat-shock protein
AVR58_10955	7.87717	11.121	7.33e-91	8.89e-90	lpg2192	heat-shock protein Hsp20
AVR58_10960	2.2037	8.57569	5.13e-39	2.04e-38	lpg2193	protein of unknown function
AVR58_10975	-1.04709	8.15361	4.62e-09	7.55e-09	lpg2196	ornithine cyclodeaminase
AVR58_10985	1.06222	5.17072	1.11e-08	1.79e-08	lpg2198	Dipeptide and tripeptide permease A
AVR58_10990	3.13202	7.16078	3.82e-93	4.93e-92	lpg2199	protein of unknown function
AVR58_11000	-1.77987	5.87599	1.02e-17	2.26e-17	lpg2201	RNA-splicing ligase RtcB
AVR58_11005	-1.79647	2.01851	5.1e-05	7.05e-05	lpg2202	protein of unknown function
AVR58_11010	-2.59976	4.75543	9.18e-31	2.94e-30	lpg2203	protein of unknown function
AVR58_11015	-1.76068	4.36578	1.83e-14	3.66e-14	lpg2204	alginate O-acetyltransferase
AVR58_11020	-1.33603	4.36725	1.21e-07	1.87e-07	lpg2205	hypothetical protein
AVR58_11025	-4.39842	5.69926	3.48e-67	2.62e-66	lpg2206	hypothetical protein
AVR58_11030	1.85311	5.39876	7.18e-18	1.59e-17	lpg2207	protein of unknown function
AVR58_11035	-3.15805	8.30742	6.89e-91	8.38e-90	lpg2208	NADPH:quinone reductase
AVR58_11040	2.34512	4.3486	7.63e-15	1.54e-14	lpg2209	kinase inhibitor
AVR58_11050	-1.70248	5.0432	2.04e-12	3.8e-12	lpg2211	secondary thiamine-phosphate synthase enzyme
AVR58_11055	-2.08327	5.9042	3.53e-22	8.94e-22	lpg2212	acetylpolyamine aminohydrolase
AVR58_11060	-3.13273	9.7033	1.24e-65	8.93e-65	lpg2213	heme-binding protein
AVR58_11070	1.69953	7.40217	1.1e-25	3.08e-25	lpg2215	protein of unknown function
AVR58_11075	3.45943	9.71572	5.88e-135	1.33e-133	lpg2216	purine NTPase
AVR58_11080	6.71045	8.73482	4.51e-269	8e-267	lpg2217	chitinase
AVR58_11090	-0.975376	6.40578	3.39e-06	4.92e-06	lpg2219	hypothetical protein
AVR58_11095	-1.06479	6.04769	1.04e-11	1.88e-11	lpg2220	protein of unknown function
AVR58_11105	4.62788	9.64103	1.62e-195	8.56e-194	lpg2222	Sel1 repeat protein
AVR58_11110	3.57561	4.54101	1.44e-56	8.77e-56	lpg2223	hypothetical protein
AVR58_11120	-1.20159	6.95897	1.4e-15	2.88e-15	lpg2224	DNA helicase UvrB
AVR58_11125	-2.44072	5.91435	2.15e-43	9.55e-43	lpg2225	GH3 auxin-responsive promoter
AVR58_11130	-1.70839	5.73551	2.9e-25	8.03e-25	lpg2226	isovaleryl-CoA dehydrogenase
AVR58_11135	-1.25708	5.98078	1.62e-11	2.93e-11	lpg2227	acetyl CoA carboxylase subunit alpha
AVR58_11140	-1.15426	4.99002	2.25e-06	3.28e-06	lpg2228	3-oxoacyl-ACP synthase
AVR58_11145	-1.4126	5.36623	2.19e-11	3.94e-11	lpg2229	fatty acyl-AMP ligase
AVR58_11150	-1.75685	5.1979	3.07e-16	6.52e-16	lpg2230	acyl--CoA ligase
AVR58_11155	-2.7479	2.87289	7.02e-13	1.33e-12	-	acyl carrier protein
AVR58_11160	-2.8747	5.14686	3.79e-27	1.1e-26	lpg2231	3-oxoacyl-ACP reductase
AVR58_11165	-3.30288	5.12848	1.64e-48	8.2e-48	lpg2232	3-oxoacyl-ACP synthase
AVR58_11170	-1.17433	5.77155	6.39e-12	1.17e-11	lpg2233	acyl carrier protein
AVR58_11175	-2.36933	5.57762	1.86e-31	6.09e-31	lpg2234	multidrug transporter
AVR58_11180	-3.53836	6.09596	2.43e-45	1.13e-44	lpg2235	sterol desaturase
AVR58_11185	-2.3057	7.45929	1.19e-40	5.01e-40	lpg2236	nitric oxide reductase
AVR58_11195	-1.49671	3.84592	1.08e-07	1.67e-07	lpg2238	hypothetical protein
AVR58_11205	-3.2056	7.18626	2.29e-57	1.42e-56	lpg2240	peptidase S9
AVR58_11210	-3.96511	7.19588	3.97e-69	3.18e-68	lpg2241	protein of unknown function
AVR58_11215	-4.24674	7.2595	7.51e-81	7.53e-80	lpg2242	uracil phosphoribosyltransferase
AVR58_11220	-4.67972	7.12582	3.58e-123	7.25e-122	lpg2243	uracil phosphoribosyltransferase
AVR58_11230	4.91436	5.80652	1.14e-126	2.38e-125	lpg2245	C4-dicarboxylate transporter
AVR58_11235	4.15227	0.519555	7.25e-12	1.33e-11	-	hypothetical protein
AVR58_11240	7.10731	5.31266	5.98e-105	9.56e-104	lpg2246	hypothetical protein
AVR58_11245	3.70821	6.95403	2.03e-101	3.05e-100	lpg2247	protein of unknown function
AVR58_11250	6.75705	12.2515	0	0	lpg2248	protein of unknown function
AVR58_11265	-2.4476	7.97378	2.33e-71	1.93e-70	lpg2251	aldehyde dehydrogenase
AVR58_11270	-1.95581	8.26244	1.79e-29	5.52e-29	lpg2252	glutamine synthetase
AVR58_11275	-2.50303	7.27282	3.83e-21	9.41e-21	lpg2253	protein of unknown function
AVR58_11280	-2.73949	8.6121	8.62e-80	8.45e-79	lpg2254	protein of unknown function
AVR58_11295	3.14894	6.02603	2.38e-79	2.3e-78	lpg2257	protein of unknown function
AVR58_11300	2.76396	6.02792	7.54e-27	2.18e-26	lpg2258	hypothetical protein
AVR58_11305	1.38715	6.80698	4.32e-20	1.02e-19	lpg2259	protein of unknown function
AVR58_11330	-1.02365	4.76081	3.65e-05	5.1e-05	lpg2264	molecular chaperone
AVR58_11345	2.72586	6.09192	3.91e-54	2.26e-53	lpg2267	integrase
AVR58_11350	6.53823	6.76447	1.88e-115	3.46e-114	lpg2268	hypothetical protein
AVR58_11365	2.59423	8.06164	1.6e-64	1.13e-63	lpg2271	protein of unknown function
AVR58_11370	-1.69507	5.54797	1.66e-12	3.11e-12	lpg2272	protein of unknown function
AVR58_11375	-1.93763	5.68934	9.75e-21	2.35e-20	lpg2273	glycerol-3-phosphate ABC transporter substrate-binding protein
AVR58_11380	-1.69912	6.4049	1.48e-21	3.66e-21	lpg2274	glycerophosphoryl diester phosphodiesterase
AVR58_11385	-1.08779	7.87944	3.13e-16	6.64e-16	lpg2275	protein of unknown function
AVR58_11390	-1.56298	8.46872	2.09e-24	5.71e-24	lpg2276	amino acid dehydrogenase
AVR58_11395	-1.69326	7.42769	5.64e-33	1.92e-32	lpg2277	SAM-dependent methyltransferase
AVR58_11400	-1.13383	8.99528	1.88e-18	4.23e-18	lpg2278	4-hydroxyphenylpyruvate dioxygenase
AVR58_11410	-1.21077	6.29524	1.12e-12	2.1e-12	lpg2280	maleylacetoacetate isomerase
AVR58_11440	1.02361	5.95921	5.26e-10	8.92e-10	lpg2286	short-chain dehydrogenase
AVR58_11445	0.951618	5.87333	2.84e-08	4.49e-08	lpg2287	FMN-dependent NADH-azoreductase
AVR58_11450	3.35814	6.67962	2.13e-88	2.47e-87	lpg2288	LysR family transcriptional regulator
AVR58_11455	1.50545	3.41431	3.57e-09	5.87e-09	lpg2290	tRNA-Leu
AVR58_11470	1.77511	6.88349	3.21e-32	1.07e-31	lpg2293	CDP-diacylglycerol--glycerol-3-phosphate 3-phosphatidyltransferase
AVR58_11475	1.84089	7.94169	9.42e-36	3.44e-35	lpg2294	HAD family hydrolase
AVR58_11480	1.80456	9.32663	2.45e-35	8.8e-35	lpg2295	RNA pseudouridine synthase
AVR58_11495	1.33365	6.91968	8.53e-23	2.21e-22	lpg2299	RNA polymerase-associated protein RapA
AVR58_11505	1.14709	6.53009	5.28e-17	1.14e-16	lpg2301	DNA mismatch repair protein MutS
AVR58_11510	2.18816	8.03391	7.91e-46	3.73e-45	lpg2302	aspartate-semialdehyde dehydrogenase
AVR58_11515	2.35543	7.2058	2.06e-40	8.58e-40	lpg2303	chorismate synthase
AVR58_11520	2.08271	6.83884	1.69e-48	8.41e-48	lpg2304	ribosomal protein L3 N(5)-glutamine methyltransferase
AVR58_11525	1.29838	4.73048	5.86e-07	8.76e-07	lpg2305	DNA mismatch repair protein MutS
AVR58_11530	-1.88596	6.21127	9.89e-28	2.91e-27	lpg2306	sulfurtransferase
AVR58_11535	-1.20588	4.41455	2.24e-08	3.55e-08	lpg2307	glutaredoxin
AVR58_11540	-1.73126	8.16903	8.43e-23	2.19e-22	lpg2308	preprotein translocase subunit SecB
AVR58_11545	-2.26591	6.53771	3.89e-36	1.44e-35	lpg2309	glycerol-3-phosphate dehydrogenase
AVR58_11550	2.26131	6.78515	5.94e-41	2.52e-40	lpg2310	glutamate racemase
AVR58_11555	2.88509	9.61198	3.07e-76	2.82e-75	lpg2311	interaptin
AVR58_11560	4.28071	5.65692	7.13e-64	4.97e-63	lpg2312	hypothetical protein
AVR58_11580	9.266	4.64189	9.84e-142	2.43e-140	lpg2315	hypothetical protein
AVR58_11581	5.09391	0.842989	4.81e-24	1.3e-23	-	hypothetical protein
AVR58_11585	2.78076	11.1674	8.03e-67	6e-66	lpg2316	3-hydroxybutyrate dehydrogenase
AVR58_11590	2.12362	9.6208	1.24e-45	5.84e-45	lpg2317	protein of unknown function
AVR58_11595	1.8664	7.24008	2.26e-30	7.14e-30	lpg2318	flagellar motor stator protein MotA
AVR58_11600	1.25665	5.97023	1.36e-13	2.65e-13	lpg2319	flagellar motor protein MotB
AVR58_11610	2.60229	7.62197	2.84e-70	2.31e-69	lpg2321	HAAAP family serine/threonine permease
AVR58_11615	4.54074	8.7716	2.76e-180	1.03e-178	lpg2322	protein of unknown function
AVR58_11620	1.27021	6.20073	7.23e-11	1.27e-10	lpg2323	type IV pili twitching motility protein PilT
AVR58_11630	-1.84527	5.3267	5.44e-19	1.24e-18	lpg2325	phytanoyl-CoA dioxygenase
AVR58_11635	-1.71608	6.1619	7.07e-14	1.39e-13	lpg2326	DNA repair protein RadA
AVR58_11640	4.41177	9.2496	5.16e-220	3.54e-218	lpg2327	type IV secretion protein Dot
AVR58_11645	-3.38529	8.17911	1.06e-65	7.73e-65	lpg2328	protein of unknown function
AVR58_11650	-3.58455	4.01017	5.05e-23	1.32e-22	lpg2329	exodeoxyribonuclease VII small subunit
AVR58_11655	-2.98161	4.98564	5.24e-28	1.56e-27	lpg2330	Farnesyl diphosphate synthase
AVR58_11665	-2.46639	4.08544	4.68e-19	1.07e-18	lpg2332	competence protein ComF
AVR58_11675	2.47691	2.35554	9.08e-11	1.59e-10	lpg2334	hypothetical protein
AVR58_11680	-1.94163	7.08423	1.49e-39	6e-39	lpg2335	glutamyl-tRNA reductase
AVR58_11685	-3.16153	6.64014	1.38e-65	9.89e-65	lpg2336	peptide chain release factor 1
AVR58_11690	-1.43435	6.10698	8.96e-18	1.98e-17	lpg2337	protein-(glutamine-N5) methyltransferase, release factor-specific
AVR58_11695	-1.96222	8.41133	4.17e-40	1.72e-39	lpg2338	molecular chaperone DnaK
AVR58_11700	-2.98044	6.0361	7.37e-42	3.18e-41	lpg2339	hydrolase
AVR58_11705	-1.25687	4.21742	8.85e-09	1.43e-08	lpg2340	3-deoxy-D-manno-octulosonic acid transferase
AVR58_11725	-2.07584	7.82405	1.37e-40	5.74e-40	lpg2344	protein of unknown function
AVR58_11730	1.56429	6.04503	8.71e-22	2.18e-21	-	protein of unknown function
AVR58_11735	2.80342	10.2022	1.69e-87	1.94e-86	lpg2345	RNA helicase
AVR58_11740	-1.14721	6.07377	2.99e-11	5.34e-11	lpg2346	transcriptional regulator
AVR58_11755	3.22168	6.58892	2.23e-84	2.37e-83	lpg2349	alkyl hydroperoxide reductase
AVR58_11760	6.06527	7.2192	8.36e-225	6.82e-223	lpg2350	alkyl hydroperoxide reductase
AVR58_11765	2.98502	5.89242	6.71e-54	3.87e-53	lpg2351	hypothetical protein
AVR58_11785	-1.13767	6.00762	2.85e-11	5.09e-11	lpg2355	amidase
AVR58_11790	-0.955016	7.75657	2.25e-11	4.05e-11	lpg2356	glycerol-3-phosphate acyltransferase
AVR58_11795	1.18224	7.97518	2.58e-21	6.38e-21	lpg2357	tRNA threonylcarbamoyl adenosine modification protein TsaD
AVR58_11800	-1.65684	7.98582	9.44e-25	2.59e-24	lpg2358	30S ribosomal protein S21
AVR58_11820	1.44926	3.30389	1.34e-07	2.06e-07	-	tRNA-Met
AVR58_11825	2.85638	6.34936	6e-43	2.64e-42	lpg2363	transposase
AVR58_11830	1.65194	4.88348	5.12e-16	1.08e-15	lpg2364	hypothetical protein
AVR58_11835	2.55702	1.70005	1.02e-07	1.59e-07	lpg2365	conjugal transfer protein TraK
AVR58_11840	1.26969	4.87418	8.58e-11	1.5e-10	lpg2366	protein of unknown function
AVR58_11855	-1.21186	2.41839	0.000747098	0.000970937	lpg2369	toxin HipA
AVR58_11860	-1.42752	3.53637	4.73e-06	6.82e-06	lpg2370	phosphatidylinositol kinase
AVR58_11870	1.89602	0.462525	0.000622528	0.000813246	-	protein of unknown function
AVR58_11875	3.02599	6.08219	3.88e-72	3.27e-71	lpg2372	hypothetical protein
AVR58_11890	-1.75789	2.04986	0.000179193	0.00024108	-	hypothetical protein
AVR58_11895	-1.66548	2.94957	6.31e-07	9.42e-07	lpg2374	cupin
AVR58_11900	-1.49283	2.19123	7.38e-05	0.000101344	-	hypothetical protein
AVR58_11905	1.00897	3.26234	1.24e-05	1.76e-05	lpg2375	protein of unknown function
AVR58_11921	-3.06978	0.774354	8.37e-05	0.000114492	-	hypothetical protein
AVR58_11940	3.30304	5.04288	2.01e-57	1.25e-56	lpg2382	symporter
AVR58_11950	-1.74438	4.79211	1.46e-15	3.02e-15	lpg2384	potassium transporter Kup
AVR58_11955	1.28293	7.12999	4.49e-14	8.84e-14	lpg2385	protein of unknown function
AVR58_11960	-3.30015	4.58892	1.33e-31	4.36e-31	lpg2386	protein of unknown function
AVR58_11970	-3.52912	5.04567	1.38e-46	6.64e-46	lpg2388	amino acid permease
AVR58_11975	-2.65085	7.831	1.42e-64	1.01e-63	lpg2389	peroxidase
AVR58_11985	2.30901	8.30949	4.41e-59	2.83e-58	lpg2391	protein SdbC
AVR58_11990	2.34121	5.11279	5.99e-30	1.88e-29	lpg2392	hypothetical protein
AVR58_11995	1.59747	6.99496	2.16e-18	4.85e-18	lpg2393	bacterioferritin
AVR58_12005	6.11051	9.21768	1.91e-178	6.77e-177	lpg2395	protein of unknown function
AVR58_12010	2.29164	6.51518	1.2e-35	4.36e-35	lpg2396	transcriptional regulator
AVR58_12015	-1.00161	5.73549	2.22e-08	3.53e-08	lpg2397	peptidase M23
AVR58_12025	1.66828	4.84292	6.63e-16	1.38e-15	lpg2399	virulence factor
AVR58_12035	1.66956	4.22374	2.38e-12	4.42e-12	lpg2401	esterase
AVR58_12040	2.28561	2.6563	9.78e-13	1.84e-12	lpg2402	LysR family transcriptional regulator
AVR58_12045	2.18238	1.91895	6.4e-10	1.08e-09	lpg2403	hypothetical protein
AVR58_12046	1.29112	2.6677	3.72e-06	5.39e-06	-	hypothetical protein
AVR58_12050	1.37691	5.4009	1.13e-11	2.05e-11	lpg2404	hypothetical protein
AVR58_12060	1.34233	6.37888	3.28e-14	6.48e-14	lpg2406	protein of unknown function
AVR58_12065	6.25028	5.56653	4.62e-193	2.25e-191	lpg2407	type IV secretion protein Dot
AVR58_12070	7.32662	6.89088	1.26e-230	1.09e-228	lpg2408	hypothetical protein
AVR58_12075	2.87856	6.12263	2.43e-70	1.99e-69	lpg2409	type IV secretion protein Dot
AVR58_12080	3.69489	6.31892	4.3e-98	6.04e-97	lpg2410	patatin
AVR58_12095	-1.40043	7.1357	1.33e-13	2.58e-13	lpg2413	protein of unknown function
AVR58_12100	-1.09708	6.71678	1.05e-13	2.05e-13	lpg2414	protein of unknown function
AVR58_12105	3.50635	4.7199	6.01e-53	3.4e-52	lpg2415	hypothetical protein
AVR58_12110	3.82513	5.95101	1.13e-101	1.7e-100	lpg2416	hypothetical protein
AVR58_12115	-2.14383	5.27731	1.6e-30	5.06e-30	lpg2417	protein of unknown function
AVR58_12120	-2.93177	5.98731	2.56e-48	1.27e-47	lpg2418	penicillin-binding protein
AVR58_12125	-2.15848	5.55903	5.43e-26	1.53e-25	lpg2419	protein of unknown function
AVR58_12130	-3.78715	4.9481	1.09e-47	5.33e-47	lpg2420	acyl-CoA acyltransferase
AVR58_12140	3.20381	6.01378	1.82e-85	1.98e-84	lpg2422	protein of unknown function
AVR58_12150	3.30658	7.52238	6.85e-128	1.46e-126	lpg2424	protein of unknown function
AVR58_12155	-2.34063	7.81467	1.51e-46	7.21e-46	lpg2425	protein of unknown function
AVR58_12160	1.35322	7.50395	1.09e-23	2.9e-23	lpg2426	malonate decarboxylase subunit alpha
AVR58_12170	1.03451	6.02333	1.23e-10	2.14e-10	lpg2428	biotin-independent malonate decarboxylase subunit gamma
AVR58_12200	3.18673	4.02408	1.16e-47	5.68e-47	lpg2433	hypothetical protein
AVR58_12210	-1.54256	5.46694	5.38e-16	1.13e-15	lpg2435	protein of unknown function
AVR58_12230	-2.05339	6.07266	4.85e-27	1.4e-26	lpg2439	NADPH-dependent FMN reductase
AVR58_12255	7.34523	6.32345	4.13e-250	4.45e-248	lpg2444	protein of unknown function
AVR58_12260	-3.93295	2.51189	3.48e-16	7.35e-16	lpg2445	protein of unknown function
AVR58_12280	1.96276	6.89786	1.12e-30	3.59e-30	lpg2449	D-alanyl-D-alanine dipeptidase
AVR58_12285	-1.59133	3.83026	5.46e-09	8.9e-09	lpg2450	hypothetical protein
AVR58_12290	-1.50846	4.34933	9.8e-12	1.78e-11	lpg2451	N-hydroxyarylamine O-acetyltransferase
AVR58_12305	-1.07526	6.11209	1.81e-07	2.77e-07	lpg2453	protein of unknown function
AVR58_12325	2.31534	6.70595	4.86e-42	2.1e-41	lpg2457	protein of unknown function
AVR58_12335	1.13004	4.549	6.01e-06	8.64e-06	lpg2459	guanylate cyclase
AVR58_12340	1.51349	3.09763	4.25e-09	6.96e-09	lpg2460	protein of unknown function
AVR58_12345	4.23772	4.37483	1.29e-85	1.42e-84	lpg2461	protein of unknown function
AVR58_12350	-1.18954	6.78364	1.54e-16	3.3e-16	lpg2462	protein of unknown function
AVR58_12360	4.00595	10.2383	2.64e-143	6.69e-142	lpg2464	Rab1 guanine nucleotide exchange factor DrrA
AVR58_12365	6.59091	11.5851	2.57e-218	1.72e-216	lpg2465	adenosine monophosphate-protein hydrolase
AVR58_12370	-1.27636	4.21381	1.54e-06	2.27e-06	lpg2466	hydrogenase
AVR58_12375	-2.60035	5.46419	6.54e-36	2.4e-35	lpg2467	Ni/Fe hydrogenase subunit alpha
AVR58_12380	-2.81708	5.13532	3.09e-32	1.03e-31	lpg2468	sulfhydrogenase subunit delta
AVR58_12385	-4.33139	5.73657	1.13e-83	1.2e-82	lpg2469	Ni/Fe hydrogenase subunit gamma
AVR58_12390	-4.03277	5.80405	7.49e-62	5.06e-61	lpg2470	sulfite reductase subunit A
AVR58_12395	-4.93544	5.6027	7.08e-59	4.5e-58	lpg2471	hydrogenase expression/formation protein HypE
AVR58_12400	-3.57438	6.01116	4.54e-66	3.33e-65	lpg2472	hydrogenase formation protein HupD
AVR58_12405	-2.62672	4.31576	2.13e-19	4.92e-19	lpg2473	hydrogenase assembly protein HypC
AVR58_12410	-3.09641	5.28831	1.42e-31	4.64e-31	lpg2474	carbamoyltransferase
AVR58_12415	-2.55502	4.62763	1.73e-26	4.95e-26	lpg2475	protein of unknown function
AVR58_12420	-2.56823	5.4939	4.93e-38	1.93e-37	lpg2476	hydrogenase nickel incorporation protein HypA
AVR58_12425	-1.92946	4.05602	5.1e-11	9.04e-11	lpg2477	DNA repair protein
AVR58_12430	-2.06961	5.57949	1.88e-28	5.67e-28	lpg2478	glycosyl transferase family 2
AVR58_12435	1.88942	3.47319	2.61e-12	4.84e-12	lpg2479	hypothetical protein
AVR58_12440	1.41803	5.86632	1.23e-14	2.46e-14	lpg2480	cellobiose phosphorylase
AVR58_12445	2.97941	7.61883	6.83e-87	7.69e-86	lpg2481	acetylserine transporter
AVR58_12450	2.37252	7.88968	7.21e-31	2.31e-30	lpg2482	protein SdbC
AVR58_12455	-2.09449	4.56655	3.53e-17	7.69e-17	lpg2483	alkylhydroperoxidase
AVR58_12460	-3.77423	4.51182	5.19e-40	2.13e-39	lpg2484	non-canonical purine NTP pyrophosphatase
AVR58_12465	-1.34486	5.71402	3.4e-12	6.27e-12	lpg2485	methyltransferase
AVR58_12470	-4.17881	6.59903	1.42e-66	1.05e-65	lpg2486	phosphoglucomutase
AVR58_12475	-4.10182	6.00776	3.79e-99	5.4e-98	lpg2487	deoxyuridine 5'-triphosphate nucleotidohydrolase
AVR58_12480	-2.32408	5.86011	2.35e-36	8.75e-36	lpg2488	phosphopantothenoylcysteine decarboxylase
AVR58_12485	-4.96832	5.99611	9.36e-72	7.8e-71	lpg2489	protein of unknown function
AVR58_12490	-3.16949	2.89755	2.91e-17	6.36e-17	-	hypothetical protein
AVR58_12495	-1.58899	5.96797	6.36e-15	1.28e-14	lpg2490	type IV secretion protein Dot
AVR58_12500	1.26648	3.77062	8.09e-07	1.2e-06	lpg2491	2'-5' RNA ligase
AVR58_12510	1.42455	3.96326	2.73e-06	3.97e-06	lpg2492	alcohol dehydrogenase
AVR58_12515	5.48846	9.80654	1.1e-235	9.81e-234	lpg2493	heat-shock protein
AVR58_12530	-1.48527	4.3915	1.14e-08	1.83e-08	lpg2496	rRNA methylase
AVR58_12535	2.44957	5.88306	8.21e-35	2.92e-34	lpg2497	thiamine pyrophosphokinase
AVR58_12540	2.81275	5.41522	9.46e-32	3.12e-31	-	hypothetical protein
AVR58_12550	2.32448	1.99423	7.62e-13	1.44e-12	-	protein of unknown function
AVR58_12551	2.18915	0.217991	7.9e-05	0.000108326	-	hypothetical protein
AVR58_12555	-1.6364	5.40093	6.58e-16	1.38e-15	lpg2499	DNA-binding protein
AVR58_12560	-2.80854	7.91479	2.98e-64	2.1e-63	lpg2500	carbonic anhydrase Mig5
AVR58_12565	-3.20243	5.76756	1.99e-54	1.17e-53	lpg2501	MFS transporter
AVR58_12575	1.63256	3.29841	3.51e-10	6.01e-10	lpg2503	hypothetical protein
AVR58_12585	-1.00438	7.78209	2.4e-10	4.15e-10	lpg2505	protein of unknown function
AVR58_12590	-1.17108	5.97875	2.59e-13	4.98e-13	lpg2506	histidine kinase
AVR58_12595	3.10559	7.99092	3.24e-93	4.2e-92	lpg2507	protein of unknown function
AVR58_12600	6.96495	11.0403	0	0	lpg2508	SidJ
AVR58_12605	8.89274	13.6722	0	0	lpg2509	septation initiation protein
AVR58_12610	4.41961	9.90737	4.83e-162	1.53e-160	lpg2510	protein SdcA
AVR58_12615	6.11578	11.8666	3.52e-266	5.9e-264	lpg2511	protein SdcA
AVR58_12620	-2.34385	7.05314	4.26e-63	2.91e-62	lpg2512	transporter
AVR58_12625	-2.62948	6.38272	1.06e-39	4.3e-39	lpg2513	efflux transporter periplasmic adaptor subunit
AVR58_12630	-2.52347	6.76749	2.17e-59	1.4e-58	lpg2514	transporter
AVR58_12640	2.51827	5.40779	4.11e-35	1.47e-34	lpg2516	MFS transporter
AVR58_12650	4.88771	8.37166	3.87e-205	2.24e-203	lpg2518	hypothetical protein
AVR58_12655	2.88845	6.93059	2.82e-75	2.49e-74	lpg2519	protein of unknown function
AVR58_12660	1.25608	3.00281	9.03e-05	0.000123223	lpg2520	hypothetical protein
AVR58_12665	1.88893	2.82801	3.04e-10	5.22e-10	lpg2521	hypothetical protein
AVR58_12670	-2.61544	4.84814	4.62e-36	1.7e-35	lpg2522	metal-activated pyridoxal enzyme
AVR58_12675	-1.42	5.01087	1.81e-12	3.36e-12	lpg2523	protein of unknown function
AVR58_12685	-2.10511	5.99597	3.78e-29	1.16e-28	lpg2525	protein of unknown function
AVR58_12690	4.34198	10.3369	5.54e-158	1.65e-156	lpg2526	protein of unknown function
AVR58_12695	6.30792	8.46217	0	0	lpg2527	type IV secretion protein Dot
AVR58_12705	2.55443	8.77974	1.57e-80	1.56e-79	lpg2529	protein of unknown function
AVR58_12710	3.69294	7.90035	4.46e-104	6.97e-103	lpg2530	phospho-2-dehydro-3-deoxyheptonate aldolase
AVR58_12715	3.08809	6.22176	3.31e-53	1.88e-52	lpg2531	chorismate mutase
AVR58_12720	3.51833	4.79367	2.48e-52	1.39e-51	-	chorismate mutase
AVR58_12725	3.11283	6.60339	6.57e-61	4.35e-60	lpg2532	aspartate aminotransferase
AVR58_12730	-1.90399	4.96569	8.79e-14	1.72e-13	lpg2533	SAM-dependent methyltransferase
AVR58_12735	-2.42779	1.94104	4.95e-06	7.13e-06	lpg2534	BadM/Rrf2 family transcriptional regulator
AVR58_12750	1.49339	7.12066	5.33e-16	1.12e-15	lpg2537	5-carboxyvanillate decarboxylase
AVR58_12755	-0.970963	4.75197	3.03e-05	4.24e-05	lpg2538	hypothetical protein
AVR58_12760	-1.35392	4.46223	6.15e-09	9.99e-09	lpg2539	protein of unknown function
AVR58_12765	-1.6273	4.75068	1.8e-14	3.59e-14	lpg2540	mechanosensitive ion channel protein MscL
AVR58_12770	2.17885	4.25363	4.32e-28	1.29e-27	lpg2541	protein of unknown function
AVR58_12775	1.07131	4.38053	8.23e-09	1.33e-08	lpg2542	protein of unknown function
AVR58_12780	3.54255	4.17734	1.13e-44	5.16e-44	lpg2543	hypothetical protein
AVR58_12785	-1.32404	6.76508	1.51e-11	2.73e-11	lpg2544	murein transglycosylase
AVR58_12790	1.29612	3.94989	1.35e-08	2.17e-08	lpg2545	hypothetical protein
AVR58_12800	1.71195	4.98267	1.55e-24	4.22e-24	lpg2546	protein of unknown function
AVR58_12820	-1.98285	3.4471	4.61e-12	8.48e-12	lpg2550	protein of unknown function
AVR58_12825	-1.71091	4.16389	2.44e-14	4.85e-14	lpg2551	protein of unknown function
AVR58_12830	-1.37917	4.54599	1.07e-10	1.87e-10	lpg2552	protein of unknown function
AVR58_12835	-2.64405	5.66707	1.1e-44	5.04e-44	lpg2553	MFS transporter
AVR58_12845	1.5252	4.46457	1.47e-16	3.15e-16	lpg2555	protein of unknown function
AVR58_12846	4.41007	-0.83065	8.06e-05	0.000110425	-	hypothetical protein
AVR58_12850	2.5641	4.4486	2.61e-33	8.97e-33	lpg2556	protein kinase
AVR58_12855	5.08655	6.4708	9.6e-82	9.86e-81	lpg2557	helix-turn-helix transcriptional regulator
AVR58_12865	-1.6402	3.69754	5.15e-09	8.4e-09	lpg2558	integrase
AVR58_12870	-1.58046	5.67756	1.85e-16	3.96e-16	lpg2559	AAA family ATPase
AVR58_12875	3.53761	5.61086	1.59e-68	1.25e-67	lpg2560	hypothetical protein
AVR58_12880	2.16106	4.33876	4.06e-29	1.24e-28	lpg2561	hypothetical protein
AVR58_12885	4.6181	1.24316	7.16e-21	1.74e-20	lpg2562	repressor
AVR58_12890	4.00196	0.178274	2.46e-11	4.4e-11	lpg2563	hypothetical protein
AVR58_12895	2.4415	1.4011	3.18e-10	5.46e-10	lpg2564	protein LvrA
AVR58_12896	3.21701	-0.838771	9.88e-06	1.41e-05	-	hypothetical protein
AVR58_12905	3.1024	4.64612	1.75e-67	1.33e-66	lpg2566	transposase
AVR58_12910	3.06383	6.63257	3.19e-55	1.89e-54	lpg2567	XRE family transcriptional regulator
AVR58_12915	5.2468	9.76383	7.9e-137	1.86e-135	lpg2568	protein of unknown function
AVR58_12920	5.74783	9.21891	6.18e-194	3.11e-192	lpg2569	protein of unknown function
AVR58_12925	1.33339	4.50152	5.93e-13	1.13e-12	lpg2571	protein of unknown function
AVR58_12930	2.56392	5.24172	1.08e-56	6.58e-56	lpg2572	protein of unknown function
AVR58_12935	3.2928	5.20708	1.21e-40	5.11e-40	lpg2573	transposon DNA-invertase
AVR58_12940	3.5308	3.8387	2.19e-35	7.91e-35	lpg2574	hypothetical protein
AVR58_12945	3.07879	2.74558	7.11e-32	2.35e-31	lpg2575	tRNA-Pro
AVR58_12950	1.05209	6.19012	9.55e-12	1.74e-11	lpg2576	protein of unknown function
AVR58_12960	1.14619	2.62572	2.73e-05	3.83e-05	lpg2578	protein of unknown function
AVR58_12965	-1.11825	5.52487	4.16e-10	7.1e-10	lpg2579	hypothetical protein
AVR58_12970	-1.28805	7.90925	4.01e-19	9.21e-19	lpg2580	acyl-CoA dehydrogenase
AVR58_12975	-1.02956	7.81784	7.03e-15	1.42e-14	lpg2581	MFS transporter
AVR58_12980	5.20963	7.09104	3.2e-193	1.58e-191	lpg2582	hypothetical protein
AVR58_12985	1.69619	2.89572	2.92e-09	4.81e-09	lpg2583	flagellar biosynthesis protein FlhB
AVR58_12990	8.57475	1.99903	9.94e-50	5.13e-49	-	hypothetical protein
AVR58_12995	2.21254	6.94679	9.21e-64	6.39e-63	lpg2584	inhibitor of growth protein SidF
AVR58_13005	6.11565	7.26685	1.61e-182	6.47e-181	lpg2586	peptidase C1
AVR58_13010	7.76229	9.95686	0	0	lpg2587	phospholipase
AVR58_13020	-2.65242	7.95883	1.54e-81	1.58e-80	lpg2589	D-alanyl-D-alanine carboxypeptidase
AVR58_13025	-1.29903	5.00707	1.05e-10	1.84e-10	lpg2590	chromosome partitioning protein ParB
AVR58_13055	-1.34381	5.68557	1.42e-09	2.38e-09	lpg2596	signal peptidase
AVR58_13060	1.53224	7.69731	6.63e-22	1.67e-21	lpg2597	DNA processing protein DprA
AVR58_13065	1.45909	7.30879	1.76e-19	4.07e-19	lpg2598	protein of unknown function
AVR58_13075	-1.78276	4.78038	6.1e-19	1.39e-18	lpg2600	acetyltransferase
AVR58_13080	-2.63838	4.78085	5.77e-23	1.51e-22	lpg2601	protein of unknown function
AVR58_13085	-1.73555	3.42234	1.71e-08	2.72e-08	lpg2602	protein of unknown function
AVR58_13090	2.45961	5.27642	1.48e-35	5.35e-35	lpg2603	Dot/Icm T4SS effector
AVR58_13120	-1.32793	9.52051	1.48e-23	3.93e-23	lpg2609	cell division protein FtsZ
AVR58_13125	-1.42934	9.06523	1.62e-29	5e-29	lpg2610	cell division protein FtsA
AVR58_13130	-1.25109	7.29122	6.75e-21	1.64e-20	lpg2611	cell division protein FtsQ
AVR58_13155	-1.60762	7.96322	3.5e-35	1.25e-34	lpg2616	UDP-N-acetylmuramoylalanine--D-glutamate ligase
AVR58_13160	-2.8646	6.79265	2.77e-53	1.58e-52	lpg2617	phospho-N-acetylmuramoyl-pentapeptide- transferase
AVR58_13165	-2.89936	7.01589	4.49e-61	2.99e-60	lpg2618	UDP-N-acetylmuramoyl-tripeptide--D-alanyl-D- alanine ligase
AVR58_13170	-1.74297	7.2872	6.93e-40	2.84e-39	lpg2619	cell division protein ZipA
AVR58_13175	-2.08713	8.00185	3.42e-53	1.95e-52	lpg2620	chromosome segregation protein SMC
AVR58_13180	3.16391	6.90137	1.15e-100	1.71e-99	lpg2621	acid phosphatase
AVR58_13200	1.47324	10.2054	1.16e-29	3.6e-29	lpg2625	carbamoyl phosphate synthase large subunit
AVR58_13205	-0.991694	5.32537	4.96e-08	7.77e-08	lpg2626	protein of unknown function
AVR58_13215	-1.93124	3.49386	3.56e-11	6.32e-11	lpg2628	protein of unknown function
AVR58_13220	-2.35844	4.4737	2.13e-23	5.63e-23	lpg2629	LPS export ABC transporter permease LptG
AVR58_13225	-2.8248	5.25147	2.69e-39	1.07e-38	lpg2630	LPS export ABC transporter permease LptF
AVR58_13230	-0.963267	8.24303	8.74e-14	1.71e-13	lpg2631	aminopeptidase
AVR58_13240	-1.88883	5.43957	3.77e-15	7.71e-15	lpg2633	protein of unknown function
AVR58_13245	-1.45908	7.24788	4.62e-22	1.16e-21	lpg2634	cytochrome C oxidase subunit II
AVR58_13250	-1.2776	5.21841	4.54e-12	8.36e-12	lpg2635	murein biosynthesis protein MurJ
AVR58_13265	-1.86915	6.35747	9.17e-33	3.1e-32	lpg2638	protein of unknown function
AVR58_13270	1.15244	10.4611	9.83e-17	2.12e-16	lpg2639	endopeptidase IV
AVR58_13275	1.58591	8.83301	1.62e-19	3.76e-19	lpg2640	endopeptidase IV
AVR58_13280	2.10261	8.63634	1.55e-30	4.92e-30	lpg2641	endopeptidase IV
AVR58_13290	-2.47537	5.1403	9.45e-35	3.36e-34	lpg2643	protein of unknown function
AVR58_13295	-3.04981	6.31947	1.25e-26	3.58e-26	lpg2644	protein of unknown function
AVR58_13300	-2.37473	5.98092	5.69e-37	2.16e-36	lpg2645	excinuclease ABC subunit C
AVR58_13305	-1.99866	6.97761	3.19e-36	1.19e-35	lpg2646	two-component system response regulator
AVR58_13315	-1.45805	6.04656	1.49e-16	3.19e-16	lpg2648	competence protein
AVR58_13325	1.30394	8.64931	6e-09	9.75e-09	lpg2650	50S ribosomal protein L27
AVR58_13350	1.3255	4.88762	7.14e-13	1.35e-12	lpg2655	histidine kinase
AVR58_13355	-2.62037	6.93143	3.13e-57	1.93e-56	lpg2656	octaprenyl diphosphate synthase
AVR58_13360	2.32431	3.14962	1.27e-19	2.95e-19	-	protein of unknown function
AVR58_13365	2.29519	7.50477	1.08e-66	8.07e-66	lpg2657	ferrous iron transporter B
AVR58_13370	3.83328	5.68063	1.68e-47	8.15e-47	lpg2658	iron transporter FeoA
AVR58_13375	-1.35865	5.58626	1.31e-12	2.46e-12	lpg2659	ATPase
AVR58_13380	-1.18043	5.40048	4.78e-09	7.81e-09	lpg2660	protein of unknown function
AVR58_13385	-3.68806	8.3606	3.99e-108	6.73e-107	lpg2661	3-methyl-2-oxobutanoate hydroxymethyltransferase
AVR58_13390	-3.88192	7.20994	5.72e-119	1.09e-117	lpg2662	pantoate--beta-alanine ligase
AVR58_13395	-3.31594	5.29448	1.41e-40	5.89e-40	lpg2663	ATPase
AVR58_13410	2.82391	5.64409	2.04e-60	1.35e-59	lpg2666	hydrolase
AVR58_13415	1.30888	9.17839	1.2e-22	3.08e-22	lpg2667	RNA polymerase factor sigma-32
AVR58_13420	-1.58023	4.85349	1.73e-17	3.8e-17	lpg2668	cell division protein
AVR58_13425	-1.65906	5.39593	2.96e-20	7.06e-20	lpg2669	cell division ATP-binding protein FtsE
AVR58_13430	-1.12762	5.94421	4.69e-07	7.06e-07	lpg2670	cell division protein FtsY
AVR58_13435	1.09792	6.04055	8.81e-13	1.66e-12	lpg2671	peptidase M16
AVR58_13450	-3.48253	7.15164	1.07e-49	5.51e-49	lpg2674	protein of unknown function
AVR58_13455	-3.75695	6.97083	4.9e-103	7.51e-102	lpg2675	type IV secretion system protein DotC
AVR58_13460	-2.71966	7.24377	2.41e-77	2.24e-76	lpg2676	ATPase
AVR58_13465	-3.41025	5.98784	1.63e-81	1.66e-80	lpg2677	bifunctional metallophosphatase/5'-nucleotidase
AVR58_13470	-3.53773	7.1933	2.72e-96	3.72e-95	lpg2678	methyltransferase
AVR58_13475	-3.3821	6.10628	3.36e-78	3.17e-77	lpg2679	dihydrofolate reductase
AVR58_13480	-3.01467	4.76592	6.41e-22	1.61e-21	lpg2680	UDP-N-acetylmuramyl peptide synthase
AVR58_13490	-1.73588	4.65933	2.67e-11	4.78e-11	lpg2682	protein of unknown function
AVR58_13495	-2.01191	5.44725	2.47e-23	6.51e-23	lpg2683	dimethylmenaquinone methyltransferase
AVR58_13515	1.78354	10.1158	1.81e-39	7.27e-39	lpg2687	type IV secretion protein IcmV
AVR58_13520	1.17327	8.86503	9.85e-16	2.05e-15	lpg2688	phosphoesterase
AVR58_13525	1.26817	11.0785	1.47e-08	2.35e-08	lpg2689	type IV secretion protein IcmX
AVR58_13540	1.80319	4.53998	2.85e-16	6.06e-16	lpg2692	protein of unknown function
AVR58_13565	-2.434	4.79121	9.26e-34	3.24e-33	lpg2696	tRNA dimethylallyltransferase
AVR58_13570	-1.98674	5.87224	1.02e-25	2.85e-25	lpg2697	DNA mismatch repair protein MutL
AVR58_13580	1.37668	5.02005	9.27e-10	1.56e-09	lpg2699	tRNA threonylcarbamoyladenosine biosynthesis protein TsaE
AVR58_13585	1.60424	8.94525	7.8e-27	2.25e-26	lpg2700	bifunctional ADP-dependent (S)-NAD(P)H-hydrate dehydratase/NAD(P)H-hydrate epimerase
AVR58_13600	-0.980322	5.80273	1.18e-10	2.05e-10	lpg2703	cytochrome C
AVR58_13625	1.45704	8.01757	5.72e-25	1.58e-24	lpg2708	2Fe-2S ferredoxin
AVR58_13630	2.51545	8.48627	4.85e-55	2.87e-54	lpg2709	integration host factor subunit alpha
AVR58_13640	1.38174	8.01746	3.55e-29	1.09e-28	lpg2711	phenylalanine--tRNA ligase subunit alpha
AVR58_13645	1.73374	9.90798	3.92e-42	1.71e-41	lpg2712	50S ribosomal protein L20
AVR58_13650	1.6628	10.1041	1.27e-39	5.12e-39	-	50S ribosomal protein L35
AVR58_13655	1.32017	10.6915	4.36e-23	1.14e-22	lpg2713	translation initiation factor IF-3
AVR58_13675	-0.996947	3.22716	0.000359048	0.000473761	lpg2717	transcriptional regulator
AVR58_13680	-1.7063	5.58738	2.19e-19	5.05e-19	lpg2718	type IV secretion protein Dot
AVR58_13685	3.44308	5.90034	2.59e-50	1.36e-49	lpg2719	gamma-glutamyl ligase
AVR58_13690	2.79339	5.3501	1.13e-50	6e-50	lpg2720	hypothetical protein
AVR58_13695	3.30632	5.24109	2.21e-66	1.63e-65	lpg2721	class II glutamine amidotransferase
AVR58_13696	3.7869	3.26446	3.93e-40	1.63e-39	-	hypothetical protein
AVR58_13700	4.16762	9.28059	5.33e-164	1.77e-162	lpg2722	alkene reductase
AVR58_13705	3.93611	6.3635	8.4e-99	1.19e-97	lpg2723	ArsR family transcriptional regulator
AVR58_13710	1.13603	5.80249	4.6e-09	7.52e-09	lpg2724	protein of unknown function
AVR58_13720	-2.0867	6.27595	6.54e-28	1.94e-27	lpg2726	peptidylprolyl isomerase
AVR58_13725	-2.2421	5.96497	1.35e-22	3.47e-22	lpg2727	queuine tRNA-ribosyltransferase
AVR58_13730	-1.28129	4.62326	3.33e-08	5.24e-08	lpg2729	disulfide bond formation protein DsbB
AVR58_13735	-1.5715	6.20732	1.17e-19	2.72e-19	lpg2730	cytochrome C
AVR58_13745	-1.78807	8.03852	1.06e-40	4.49e-40	lpg2732	MFS transporter
AVR58_13750	1.28235	6.46215	3.32e-14	6.53e-14	lpg2733	hypothetical protein
AVR58_13755	-1.03385	5.01706	5.8e-09	9.45e-09	lpg2734	histidine kinase
AVR58_13765	-1.79894	4.90677	3.94e-21	9.68e-21	lpg2736	uroporphyrinogen-III synthase
AVR58_13770	-0.997021	5.87983	1.83e-07	2.8e-07	lpg2737	protein of unknown function
AVR58_13775	-1.91929	5.29472	1.93e-23	5.1e-23	lpg2738	protoporphyrinogen oxidase
AVR58_13780	-1.07106	5.68525	1.04e-11	1.89e-11	lpg2739	cobalt transporter
AVR58_13785	-1.1535	6.2549	2.25e-14	4.48e-14	lpg2740	protein of unknown function
AVR58_13800	-2.2397	5.66164	4.24e-36	1.57e-35	lpg2743	ribosome biogenesis GTPase RsgA
AVR58_13805	-1.21627	4.97329	1.68e-08	2.67e-08	lpg2744	type IV secretion protein Dot
AVR58_13810	-2.97858	6.39826	1.26e-67	9.6e-67	lpg2745	protein of unknown function
AVR58_13820	5.62656	16.0604	5.01e-24	1.35e-23	lpg2747	23S ribosomal RNA
AVR58_13825	-1.21459	5.19322	1.02e-07	1.58e-07	lpg2752	tRNA-Ile
AVR58_13835	-1.32753	6.20461	3.97e-17	8.63e-17	lpg2754	DNA polymerase III subunit gamma/tau
AVR58_13850	-1.15744	4.73538	2.14e-09	3.56e-09	lpg2757	serine/threonine protein kinase
AVR58_13860	1.8358	6.27208	3.51e-27	1.02e-26	lpg2759	protein of unknown function
AVR58_13865	3.27701	7.65887	1.46e-100	2.16e-99	lpg2760	two-component system response regulator
AVR58_13870	3.32326	12.1255	4.23e-63	2.9e-62	lpg2761	protein of unknown function
AVR58_13875	4.87216	8.01889	4.97e-113	8.98e-112	lpg2762	RNA-binding protein
AVR58_13880	-1.61236	5.91008	2.4e-24	6.51e-24	lpg2763	magnesium/cobalt efflux protein
AVR58_13885	-1.32418	6.77861	2.41e-18	5.4e-18	lpg2764	inorganic pyrophosphatase
AVR58_13911	-6.81724	-0.0564121	0.000684759	0.000892997	-	protein of unknown function
AVR58_13915	-1.67647	5.03824	3.74e-20	8.88e-20	lpg2770	pseudouridine synthase
AVR58_13920	-1.73905	5.22012	5.61e-15	1.14e-14	lpg2771	ribosome-binding factor A
AVR58_13925	-1.22943	9.69689	5.53e-21	1.35e-20	lpg2772	translation initiation factor IF-2
AVR58_13945	-3.68357	7.56662	5.92e-122	1.16e-120	lpg2776	NADH:ubiquinone oxidoreductase subunit N
AVR58_13950	-3.5957	7.75597	7.24e-121	1.4e-119	lpg2777	NADH:ubiquinone oxidoreductase subunit M
AVR58_13955	-3.50076	7.91108	4.81e-93	6.18e-92	lpg2778	NADH:ubiquinone oxidoreductase subunit L
AVR58_13960	-3.52622	5.89393	8.14e-66	5.93e-65	lpg2779	NADH-quinone oxidoreductase subunit K
AVR58_13965	-3.03275	6.56859	1.51e-61	1.01e-60	lpg2780	NADH:ubiquinone oxidoreductase subunit J
AVR58_13970	-2.43036	6.96485	9.94e-56	5.97e-55	lpg2781	NADH-quinone oxidoreductase subunit I
AVR58_13975	-2.0453	7.55339	1.37e-52	7.72e-52	lpg2782	NADH:ubiquinone oxidoreductase subunit H
AVR58_14005	1.07496	8.55431	5.91e-10	1e-09	lpg2788	NADH dehydrogenase
AVR58_14010	0.950699	8.5124	2.75e-13	5.28e-13	lpg2789	NADH-quinone oxidoreductase subunit A
AVR58_14020	1.09587	8.77999	3.22e-09	5.29e-09	lpg2791	preprotein translocase subunit SecG
AVR58_14030	2.80497	10.2662	1.67e-75	1.5e-74	lpg2793	interaptin
AVR58_14045	1.70389	11.4125	1.02e-36	3.86e-36	lpg2796	ATP-dependent metalloprotease
AVR58_14050	3.34508	8.67816	9.5e-131	2.06e-129	lpg2797	23S rRNA methyltransferase
AVR58_14055	2.76933	4.72979	1.33e-37	5.16e-37	lpg2798	RNA-binding protein
AVR58_14060	1.99078	6.11358	2.53e-31	8.2e-31	lpg2799	acetyltransferase
AVR58_14065	4.18329	7.81869	5.71e-187	2.46e-185	lpg2800	siderophore biosynthesis protein
AVR58_14070	1.63326	7.01734	8.46e-29	2.57e-28	lpg2801	phosphatidylglycerophosphate synthase
AVR58_14075	2.29341	7.5854	1.88e-59	1.22e-58	lpg2802	DnaA regulatory inactivator Hda
AVR58_14076	6.17138	9.65458	1.59e-224	1.26e-222	lpg2803	protein of unknown function
AVR58_14080	1.36939	6.04597	3.18e-11	5.66e-11	lpg2804	hypothetical protein
AVR58_14085	-1.95717	8.53701	4.57e-28	1.36e-27	lpg2805	peptide ABC transporter permease
AVR58_14100	1.22191	6.40266	1.99e-16	4.24e-16	lpg2808	shikimate dehydrogenase
AVR58_14110	1.56044	12.4291	8.46e-22	2.12e-21	lpg2810	serine protein kinase PrkA
AVR58_14115	1.52586	9.65271	2.9e-31	9.4e-31	lpg2811	protein of unknown function
AVR58_14125	3.36255	6.11856	1.25e-91	1.57e-90	lpg2813	VipE
AVR58_14135	4.30016	7.01173	5.86e-150	1.59e-148	lpg2815	protein of unknown function
AVR58_14140	1.63608	9.11775	2.01e-25	5.61e-25	lpg2816	ATP-dependent DNA helicase Rep
AVR58_14141	3.13567	8.29198	2.79e-73	2.38e-72	-	protein of unknown function
AVR58_14150	1.01694	6.01396	2.44e-08	3.87e-08	lpg2818	protein of unknown function
AVR58_14155	-2.2256	6.17814	2.03e-33	7.03e-33	lpg2819	tyrosine protein phosphatase
AVR58_14160	2.18961	5.36168	1.37e-28	4.14e-28	lpg2820	aldo/keto reductase
AVR58_14170	1.63131	10.5583	4.26e-36	1.57e-35	lpg2822	GTP-binding protein TypA
AVR58_14175	1.09812	7.71449	7.7e-17	1.66e-16	lpg2823	NAD(+) kinase
AVR58_14180	1.59972	7.69693	1.64e-39	6.6e-39	lpg2824	DNA repair protein RecN
AVR58_14195	-2.41226	4.38345	1.83e-17	4.01e-17	lpg2827	protein of unknown function
AVR58_14200	-0.958215	5.62381	1.96e-07	3e-07	lpg2828	protein of unknown function
AVR58_14205	4.28588	8.32927	2.97e-167	1.01e-165	lpg2829	protein SidH
AVR58_14210	6.73609	8.64305	5.52e-262	7.93e-260	lpg2830	E3 ubiquitin--protein ligase
AVR58_14215	4.99485	8.17825	2.13e-191	9.89e-190	lpg2831	VipD
AVR58_14220	-3.07002	7.3251	3.93e-87	4.46e-86	lpg2832	protein of unknown function
AVR58_14225	-2.36327	5.17261	1.42e-28	4.3e-28	lpg2833	acyl-CoA thioesterase
AVR58_14230	-2.19863	9.09713	2.61e-51	1.43e-50	lpg2834	RNA-binding transcriptional accessory protein
AVR58_14235	-1.93096	6.87678	2.19e-30	6.91e-30	lpg2835	thiopurine S-methyltransferase
AVR58_14240	-0.989216	8.89101	4.51e-15	9.17e-15	lpg2836	glutamine--fructose-6-phosphate aminotransferase
AVR58_14245	-2.99885	9.32552	9.69e-68	7.4e-67	lpg2837	phospholipase
AVR58_14250	-2.55904	6.38091	7.52e-44	3.39e-43	lpg2838	protein of unknown function
AVR58_14255	-2.00708	5.55979	2.24e-33	7.74e-33	lpg2839	SsrA-binding protein
AVR58_14260	-1.95339	5.13505	6.65e-23	1.73e-22	lpg2840	peroxiredoxin
AVR58_14265	0.98854	5.64297	2.9e-09	4.78e-09	lpg2841	MFS transporter
AVR58_14270	-2.44727	8.60318	1.57e-49	8.05e-49	lpg2842	phosphate starvation-inducible protein PhoH
AVR58_14275	-2.15352	7.99892	1.47e-49	7.53e-49	lpg2843	guanosine monophosphate reductase
AVR58_14280	3.22801	9.55028	5.93e-64	4.15e-63	lpg2844	protein of unknown function
AVR58_14295	-0.951974	7.81329	2.15e-12	3.99e-12	lpg2847	protein of unknown function
AVR58_14305	2.83456	7.07432	1.19e-49	6.13e-49	lpg2849	protein of unknown function
AVR58_14310	3.0455	5.8128	8.37e-24	2.24e-23	lpg2850	cold-shock protein
AVR58_14325	-2.65415	6.15609	2.61e-39	1.04e-38	lpg2853	aerotolerance protein BatD
AVR58_14330	-2.69266	6.52124	1.15e-53	6.61e-53	lpg2854	protein of unknown function
AVR58_14335	-1.86513	5.38987	1.16e-26	3.34e-26	lpg2855	protein of unknown function
AVR58_14340	-1.81732	5.64774	1.32e-22	3.38e-22	lpg2856	protein of unknown function
AVR58_14345	-1.68722	4.15155	5.07e-07	7.61e-07	lpg2857	protein of unknown function
AVR58_14350	-1.40422	6.34175	1.36e-17	3e-17	lpg2858	protein of unknown function
AVR58_14355	-1.76222	7.74643	8.03e-36	2.94e-35	lpg2859	AAA family ATPase
AVR58_14360	-2.6625	5.24846	3.58e-37	1.36e-36	lpg2860	protein of unknown function
AVR58_14370	4.53608	7.86099	5.91e-181	2.26e-179	lpg2862	protein of unknown function
AVR58_14380	-3.00115	5.93274	3.41e-66	2.51e-65	lpg2864	protein of unknown function
AVR58_14385	-2.5467	5.17627	2.86e-33	9.83e-33	lpg2865	6-pyruvoyl tetrahydrobiopterin synthase
AVR58_14390	-1.93462	5.71906	4.29e-33	1.47e-32	lpg2866	primosomal protein N'
AVR58_14400	2.61661	4.73377	1.32e-30	4.22e-30	-	protein of unknown function
AVR58_14405	-3.5108	6.7125	4.39e-95	5.84e-94	lpg2868	thymidylate synthase
AVR58_14410	-3.65124	4.46488	2.17e-18	4.87e-18	lpg2869	prolipoprotein diacylglyceryl transferase
AVR58_14415	-3.59425	5.08326	1.66e-49	8.48e-49	lpg2870	permease
AVR58_14420	-2.87257	7.89841	1.11e-65	8.05e-65	lpg2871	phosphoenolpyruvate--protein phosphotransferase
AVR58_14425	-1.7269	6.19075	2.66e-22	6.76e-22	lpg2872	RNA pyrophosphohydrolase
AVR58_14430	-1.63193	5.54897	4.39e-16	9.26e-16	lpg2873	L-asparaginase 1
AVR58_14435	-2.15374	8.60704	3.14e-59	2.02e-58	lpg2874	protein of unknown function
AVR58_14440	-1.92448	6.73825	1.99e-40	8.31e-40	lpg2875	bifunctional N-acetylglucosamine-1-phosphate uridyltransferase/glucosamine-1-phosphate acetyltransferase
AVR58_14445	-1.01824	3.77631	1.78e-05	2.51e-05	lpg2876	anion transporter
AVR58_14455	-2.29693	5.84884	7.76e-34	2.72e-33	lpg2878	magnesium transporter
AVR58_14460	2.24443	9.47869	4.11e-40	1.7e-39	lpg2879	protein of unknown function
AVR58_14485	1.83849	11.1997	3.42e-40	1.42e-39	lpg2884	protein of unknown function
AVR58_14490	1.78473	6.18919	1.98e-29	6.08e-29	lpg2885	hypothetical protein
AVR58_14505	4.19641	7.88602	3.79e-122	7.47e-121	lpg2888	protein of unknown function
AVR58_14515	-1.15901	6.34357	1.03e-14	2.08e-14	lpg2890	16S rRNA (guanine(527)-N(7))-methyltransferase RsmG
AVR58_14520	-1.39379	7.65574	3.73e-22	9.43e-22	lpg2891	chromosome partitioning protein
AVR58_14525	-1.71677	6.70265	5.31e-22	1.34e-21	lpg2892	chromosome partitioning protein ParB
AVR58_14530	2.15887	3.54494	6.14e-16	1.29e-15	lpg2893	hypothetical protein
AVR58_14535	2.19191	2.1449	4.83e-08	7.57e-08	-	hypothetical protein
AVR58_14540	-2.16803	6.62479	2.09e-41	8.97e-41	lpg2894	MFS transporter
AVR58_14545	-2.04602	5.95601	2.12e-31	6.91e-31	lpg2895	cytochrome C oxidase assembly protein
AVR58_14550	-1.92103	8.12207	1.43e-33	4.97e-33	lpg2896	cytochrome oxidase subunit I
AVR58_14555	-2.1865	7.74534	1.31e-50	6.92e-50	lpg2897	cytochrome B559 subunit alpha
AVR58_14560	-2.19291	8.11214	2.62e-60	1.72e-59	lpg2898	cytochrome C
AVR58_14565	-2.42882	5.62615	1.25e-43	5.64e-43	lpg2899	(2Fe-2S)-binding protein
AVR58_14570	-1.7504	5.96272	4.1e-25	1.13e-24	lpg2900	glycosyltransferase
AVR58_14575	3.46991	4.53377	1.65e-46	7.87e-46	lpg2901	lysine transporter LysE
AVR58_14580	1.74198	3.17858	2.54e-14	5.04e-14	lpg2902	protein of unknown function
AVR58_14590	-1.15505	5.94035	8.29e-11	1.45e-10	lpg2904	protein of unknown function
AVR58_14595	-1.49547	6.1608	7.37e-23	1.92e-22	lpg2905	ubiquinone biosynthesis protein UbiB
AVR58_14610	4.33652	8.0418	9.31e-123	1.86e-121	-	hypothetical protein
AVR58_14615	4.73542	8.53283	1.2e-151	3.32e-150	lpg2907	protein of unknown function
AVR58_14620	2.07988	7.71392	1.58e-43	7.06e-43	lpg2908	methionine sulfoxide reductase
AVR58_14640	-5.33807	8.23402	4.3e-182	1.71e-180	lpg2912	protein of unknown function
AVR58_14645	1.83123	5.40056	1.2e-19	2.79e-19	lpg2913	ATPase
AVR58_14650	5.56493	5.02824	6.26e-104	9.74e-103	-	hypothetical protein
AVR58_14655	3.02913	6.25389	3.76e-44	1.71e-43	lpg2914	Cro/Cl family transcriptional regulator
AVR58_14660	3.68939	5.7451	1.95e-73	1.67e-72	lpg2915	hypothetical protein
AVR58_14670	1.1149	6.34904	2.97e-12	5.5e-12	lpg2917	pyridine nucleotide-disulfide oxidoreductase
AVR58_14675	2.34431	8.80949	9.42e-51	5.02e-50	lpg2918	lytic transglycosylase
AVR58_14710	2.09845	7.23074	1.48e-38	5.82e-38	lpg2925	transporter
AVR58_14715	2.44209	7.41247	1.51e-55	9e-55	lpg2926	diadenosine tetraphosphatase
AVR58_14720	3.04716	9.95342	2.56e-108	4.35e-107	lpg2927	helicase
AVR58_14725	1.26277	7.51191	6e-20	1.42e-19	lpg2928	rRNA methyltransferase
AVR58_14730	2.08753	4.93565	2.19e-27	6.4e-27	lpg2929	aspartate decarboxylase
AVR58_14735	1.31441	4.9427	4.32e-15	8.8e-15	lpg2930	preprotein translocase subunit TatC
AVR58_14740	2.0882	4.45974	8.62e-25	2.37e-24	lpg2931	DNA-binding protein
AVR58_14765	1.08686	9.55735	2.79e-14	5.53e-14	lpg2935	thioredoxin
AVR58_14785	-1.25614	3.98118	4.02e-08	6.32e-08	lpg2939	protein of unknown function
AVR58_14790	-1.37124	4.51742	2.03e-07	3.1e-07	lpg2940	lipid A biosynthesis lauroyl acyltransferase
AVR58_14795	-2.60424	5.1663	1.09e-33	3.79e-33	lpg2941	lipid A biosynthesis acyltransferase
AVR58_14800	-1.81341	10.1922	1.98e-32	6.62e-32	lpg2942	protein of unknown function
AVR58_14805	-2.16491	7.22963	1.31e-49	6.72e-49	lpg2943	acyl-[acyl-carrier-protein]--UDP-N- acetylglucosamine O-acyltransferase
AVR58_14810	-1.61071	5.9535	1.01e-19	2.37e-19	lpg2944	UDP-3-O-(3-hydroxymyristoyl)glucosamine N-acyltransferase
AVR58_14820	-3.62772	4.15744	7.55e-34	2.65e-33	lpg2946	protein of unknown function
AVR58_14825	-3.04409	5.11346	1.89e-43	8.45e-43	lpg2947	ABC transporter ATP-binding protein
AVR58_14830	-1.94048	4.53553	8.48e-21	2.05e-20	-	hypothetical protein
AVR58_14835	-2.5693	4.04955	6.95e-17	1.5e-16	lpg2948	protein of unknown function
AVR58_14840	-2.71808	5.50177	1.08e-44	4.98e-44	lpg2949	asparagine synthase
AVR58_14841	-2.88784	2.5764	1.25e-10	2.18e-10	-	hypothetical protein
AVR58_14845	-3.58967	6.15728	5.41e-71	4.47e-70	lpg2950	protein of unknown function
AVR58_14846	-3.24083	4.33851	1.55e-31	5.06e-31	-	hypothetical protein
AVR58_14855	-0.964739	7.3438	2.4e-10	4.14e-10	-	hypothetical protein
AVR58_14860	-2.90033	7.87109	1.9e-64	1.35e-63	lpg2951	cystathionine beta-lyase
AVR58_14865	3.11442	9.73931	1.58e-54	9.26e-54	lpg2952	protein of unknown function
AVR58_14880	3.50014	9.33507	4.99e-95	6.61e-94	lpg2955	integration host factor subunit beta
AVR58_14895	1.89696	5.05506	1.15e-23	3.06e-23	lpg2958	protein of unknown function
AVR58_14905	-1.93739	10.3068	7.51e-47	3.62e-46	lpg2960	protein of unknown function
AVR58_14915	-2.07765	9.50983	2.57e-51	1.41e-50	lpg2961	hypothetical protein
AVR58_14920	3.9971	6.19992	1.72e-79	1.68e-78	lpg2962	flagellar protein MotY
AVR58_14930	1.89673	7.39135	6.02e-23	1.57e-22	lpg2964	ribonuclease T
AVR58_14935	2.88451	11.3144	4.28e-68	3.3e-67	lpg2965	alkyl hydroperoxide reductase
AVR58_14940	2.63284	10.3913	2.05e-58	1.29e-57	lpg2966	glutaredoxin
AVR58_14955	1.72327	5.02303	8.03e-14	1.57e-13	lpg2969	MBL fold metallo-hydrolase
AVR58_14965	2.43146	9.64478	1.89e-45	8.83e-45	lpg2971	NAD-dependent malic enzyme
AVR58_14970	1.5763	6.99204	3.83e-25	1.06e-24	lpg2972	translation factor Sua5
AVR58_14975	-1.5888	2.45024	2.89e-05	4.05e-05	lpg2973	tRNA-Leu
AVR58_14980	-2.35831	6.03227	2.9e-34	1.03e-33	lpg2974	phosphatidylserine decarboxylase
AVR58_14986	7.39092	4.39088	1.26e-83	1.32e-82	-	hypothetical protein
AVR58_14990	5.38337	9.25915	1.69e-263	2.55e-261	lpg2976	protein of unknown function
AVR58_15000	3.99753	1.90888	3.54e-18	7.92e-18	lpg2978	hypothetical protein
AVR58_15005	4.6102	5.97267	2.47e-126	5.15e-125	lpg2979	protein of unknown function
AVR58_15030	1.01479	10.7285	2.88e-13	5.51e-13	lpg2984	ATP synthase subunit alpha
AVR58_15050	1.67851	8.71056	2.06e-37	7.93e-37	lpg2988	ATP synthase F0F1 subunit A
AVR58_15055	2.25351	7.28771	3.68e-55	2.18e-54	lpg2989	ATP synthase subunit I
AVR58_15060	6.06718	10.2652	4.26e-220	2.99e-218	-	hypothetical protein
AVR58_15075	-0.96504	5.45371	4.13e-07	6.23e-07	lpg2993	phosphoheptose isomerase
AVR58_15080	-1.21428	4.64946	1.52e-07	2.33e-07	lpg2994	protein of unknown function
AVR58_15090	2.42472	7.1581	7.43e-60	4.86e-59	lpg2996	tetrapyrrole methylase
AVR58_15095	3.07659	6.77219	7.53e-51	4.06e-50	lpg2997	alkane 1-monooxygenase
AVR58_15110	4.81566	10.3649	5.42e-155	1.57e-153	lpg3000	protein of unknown function
AVR58_15120	1.69501	10.3773	1.8e-36	6.75e-36	lpg3002	insertase
AVR58_15121	2.74335	8.20947	8.82e-74	7.63e-73	lpg3003	Putative membrane protein insertion efficiency factor
AVR58_15125	1.9843	9.8527	1.25e-40	5.26e-40	lpg3004	ribonuclease P protein component
AVR58_15126	1.79275	8.53884	2.03e-33	7.03e-33	lpg3005	50S ribosomal protein L34
AVR58_15130	4.09949	4.25723	6.34e-38	2.47e-37	-	bacterial RNase P

## Sheet: MT_1hrvT0
Gene_ID	logFC	logCPM	PValue	FDR	Lpg	Gene_product
AVR58_00010	1.60971	8.6751	8.33e-31	2.89e-30	lpg0002	DNA polymerase III subunit beta
AVR58_00020	4.03408	13.1696	6.31e-153	3.34e-151	lpg0004	DNA gyrase subunit B
AVR58_00030	2.20222	8.63296	2.45e-53	1.4e-52	lpg0006	arginine decarboxylase
AVR58_00035	2.56158	8.28468	5.05e-73	4.63e-72	lpg0007	hydrolase
AVR58_00045	3.39112	9.21571	4.38e-86	5.37e-85	lpg0009	RNA chaperone Hfq
AVR58_00050	1.53345	9.53869	2.44e-23	6.78e-23	lpg0010	GTPase HflX
AVR58_00055	3.78887	6.59123	6.14e-117	1.5e-115	lpg0011	thiol-disulfide oxidoreductase
AVR58_00070	2.05019	8.02672	5.57e-55	3.34e-54	lpg0014	protein of unknown function
AVR58_00071	2.87052	3.62405	6.77e-37	2.7e-36	-	hypothetical protein
AVR58_00075	1.26775	5.75424	7.93e-16	1.73e-15	lpg0015	multidrug transporter
AVR58_00095	1.40004	7.471	3.86e-24	1.1e-23	lpg0019	hemagglutinin
AVR58_00100	4.60747	7.64527	3.22e-132	1.21e-130	lpg0020	hypothetical protein
AVR58_00105	1.86583	8.35858	7.87e-38	3.21e-37	lpg0021	protein of unknown function
AVR58_00110	2.65698	9.54306	2.79e-73	2.57e-72	lpg0022	23S rRNA methyltransferase
AVR58_00120	1.93027	7.78202	8.55e-31	2.96e-30	lpg0024	hemin-binding protein
AVR58_00130	1.37385	7.22896	1.25e-16	2.78e-16	lpg0026	amino acid permease
AVR58_00135	1.22379	5.57564	2.61e-12	5.03e-12	lpg0027	inorganic phosphate transporter
AVR58_00150	-1.14068	5.64166	2.67e-11	4.96e-11	lpg0030	protein of unknown function
AVR58_00155	-2.19093	5.98911	7.78e-34	2.9e-33	lpg0032	peptidase M28
AVR58_00170	2.14553	5.29433	6.07e-21	1.56e-20	lpg0035	hypothetical protein
AVR58_00180	4.8723	6.49172	1.96e-71	1.72e-70	lpg0037	ABC transporter substrate-binding protein
AVR58_00185	2.07215	7.37555	5.16e-30	1.75e-29	lpg0038	protein of unknown function
AVR58_00200	-1.7626	6.66423	1.97e-26	6.06e-26	lpg0041	Ser-Thr-rich glycosyl-phosphatidyl-inositol-anchored membrane family protein
AVR58_00205	-1.00566	6.47633	1.92e-11	3.59e-11	lpg0042	protein of unknown function
AVR58_00210	2.7046	6.65623	2.77e-43	1.28e-42	-	hypothetical protein
AVR58_00220	3.38938	8.59397	3.42e-40	1.47e-39	-	hypothetical protein
AVR58_00225	4.93369	8.25423	3.24e-124	9.39e-123	lpg0044	sterol desaturase
AVR58_00230	1.24557	6.61812	2.12e-15	4.54e-15	lpg0045	type IV secretion protein Dot
AVR58_00235	-1.75495	6.10127	1.23e-18	2.96e-18	lpg0046	protein of unknown function
AVR58_00245	-1.2295	4.68894	4.73e-05	6.74e-05	lpg0048	acetyltransferase
AVR58_00250	-1.10181	5.4814	2.09e-09	3.6e-09	lpg0049	amino acid permease
AVR58_00255	1.9289	6.06426	2.19e-32	7.92e-32	lpg0050	hypothetical protein
AVR58_00256	1.66908	6.05373	1.05e-17	2.45e-17	-	hypothetical protein
AVR58_00260	-1.74279	2.29658	6.09e-05	8.65e-05	lpg0051	protein of unknown function
AVR58_00265	-2.05221	7.06218	2.23e-37	8.97e-37	lpg0052	2-methylisocitrate lyase
AVR58_00270	-1.89615	5.81754	9.73e-17	2.18e-16	lpg0053	transferase
AVR58_00275	-2.36559	7.20666	2.17e-45	1.06e-44	lpg0054	protein of unknown function
AVR58_00280	-1.12258	3.85325	8.08e-07	1.27e-06	lpg0055	LysR family transcriptional regulator
AVR58_00295	1.49987	3.9678	6.36e-15	1.34e-14	lpg0058	glutaredoxin
AVR58_00320	-2.75905	6.59425	3.57e-65	2.72e-64	lpg0061	multidrug transporter
AVR58_00325	1.0536	6.55882	2.25e-12	4.35e-12	lpg0062	protein of unknown function
AVR58_00330	-3.18702	9.22441	1.08e-57	7.03e-57	lpg0063	phospho-2-dehydro-3-deoxyheptonate aldolase
AVR58_00331	-5.74389	3.56843	1.45e-25	4.35e-25	-	hypothetical protein
AVR58_00335	-3.43706	7.93264	2.28e-76	2.29e-75	lpg0064	protein of unknown function
AVR58_00340	-3.59505	7.49066	4.29e-68	3.5e-67	lpg0065	protein of unknown function
AVR58_00345	-3.10748	7.93487	5.99e-69	5.01e-68	lpg0066	phosphoribosylglycinamide synthetase
AVR58_00350	-2.69827	5.93852	6.27e-38	2.56e-37	lpg0067	protein of unknown function
AVR58_00355	-2.81828	6.09125	3.37e-48	1.74e-47	lpg0068	hypothetical protein
AVR58_00360	2.31634	1.84157	1.25e-11	2.36e-11	lpg0069	tRNA-Asn
AVR58_00365	1.44801	7.42166	1.95e-23	5.44e-23	lpg0070	aspartate aminotransferase
AVR58_00370	1.98291	8.40543	2.76e-60	1.9e-59	lpg0072	excinuclease ABC subunit B
AVR58_00375	2.53421	7.44449	4e-73	3.69e-72	lpg0073	diguanylate cyclase
AVR58_00380	2.3036	7.62224	6.71e-43	3.08e-42	lpg0074	glutamate synthase
AVR58_00385	-2.86788	5.58113	8.87e-30	2.98e-29	lpg0075	cell division protein ZapA
AVR58_00390	-2.97326	6.23524	2e-46	1e-45	lpg0076	protein of unknown function
AVR58_00410	2.94174	4.84596	1.12e-42	5.09e-42	lpg0080	protein of unknown function
AVR58_00415	4.86624	8.90933	6.1e-224	1.53e-221	lpg0081	type IV secretion protein Dot
AVR58_00420	-1.52922	4.82988	1.47e-10	2.66e-10	lpg0082	protein of unknown function
AVR58_00440	2.82424	7.38786	2.15e-79	2.38e-78	lpg0086	protein of unknown function
AVR58_00445	-1.10703	6.42458	1.91e-11	3.57e-11	lpg0087	protein of unknown function
AVR58_00450	2.10373	5.43884	3.16e-24	9.06e-24	lpg0088	ABC transporter substrate-binding protein
AVR58_00460	-2.42948	7.03797	9.96e-47	5.05e-46	lpg0090	protein of unknown function
AVR58_00465	2.53254	7.1515	3.64e-44	1.73e-43	lpg0091	protein of unknown function
AVR58_00470	-1.99747	8.40288	3.14e-57	2.01e-56	lpg0092	ribonuclease R
AVR58_00475	-4.13945	6.67737	1.17e-103	2.27e-102	lpg0093	23S rRNA (guanosine-2'-O-)-methyltransferase RlmB
AVR58_00480	-4.22544	6.68305	6.11e-120	1.62e-118	lpg0094	ribose-5-phosphate isomerase
AVR58_00485	-2.90703	7.4047	1.41e-86	1.75e-85	lpg0095	cytochrome C oxidase subunit II
AVR58_00500	1.81088	4.0516	1.21e-16	2.7e-16	lpg0098	histidine kinase
AVR58_00505	-1.4459	6.79905	6.56e-25	1.92e-24	lpg0099	DNA polymerase I
AVR58_00510	-1.0712	6.30982	1.06e-12	2.07e-12	lpg0100	UDP-3-O-(3-hydroxymyristoyl)glucosamine N-acyltransferase
AVR58_00515	-1.8367	6.44755	2.4e-22	6.44e-22	lpg0101	protein of unknown function
AVR58_00520	-2.38606	7.755	2.76e-43	1.28e-42	lpg0102	3-oxoacyl-ACP synthase
AVR58_00530	1.09586	3.71524	5.52e-06	8.3e-06	lpg0104	peptide methionine sulfoxide reductase
AVR58_00535	2.23759	3.96208	3.18e-24	9.13e-24	lpg0105	cytochrome C oxidase subunit III
AVR58_00545	1.70336	7.58002	5.68e-26	1.73e-25	lpg0107	protein of unknown function
AVR58_00550	-1.14819	6.72345	7.84e-16	1.71e-15	lpg0109	protein of unknown function
AVR58_00555	-2.59701	7.04143	2.01e-48	1.05e-47	lpg0110	CoA-transferase
AVR58_00560	-1.29276	3.35434	5.55e-05	7.9e-05	lpg0111	peptide ABC transporter substrate-binding protein
AVR58_00565	4.46242	7.67135	2.35e-153	1.29e-151	lpg0112	protein of unknown function
AVR58_00570	1.65951	7.42079	1.76e-25	5.25e-25	lpg0113	histidine kinase
AVR58_00600	1.4451	5.61228	1.45e-19	3.58e-19	lpg0119	protein of unknown function
AVR58_00635	2.40893	8.89629	1.03e-66	8.14e-66	lpg0126	Dot/Icm secretion system substrate
AVR58_00651	-2.70867	7.3258	5.25e-61	3.65e-60	-	dodecin family protein
AVR58_00660	1.40753	7.80333	7.04e-27	2.19e-26	lpg0131	4-hydroxy-tetrahydrodipicolinate reductase
AVR58_00675	-1.94296	5.47342	5.73e-28	1.84e-27	lpg0134	protein of unknown function
AVR58_00690	1.4339	8.96873	3.2e-20	8.07e-20	lpg0137	phosphoglycerate kinase
AVR58_00695	1.15453	9.82511	1.41e-17	3.24e-17	lpg0138	glyceraldehyde-3-phosphate dehydrogenase
AVR58_00700	1.47348	9.89847	3.6e-32	1.3e-31	lpg0139	transketolase
AVR58_00705	1.9694	7.83344	9.45e-46	4.65e-45	lpg0140	protein of unknown function
AVR58_00710	-1.01608	8.16235	1.18e-14	2.49e-14	lpg0141	oligopeptidase A
AVR58_00711	2.74335	17.6294	9.18e-58	5.99e-57	-	transfer-messenger RNA, SsrA
AVR58_00725	1.05191	5.03612	7.68e-09	1.3e-08	lpg0145	site specific recombinase
AVR58_00730	1.2522	6.0576	1.22e-13	2.47e-13	lpg0146	Integrase core domain protein
AVR58_00735	-3.72305	5.53387	2.38e-54	1.4e-53	lpg0147	transposase
AVR58_00740	-2.81592	2.9447	1.88e-09	3.25e-09	-	hypothetical protein
AVR58_00750	-1.24462	6.66019	4.63e-14	9.5e-14	lpg0149	hypothetical protein
AVR58_00760	2.7861	6.37708	6.99e-43	3.2e-42	lpg0151	protein of unknown function
AVR58_00765	-1.69452	4.57616	1.85e-14	3.86e-14	lpg0152	GNAT family acetyltransferase
AVR58_00770	4.55397	4.99382	1.16e-37	4.71e-37	-	hypothetical protein
AVR58_00775	2.74723	3.65614	1.06e-29	3.57e-29	lpg0153	hypothetical protein
AVR58_00785	2.31672	4.248	1.72e-23	4.8e-23	lpg0154	protein of unknown function
AVR58_00790	2.35002	6.16449	9.97e-49	5.24e-48	lpg0155	histidine kinase
AVR58_00795	2.88159	5.83788	1.97e-56	1.24e-55	lpg0156	histidine kinase
AVR58_00800	1.22633	4.32179	7.02e-05	9.93e-05	lpg0157	methionine aminopeptidase
AVR58_00810	2.61277	3.21293	5.12e-15	1.09e-14	lpg0159	hypothetical protein
AVR58_00825	2.77854	0.349547	1.2e-06	1.86e-06	lpg0162	protein SapA
AVR58_00830	3.83181	6.83991	5.41e-127	1.7e-125	lpg0163	osmotically inducible protein OsmC
AVR58_00835	1.20293	8.58309	8.85e-16	1.92e-15	lpg0165	protein of unknown function
AVR58_00850	1.26519	5.15105	4.64e-17	1.05e-16	lpg0168	hypothetical protein
AVR58_00860	1.81496	5.39547	7.73e-22	2.04e-21	lpg0170	ABC transporter permease
AVR58_00875	1.6557	3.6734	1.83e-11	3.43e-11	lpg0173	LysR family transcriptional regulator
AVR58_00880	1.35987	5.96385	7.95e-12	1.51e-11	lpg0174	pyoverdine biosynthesis protein PvcA
AVR58_00885	0.987299	4.88904	2.76e-05	3.99e-05	lpg0175	pyoverdine biosynthesis protein PvcB
AVR58_00905	1.78601	3.9826	1.06e-10	1.94e-10	lpg0179	methyltransferase
AVR58_00915	2.52621	4.97458	2.1e-34	7.92e-34	lpg0181	protein of unknown function
AVR58_00920	2.94835	5.91214	1.43e-50	7.7e-50	lpg0182	protein of unknown function
AVR58_00940	1.01667	4.84305	8.97e-09	1.51e-08	lpg0186	sugar ABC transporter permease
AVR58_00945	-1.07149	8.52632	1.16e-17	2.7e-17	lpg0187	peptidase M20
AVR58_00965	5.16902	7.7924	5.96e-121	1.65e-119	lpg0192	heat-shock protein Hsp20
AVR58_00970	2.73677	10.6632	1.42e-62	1.02e-61	lpg0194	peroxidase
AVR58_00975	4.26934	8.52384	1.05e-68	8.68e-68	lpg0195	protein of unknown function
AVR58_00980	3.0181	3.19765	1.17e-23	3.31e-23	lpg0196	hypothetical protein
AVR58_00985	1.873	6.57494	5.84e-15	1.24e-14	lpg0197	protein of unknown function
AVR58_00990	1.76097	6.94015	2.53e-37	1.01e-36	lpg0198	protein of unknown function
AVR58_00995	6.46916	10.3033	7.33e-176	6.15e-174	lpg0199	cytochrome D ubiquinol oxidase subunit I
AVR58_01000	4.98638	9.25005	1.01e-192	1.13e-190	lpg0200	ubiquinol oxidase subunit II
AVR58_01005	2.18774	5.94393	4.11e-39	1.72e-38	lpg0201	protein of unknown function
AVR58_01015	-2.46309	6.04039	6.33e-45	3.07e-44	lpg0203	EDD domain protein
AVR58_01020	-2.25637	4.80177	7.89e-23	2.16e-22	lpg0204	2-deoxy-D-gluconate 3-dehydrogenase
AVR58_01030	1.70043	5.66	3.2e-16	7.07e-16	lpg0206	hypothetical protein
AVR58_01045	4.42317	6.67049	2.01e-120	5.47e-119	lpg0210	protein of unknown function
AVR58_01055	-1.33674	6.66066	1.09e-12	2.13e-12	lpg0212	deoxyribodipyrimidine photolyase
AVR58_01060	5.49026	7.42182	7.68e-91	1.04e-89	lpg0213	murein hydrolase effector protein LrgB
AVR58_01065	5.02191	7.46419	8.43e-126	2.5e-124	lpg0214	murein hydrolase transporter LrgA
AVR58_01090	-1.00424	5.63208	4.58e-09	7.77e-09	lpg0219	protein of unknown function
AVR58_01100	-2.08238	4.09416	1.66e-18	3.95e-18	lpg0221	protein of unknown function
AVR58_01105	-2.80722	3.31769	4.32e-14	8.9e-14	lpg0222	oxidoreductase
AVR58_01110	-2.70355	5.8362	2.38e-46	1.18e-45	lpg0223	LysR family transcriptional regulator
AVR58_01115	-1.96028	5.32133	1.19e-24	3.46e-24	lpg0224	Lactococcin-G-processing and transport ATP-binding protein LagD
AVR58_01120	-1.06302	5.08778	2.93e-07	4.69e-07	lpg0225	RND transporter
AVR58_01125	-2.31978	4.96212	2.55e-23	7.09e-23	lpg0226	multidrug transporter
AVR58_01130	2.24753	7.56791	8.46e-50	4.53e-49	lpg0227	type IV secretion protein Dot
AVR58_01140	-1.1254	6.61356	1.69e-10	3.06e-10	lpg0229	heme oxygenase
AVR58_01150	1.39547	5.89443	2.59e-15	5.54e-15	lpg0231	HAD family hydrolase
AVR58_01155	1.18405	6.37042	1.38e-12	2.69e-12	lpg0232	transcriptional regulator
AVR58_01165	3.64225	8.08725	8.35e-122	2.35e-120	lpg0234	septation initiation protein
AVR58_01170	2.09813	3.60185	6.59e-13	1.3e-12	lpg0235	protein of unknown function
AVR58_01215	1.86585	7.87037	1.35e-27	4.28e-27	lpg0244	pyridine nucleotide-disulfide oxidoreductase
AVR58_01220	3.21567	9.9031	3.83e-67	3.05e-66	lpg0245	NAD-specific glutamate dehydrogenase
AVR58_01230	-1.69119	5.34847	8.63e-21	2.21e-20	lpg0247	protein of unknown function
AVR58_01240	1.83526	9.34601	2.38e-48	1.24e-47	lpg0249	aminotransferase
AVR58_01265	1.26183	5.8716	1.08e-06	1.69e-06	lpg0254	protein of unknown function
AVR58_01275	-2.06803	3.8805	1.59e-15	3.42e-15	lpg0256	protein of unknown function
AVR58_01280	-1.75651	4.96423	2.07e-18	4.92e-18	lpg0257	multidrug transporter
AVR58_01290	1.14247	4.64624	5.49e-07	8.71e-07	lpg0259	protein of unknown function
AVR58_01310	1.06932	5.02807	5.05e-11	9.31e-11	lpg0262	DNA polymerase
AVR58_01315	1.22127	4.55232	1.36e-09	2.36e-09	lpg0263	MFS transporter
AVR58_01325	-1.287	7.10561	7.56e-18	1.77e-17	lpg0265	copper oxidase
AVR58_01335	0.977234	6.47896	6.57e-09	1.11e-08	lpg0267	magnesium transporter
AVR58_01345	1.24536	7.38875	1.04e-24	3.02e-24	lpg0269	ATPase
AVR58_01375	1.9816	8.51527	3.27e-43	1.51e-42	lpg0275	protein SdbA
AVR58_01380	2.93862	6.639	1.39e-61	9.9e-61	lpg0276	Ras GEF/LegG2
AVR58_01385	1.7523	7.24808	1.62e-24	4.66e-24	lpg0277	diguanylate cyclase
AVR58_01390	2.19958	6.94802	8.08e-39	3.34e-38	lpg0278	ATPase
AVR58_01395	3.25608	7.12591	2.82e-56	1.75e-55	lpg0279	FIST N domain protein
AVR58_01400	1.82786	5.17836	3.69e-20	9.29e-20	lpg0280	LysR family transcriptional regulator
AVR58_01415	1.13356	7.60075	1.49e-13	3.01e-13	lpg0283	formate dehydrogenase
AVR58_01420	1.47152	4.7228	1.52e-11	2.84e-11	lpg0284	type IV secretion protein Dot
AVR58_01425	1.13542	6.96779	2.07e-15	4.44e-15	lpg0285	hypothetical protein
AVR58_01430	1.77122	8.846	1.52e-31	5.38e-31	lpg0286	NAD(P)-dependent oxidoreductase
AVR58_01435	5.08811	6.83467	1.89e-102	3.47e-101	-	hypothetical protein
AVR58_01445	-1.26891	4.85921	4.94e-11	9.12e-11	lpg0288	EF-P beta-lysylation protein EpmB
AVR58_01465	-1.55788	4.85132	2.77e-14	5.73e-14	lpg0292	protein of unknown function
AVR58_01475	1.92765	11.4039	1.56e-29	5.23e-29	lpg0294	type IV secretion protein Dot
AVR58_01480	3.85436	7.57535	2.54e-111	5.85e-110	lpg0295	mannose-1-phosphate guanylyltransferase
AVR58_01495	-1.88511	7.20783	1.92e-39	8.08e-39	lpg0298	molecular chaperone SurA
AVR58_01505	-1.12503	4.59709	5.61e-06	8.43e-06	lpg0300	dihydrofolate reductase
AVR58_01510	3.02209	6.45121	9.17e-61	6.36e-60	lpg0301	protein of unknown function
AVR58_01530	4.65625	0.532072	2.26e-14	4.7e-14	lpg0309	5S ribosomal RNA
AVR58_01540	-1.30002	4.83979	0.000155468	0.000215203	lpg0311	tRNA-Tyr
AVR58_01555	-1.09503	8.55623	1.04e-08	1.75e-08	lpg0314	elongation factor Tu
AVR58_01565	-1.88614	8.69572	8.67e-25	2.52e-24	lpg0316	preprotein translocase subunit SecE
AVR58_01570	-2.80772	8.54797	4.37e-60	3e-59	lpg0317	antitermination protein NusG
AVR58_01575	-2.41686	8.46783	4.99e-65	3.78e-64	lpg0318	50S ribosomal protein L11
AVR58_01580	-2.21107	9.13805	1.71e-57	1.11e-56	lpg0319	50S ribosomal protein L1
AVR58_01585	-1.32408	11.0692	3.89e-23	1.07e-22	lpg0320	50S ribosomal protein L10
AVR58_01590	-1.21158	10.1048	6.18e-22	1.63e-21	lpg0321	50S ribosomal protein L7/L12
AVR58_01600	-1.93845	11.5435	7.65e-47	3.9e-46	lpg0323	DNA-directed RNA polymerase subunit beta'
AVR58_01605	-3.5317	9.01723	5.07e-81	5.82e-80	lpg0324	30S ribosomal protein S12
AVR58_01610	-4.54677	9.75245	4.08e-194	4.73e-192	lpg0325	30S ribosomal protein S7
AVR58_01615	-2.61625	11.2478	9.07e-75	8.69e-74	lpg0326	elongation factor G
AVR58_01620	-3.85384	7.36022	2.84e-70	2.44e-69	lpg0327	elongation factor Tu
AVR58_01625	-3.23102	8.51263	1.53e-53	8.75e-53	lpg0328	30S ribosomal protein S10
AVR58_01630	-3.47753	9.9431	2.24e-129	7.6e-128	lpg0329	50S ribosomal protein L3
AVR58_01635	-4.09219	9.39157	8.41e-154	4.7e-152	lpg0330	50S ribosomal protein L4
AVR58_01640	-4.45786	9.30003	4.43e-159	2.91e-157	lpg0331	50S ribosomal protein L23
AVR58_01645	-3.29809	9.97196	3.42e-91	4.71e-90	lpg0332	50S ribosomal protein L2
AVR58_01650	-3.27709	7.56413	6.19e-69	5.16e-68	lpg_3050	30S ribosomal protein S19
AVR58_01655	-5.09853	9.22426	5.47e-189	5.9e-187	lpg0334	50S ribosomal protein L22
AVR58_01660	-4.20574	9.52103	1.1e-99	1.89e-98	lpg0335	30S ribosomal protein S3
AVR58_01665	-4.93433	9.26113	4.38e-184	4.01e-182	lpg0336	50S ribosomal protein L16
AVR58_01670	-6.20816	8.5309	1.76e-293	1.33e-290	lpg0337	50S ribosomal protein L29
AVR58_01675	-5.00279	9.17453	4.99e-204	6.85e-202	lpg0338	30S ribosomal protein S17
AVR58_01680	-3.44841	10.0248	4.37e-142	2.06e-140	lpg0339	50S ribosomal protein L14
AVR58_01685	-2.98317	9.673	1.15e-103	2.24e-102	lpg0340	50S ribosomal protein L24
AVR58_01690	-3.5873	9.89307	9.03e-107	1.89e-105	lpg0341	50S ribosomal protein L5
AVR58_01695	-2.96322	8.97645	6.1e-104	1.2e-102	lpg0342	30S ribosomal protein S14
AVR58_01700	-3.02939	9.36728	5.4e-109	1.16e-107	lpg0343	30S ribosomal protein S8
AVR58_01705	-2.32457	8.91264	1.45e-35	5.57e-35	lpg0344	50S ribosomal protein L6
AVR58_01710	-3.18304	8.56439	7.66e-42	3.39e-41	lpg0345	50S ribosomal protein L18
AVR58_01715	-3.35457	9.34112	8.49e-69	7.04e-68	lpg0346	30S ribosomal protein S5
AVR58_01720	-4.18611	7.70821	2.55e-130	8.93e-129	lpg0347	50S ribosomal protein L30
AVR58_01725	-4.4511	9.04166	1.27e-186	1.24e-184	lpg0348	50S ribosomal protein L15
AVR58_01730	-3.93307	9.77672	1.18e-124	3.45e-123	lpg0349	preprotein translocase subunit SecY
AVR58_01731	-5.93882	7.02887	4.27e-127	1.36e-125	lpg0350	30S ribosomal protein L36
AVR58_01735	-2.92963	9.02385	9.81e-77	1e-75	lpg0351	30S ribosomal protein S13
AVR58_01740	-2.92348	9.71792	8.52e-84	1.01e-82	lpg0352	30S ribosomal protein S11
AVR58_01745	-2.47143	9.96198	9.7e-68	7.87e-67	lpg0353	30S ribosomal protein S4
AVR58_01750	-2.78589	10.3755	1.45e-75	1.44e-74	lpg0354	DNA-directed RNA polymerase subunit alpha
AVR58_01765	-3.65584	4.88146	2.88e-53	1.64e-52	lpg0357	MFS transporter
AVR58_01770	-2.7971	6.11024	8.37e-70	7.1e-69	lpg0358	enoyl-ACP reductase
AVR58_01775	-3.22816	8.08389	1.34e-100	2.37e-99	lpg0359	acyl carrier protein
AVR58_01780	-1.85136	7.63622	2.2e-40	9.49e-40	lpg0360	hydroxymyristoyl-ACP dehydratase
AVR58_01785	-2.78942	7.83992	9.86e-90	1.32e-88	lpg0361	3-oxoacyl-ACP synthase
AVR58_01790	-3.22645	7.27496	1.23e-88	1.6e-87	lpg0362	3-oxoacyl-ACP synthase
AVR58_01795	-3.27945	5.34722	3.34e-60	2.3e-59	lpg0363	lipid A biosynthesis acyltransferase
AVR58_01800	-3.42887	4.02735	1.04e-29	3.48e-29	lpg0364	hypothetical protein
AVR58_01805	-0.991596	7.01741	8.16e-08	1.33e-07	lpg0365	type IV secretion protein Dot
AVR58_01810	-1.30721	6.13426	2.81e-14	5.81e-14	lpg0366	diaminopimelate epimerase
AVR58_01820	-2.71442	5.76226	4.85e-55	2.92e-54	lpg0369	Carboxylesterase 2
AVR58_01825	-1.35216	5.17881	5.58e-11	1.03e-10	lpg0370	ribosome association toxin RatA
AVR58_01835	-1.43022	4.16829	1.98e-09	3.42e-09	lpg0372	RNA-binding protein
AVR58_01840	-3.4807	6.58248	1.21e-99	2.07e-98	-	Fur family transcriptional regulator
AVR58_01845	-1.88899	1.89145	0.000184156	0.000253971	lpg0373	diguanylate cyclase
AVR58_01855	-2.58851	4.62772	1.05e-34	4e-34	lpg0375	RNA-binding protein
AVR58_01865	-2.64324	5.47262	8.26e-36	3.19e-35	lpg0377	N-formylglutamate amidohydrolase
AVR58_01870	-3.68195	5.92589	5.44e-95	8.1e-94	lpg0378	glutamate--cysteine ligase
AVR58_01875	-3.13284	6.87373	4.7e-64	3.48e-63	lpg0379	ribosomal protein S6 modification protein
AVR58_01880	-3.36598	5.70788	5.33e-49	2.83e-48	lpg0380	peptidase-C39 like family protein
AVR58_01895	1.94184	6.10943	7.73e-30	2.61e-29	lpg0383	hypothetical protein
AVR58_01900	-1.8964	6.68056	1.15e-32	4.18e-32	lpg0384	ABC-ATPase UvrA
AVR58_01915	-1.04216	5.07794	4.48e-10	7.92e-10	lpg0387	protein of unknown function
AVR58_01920	-1.85908	6.33668	4.55e-28	1.47e-27	lpg0388	ABC transporter
AVR58_01925	-1.79724	6.87912	2.83e-26	8.7e-26	lpg0390	VipA
AVR58_01940	3.42947	6.24151	3.67e-44	1.74e-43	-	hypothetical protein
AVR58_01945	-1.05555	4.04233	1.13e-06	1.76e-06	lpg0393	protein of unknown function
AVR58_01960	-1.91593	7.74892	1.22e-31	4.32e-31	lpg0396	tRNA (guanine-N1)-methyltransferase
AVR58_01970	-1.91824	9.25587	2e-41	8.76e-41	lpg0399	30S ribosomal protein S16
AVR58_01975	-1.92743	7.9463	1.42e-53	8.17e-53	lpg0400	signal recognition particle
AVR58_01990	-1.88928	4.71347	1.99e-21	5.19e-21	lpg0403	hypothetical protein
AVR58_01995	0.994408	8.23355	1.49e-14	3.11e-14	lpg0404	transporter
AVR58_02005	-1.92461	7.8996	1.11e-47	5.71e-47	lpg0406	alkylhydroperoxidase
AVR58_02010	-1.21705	5.49012	9.52e-13	1.87e-12	lpg0407	phosphatase
AVR58_02015	1.25899	3.99465	1.09e-09	1.89e-09	lpg0408	hypothetical protein
AVR58_02025	-2.44111	3.54473	3.05e-16	6.74e-16	lpg0409	protein of unknown function
AVR58_02030	-1.78013	3.54729	1.32e-12	2.57e-12	lpg0410	protein of unknown function
AVR58_02035	-1.67323	4.17539	1.01e-12	1.98e-12	lpg0411	cytochrome B
AVR58_02040	-1.43657	3.99921	2.91e-10	5.2e-10	lpg0412	protoheme IX farnesyltransferase
AVR58_02045	-1.12546	4.65604	4.36e-09	7.4e-09	lpg0413	photosynthetic protein synthase I
AVR58_02055	1.8016	5.27152	2.37e-16	5.25e-16	lpg0415	protein of unknown function
AVR58_02060	-1.80494	6.38669	4.61e-28	1.48e-27	lpg0416	glucose-6-phosphate dehydrogenase
AVR58_02065	-2.56729	5.93917	1.05e-46	5.3e-46	lpg0417	6-phosphogluconolactonase
AVR58_02070	-1.51679	7.15312	6.68e-22	1.76e-21	lpg0418	phosphogluconate dehydratase
AVR58_02075	-2.32474	5.48733	7.67e-33	2.8e-32	lpg0419	glucokinase
AVR58_02080	-2.06794	5.04176	7.84e-14	1.6e-13	lpg0420	keto-deoxy-phosphogluconate aldolase
AVR58_02085	-2.12152	6.90407	3.32e-36	1.3e-35	lpg0421	sugar:proton symporter
AVR58_02115	1.37849	5.93492	1.97e-13	3.96e-13	lpg0427	diadenosine tetraphosphatase
AVR58_02120	3.02175	5.73684	1.52e-57	9.88e-57	lpg0428	glyoxalase
AVR58_02125	-1.62959	4.99049	4.96e-17	1.12e-16	lpg0429	transporter
AVR58_02130	-2.04948	4.71112	3.37e-22	9e-22	lpg0430	hemolysin D
AVR58_02140	-1.11581	3.6648	2.42e-05	3.51e-05	lpg0432	hypothetical protein
AVR58_02145	-1.57988	3.71846	1.29e-11	2.43e-11	lpg0433	HxlR family transcriptional regulator
AVR58_02160	3.27599	9.37119	1.27e-105	2.6e-104	lpg0436	protein of unknown function
AVR58_02165	2.37155	6.53262	3.91e-42	1.75e-41	lpg0437	protein of unknown function
AVR58_02175	1.55758	7.40865	1.26e-15	2.72e-15	lpg0440	protein of unknown function
AVR58_02185	2.00771	7.61349	3.84e-36	1.5e-35	lpg0442	type IV secretion protein IcmS
AVR58_02215	1.67854	5.77257	1.99e-20	5.05e-20	lpg0448	phosphoesterase
AVR58_02220	-1.3095	7.23062	1.34e-23	3.77e-23	lpg0449	type IV secretion protein DotI
AVR58_02225	-1.41409	8.07487	4.65e-26	1.42e-25	lpg0450	type IV secretion protein IcmK
AVR58_02230	-3.51143	8.93659	1.31e-99	2.21e-98	lpg0451	type IV secretion protein IcmE
AVR58_02235	-3.13281	7.3664	3.23e-107	6.82e-106	lpg0452	type IV secretion protein IcmG
AVR58_02240	-1.93137	7.89878	1.64e-37	6.64e-37	lpg0453	type IV secretion protein IcmC
AVR58_02245	-1.79874	9.04107	1.95e-36	7.65e-36	lpg0454	type IV secretion protein IcmD
AVR58_02250	-1.44087	8.02816	2.9e-17	6.62e-17	lpg0455	type IV secretion protein IcmJ
AVR58_02255	-1.87349	8.87232	2.02e-46	1.01e-45	lpg0456	type IV secretion protein IcmB
AVR58_02260	-3.53643	4.33638	2.05e-39	8.64e-39	lpg0457	MFS transporter
AVR58_02265	-3.44288	7.52923	1.21e-78	1.32e-77	lpg0458	type IV secretion protein IcmF
AVR58_02270	-1.8088	5.14165	4.16e-19	1.02e-18	lpg0459	type IV secretion protein DotU
AVR58_02275	-3.28534	6.25066	3.67e-80	4.12e-79	lpg0460	bifunctional phosphoribosylaminoimidazolecarboxamide formyltransferase/inosine monophosphate cyclohydrolase
AVR58_02280	-2.62295	5.53936	4.24e-51	2.32e-50	lpg0461	ribosomal protein L11 methyltransferase
AVR58_02285	-2.41912	7.02333	4.5e-43	2.07e-42	lpg0462	acetyl-CoA carboxylase biotin carboxylase subunit
AVR58_02290	-2.85371	6.89581	6.23e-66	4.85e-65	lpg0463	acetyl-CoA carboxylase biotin carboxyl carrier protein subunit
AVR58_02295	-3.4885	5.1456	6.65e-53	3.75e-52	lpg0464	3-dehydroquinate dehydratase
AVR58_02300	-2.88191	5.95508	1.97e-57	1.27e-56	lpg0466	pyruvate carboxylase subunit B
AVR58_02305	-3.19075	11.3117	1.94e-103	3.68e-102	lpg0467	zinc protease
AVR58_02310	-2.03398	5.56794	8.39e-28	2.67e-27	lpg0468	lipase
AVR58_02320	-1.32649	8.80808	5.88e-18	1.38e-17	lpg0470	fructose-bisphosphate aldolase
AVR58_02325	-3.19206	6.53098	1.2e-56	7.58e-56	lpg0471	ferredoxin--NADP(+) reductase
AVR58_02330	1.18409	4.16501	5.31e-08	8.7e-08	lpg0472	type IV secretion protein IcmC
AVR58_02335	5.43703	7.20365	1.35e-172	1.08e-170	lpg0473	acetyltransferase
AVR58_02340	-3.08391	6.52837	1.1e-67	8.92e-67	lpg0474	CDP-diacylglycerol--serine O-phosphatidyltransferase
AVR58_02345	1.39454	5.76037	1.89e-17	4.34e-17	lpg0475	phosphocarrier protein HPr
AVR58_02360	1.5233	6.56979	1.18e-17	2.73e-17	lpg0478	50S ribosomal protein L33
AVR58_02365	-2.37905	7.9765	9.62e-45	4.64e-44	lpg0479	50S ribosomal protein L28
AVR58_02370	-3.19672	4.32194	1.44e-34	5.46e-34	lpg0481	tRNA (guanine-N7)-methyltransferase
AVR58_02375	-1.19422	5.77346	2.38e-14	4.95e-14	lpg0482	1,3-beta-glucanase
AVR58_02380	-1.15191	7.03328	6.34e-15	1.34e-14	lpg0483	protein of unknown function
AVR58_02385	-2.37606	8.52506	7.29e-76	7.27e-75	lpg0484	protease
AVR58_02390	-1.88039	7.44495	1.2e-42	5.41e-42	lpg0485	protease modulator HflC
AVR58_02400	1.22907	3.84634	8.09e-08	1.32e-07	lpg0487	cupin
AVR58_02410	-3.43527	2.90099	1.48e-14	3.09e-14	lpg0489	GIY-YIG nuclease
AVR58_02415	-1.74625	4.00436	7.76e-09	1.31e-08	lpg0490	ArgR family transcriptional regulator
AVR58_02420	-6.95076	5.51364	1.44e-133	5.66e-132	lpg0491	amino acid ABC transporter substrate-binding protein
AVR58_02425	-6.12267	5.08454	5.65e-42	2.52e-41	lpg0492	glutamine ABC transporter permease
AVR58_02430	-5.41292	5.19236	1.68e-54	9.97e-54	lpg0493	amino acid ABC transporter ATP-binding protein
AVR58_02435	-3.62905	5.91766	6.61e-41	2.87e-40	lpg0494	argininosuccinate synthase
AVR58_02440	-3.224	5.37509	2.08e-39	8.73e-39	lpg0495	argininosuccinate lyase
AVR58_02445	-1.35688	5.07949	6.74e-10	1.18e-09	lpg0496	Ornithine carbamoyltransferase
AVR58_02455	-1.0332	7.56084	7.03e-12	1.34e-11	lpg0498	amino acid-binding protein
AVR58_02460	5.45872	11.495	4.76e-120	1.27e-118	lpg0499	peptidase S41
AVR58_02465	2.1835	7.69675	1.88e-55	1.14e-54	lpg0500	peptidase M24
AVR58_02470	2.73686	9.28027	5.62e-93	7.97e-92	lpg0501	2,3-bisphosphoglycerate-independent phosphoglycerate mutase
AVR58_02475	4.2771	8.60689	1.14e-108	2.43e-107	-	protein of unknown function
AVR58_02480	2.75406	9.30397	5.28e-52	2.92e-51	lpg0502	phospholipase
AVR58_02481	2.8191	6.7581	1.56e-42	7.02e-42	-	hypothetical protein
AVR58_02490	2.25781	7.55161	5.04e-53	2.86e-52	lpg0504	phosphatidate cytidylyltransferase
AVR58_02495	1.82368	7.85011	1.36e-25	4.09e-25	lpg0505	RIP metalloprotease RseP
AVR58_02505	1.24086	10.6142	8.16e-20	2.04e-19	lpg0507	protein of unknown function
AVR58_02515	-1.021	7.41204	5.01e-13	9.93e-13	lpg0510	3-hydroxyacyl-[acyl-carrier-protein] dehydratase FabZ
AVR58_02540	4.03261	6.94861	2.48e-97	3.92e-96	-	protein of unknown function
AVR58_02550	1.06689	3.43802	2.93e-06	4.47e-06	lpg0516	methyltransferase
AVR58_02555	1.83204	6.52063	6.37e-33	2.33e-32	lpg0517	xylose reductase
AVR58_02560	5.83344	9.87869	7.93e-260	2.99e-257	lpg0518	type IV secretion protein Dot
AVR58_02565	2.50284	5.24075	1.2e-38	4.94e-38	lpg0519	protein of unknown function
AVR58_02566	2.91262	1.84245	2e-19	4.94e-19	-	hypothetical protein
AVR58_02570	1.18935	5.04142	4.66e-12	8.91e-12	lpg0520	ubiquinone biosynthesis methyltransferase UbiE
AVR58_02590	1.41224	3.38179	3.8e-06	5.76e-06	lpg0524	tRNA-Pro
AVR58_02595	4.28614	10.6414	7.51e-157	4.45e-155	lpg0525	virulence factor
AVR58_02600	4.69964	6.04119	9.12e-120	2.37e-118	lpg0526	hypothetical protein
AVR58_02605	2.21527	5.77475	3.51e-24	1e-23	lpg0527	histidine kinase
AVR58_02610	1.87869	8.32047	5.53e-43	2.54e-42	lpg0528	succinate dehydrogenase
AVR58_02615	1.53992	8.29471	3.12e-32	1.12e-31	lpg0529	succinate dehydrogenase
AVR58_02620	1.48825	11.2016	7.97e-28	2.54e-27	lpg0530	succinate dehydrogenase
AVR58_02625	2.14744	9.84294	3.36e-56	2.08e-55	lpg0531	succinate dehydrogenase iron-sulfur subunit
AVR58_02630	0.991222	10.6488	8.9e-15	1.87e-14	lpg0532	2-oxoglutarate dehydrogenase subunit E1
AVR58_02655	3.60589	12.0583	7.46e-133	2.89e-131	lpg0537	transmission trait enhancer LetE
AVR58_02660	4.36436	8.23051	2.65e-188	2.75e-186	lpg0539	Fe-S center protein
AVR58_02665	2.916	8.36877	3.43e-91	4.71e-90	lpg0540	MFS transporter
AVR58_02680	2.13288	7.65611	4.69e-39	1.95e-38	lpg0543	ribose-phosphate pyrophosphokinase
AVR58_02685	-2.61355	6.09126	9.07e-42	4e-41	lpg0545	tRNA-Gln
AVR58_02690	-2.5336	8.06125	8.3e-56	5.09e-55	lpg0547	outer membrane lipoprotein LolB
AVR58_02695	-2.16243	6.45446	1.6e-41	7.05e-41	lpg0548	phosphopantetheine adenylyltransferase
AVR58_02700	-2.07344	7.12966	5.22e-47	2.67e-46	lpg0549	gamma-glutamyltransferase
AVR58_02705	1.47429	5.28649	1.34e-13	2.7e-13	lpg0550	sarcosine oxidase
AVR58_02715	1.25283	5.93542	1.08e-16	2.42e-16	lpg0552	hypothetical protein
AVR58_02725	1.73458	2.82452	7.52e-11	1.38e-10	lpg0554	DNA polymerase IV
AVR58_02735	-1.03089	4.88845	3.39e-05	4.87e-05	lpg0556	protein of unknown function
AVR58_02750	2.87753	11.0721	4.01e-95	6.02e-94	lpg0558	aminotransferase
AVR58_02760	1.38029	10.3311	1.39e-23	3.9e-23	lpg0560	beta-ketoacyl-ACP reductase
AVR58_02775	4.22963	12.4496	4.68e-128	1.5e-126	lpg0563	protein of unknown function
AVR58_02790	-1.74421	5.24676	1.97e-15	4.24e-15	lpg0566	spore maturation protein
AVR58_02795	-2.19131	5.10286	4.81e-26	1.47e-25	lpg0567	peptidase M24
AVR58_02800	-3.60114	6.58787	1.67e-91	2.33e-90	lpg0568	Tyrosine--tRNA ligase
AVR58_02825	-3.29434	4.76823	6.17e-49	3.26e-48	lpg0577	gamma carbonic anhydrase family protein
AVR58_02830	-2.68175	6.26189	2.35e-56	1.47e-55	lpg0578	glutathione reductase
AVR58_02835	-3.59669	6.85871	2.12e-90	2.87e-89	lpg0580	adenosine deaminase
AVR58_02845	1.66175	3.44966	1.38e-12	2.68e-12	lpg0582	hypothetical protein
AVR58_02850	-1.23683	4.8023	5.23e-11	9.64e-11	lpg0583	phosphate permease
AVR58_02855	-1.97945	5.80327	2.99e-22	7.99e-22	lpg0584	phosphate transport regulator
AVR58_02860	1.29273	6.53411	5.29e-15	1.12e-14	lpg0585	type II/III secretion system protein
AVR58_02875	1.61554	7.15787	1.09e-32	3.95e-32	lpg0588	aspartate carbamoyltransferase
AVR58_02880	1.16164	4.56458	5.97e-07	9.45e-07	lpg0589	hypothetical protein
AVR58_02885	-2.28823	6.08693	8.55e-21	2.19e-20	lpg0590	ATP-dependent protease
AVR58_02890	-3.93009	5.42789	2.19e-71	1.92e-70	lpg0591	protein of unknown function
AVR58_02895	-2.99306	3.75504	2.47e-26	7.61e-26	lpg0592	Nitrogen regulatory protein P-II 1
AVR58_02900	-2.26114	5.24584	8.59e-32	3.06e-31	lpg0593	5-formyltetrahydrofolate cyclo-ligase
AVR58_02905	-4.14536	4.59749	3.7e-25	1.1e-24	lpg0594	protein of unknown function
AVR58_02910	-2.08722	3.90362	3.87e-19	9.49e-19	lpg0595	4-amino-4-deoxychorismate lyase
AVR58_02915	-3.71588	3.29005	1.41e-23	3.97e-23	lpg0596	hypothetical protein
AVR58_02920	-1.98471	6.0063	2.01e-37	8.09e-37	lpg0597	ACP synthetase
AVR58_02925	-3.19662	4.29797	3.11e-36	1.22e-35	lpg0598	protein of unknown function
AVR58_02930	-2.8956	4.64799	1.85e-34	7e-34	-	hypothetical protein
AVR58_02940	-2.89889	4.73914	5.15e-29	1.69e-28	lpg0600	Rrf2 family transcriptional regulator
AVR58_02945	-3.45582	6.57691	1.03e-80	1.16e-79	lpg0601	Fe-S cluster assembly protein SufB
AVR58_02950	-4.18213	5.9202	7.67e-60	5.24e-59	lpg0602	Fe-S cluster assembly ATPase SufC
AVR58_02955	-3.99382	5.92812	1.89e-71	1.66e-70	lpg0603	ABC transporter permease
AVR58_02960	-3.2376	5.7216	6.3e-63	4.62e-62	lpg0604	putative cysteine desulfurase
AVR58_02965	-4.13351	4.27867	2.46e-47	1.26e-46	lpg0605	iron-sulfur cluster assembly scaffold protein
AVR58_02970	-3.86742	3.29955	1.89e-13	3.8e-13	lpg0606	FeS assembly SUF system protein
AVR58_02975	-4.21654	3.90189	5.58e-24	1.6e-23	lpg0607	poxB regulator PoxA
AVR58_02980	-1.13022	3.7705	8.25e-07	1.3e-06	lpg0608	SAM-dependent methyltransferase
AVR58_02985	3.7874	3.94517	3.12e-40	1.34e-39	lpg0609	alanyl-tRNA editing protein
AVR58_02990	4.59071	6.53302	1.51e-109	3.33e-108	lpg0610	MFS transporter
AVR58_02995	-1.11863	5.53996	2.02e-12	3.91e-12	lpg0611	protein of unknown function
AVR58_03005	-1.12178	5.55396	2.72e-10	4.87e-10	lpg0613	protein of unknown function
AVR58_03010	2.95108	0.342775	3e-07	4.8e-07	lpg0614	ferredoxin
AVR58_03015	-1.21795	4.41446	1.05e-08	1.76e-08	lpg0615	Peptide deformylase
AVR58_03020	1.18299	4.785	1.35e-10	2.45e-10	lpg0616	NADPH-dependent 7-cyano-7-deazaguanine reductase
AVR58_03025	-2.87625	6.25996	7.25e-64	5.35e-63	lpg0617	protein of unknown function
AVR58_03030	-2.75457	4.14529	3.11e-23	8.61e-23	lpg0618	DNA-3-methyladenine glycosylase
AVR58_03040	3.02666	6.01242	1.47e-70	1.27e-69	lpg0620	hypothetical protein
AVR58_03045	1.28018	5.3508	8.15e-07	1.28e-06	lpg0621	protein SidA
AVR58_03050	2.54038	7.24215	2.35e-44	1.12e-43	lpg0622	protein of unknown function
AVR58_03055	2.86894	8.1951	1.05e-35	4.04e-35	lpg0623	hypothetical protein
AVR58_03065	1.40381	6.06332	1.19e-11	2.24e-11	lpg0625	protein of unknown function
AVR58_03070	-2.86859	5.10888	8.95e-37	3.56e-36	lpg0626	competence protein ComA
AVR58_03075	-1.93051	4.64342	2.05e-21	5.34e-21	lpg0627	putative major pilin subunit
AVR58_03085	2.83052	3.20852	1.87e-24	5.4e-24	lpg0629	pilus assembly protein PilX
AVR58_03090	2.34658	4.93273	9.61e-28	3.05e-27	lpg0630	pilus assembly protein PilW
AVR58_03095	2.52323	5.01681	1.37e-31	4.87e-31	lpg0631	pilus assembly protein PilV
AVR58_03100	1.97398	5.73533	3.63e-21	9.38e-21	lpg0632	Type II transport protein GspH
AVR58_03115	1.12676	5.56328	2.06e-14	4.29e-14	lpg0635	dolichyl-phosphate-mannose--protein mannosyltransferase
AVR58_03125	2.72136	8.74566	2.26e-78	2.42e-77	lpg0637	MFS transporter
AVR58_03130	3.01592	8.45561	2.26e-91	3.13e-90	lpg0638	MFS transporter
AVR58_03135	1.80854	7.41844	6.26e-34	2.34e-33	lpg0639	phosphopentomutase
AVR58_03140	-1.583	9.55589	1.95e-05	2.83e-05	lpg0640	ATP-dependent protease subunit HslV
AVR58_03155	-0.959641	4.35949	1.25e-06	1.94e-06	lpg0643	protein of unknown function
AVR58_03160	3.10319	11.0233	1.39e-79	1.55e-78	lpg0644 | lpg0645	Structural toxin protein RtxA
AVR58_03175	-2.73676	4.68422	1.2e-32	4.34e-32	-	DNA-cytosine methyltransferase
AVR58_03180	-1.15189	5.704	1.9e-06	2.93e-06	lpg0648	DNA-(apurinic or apyrimidinic site) lyase
AVR58_03195	1.04565	8.25151	9.44e-11	1.73e-10	lpg0651	malate dehydrogenase
AVR58_03200	3.08627	8.04046	1.12e-78	1.22e-77	lpg0652	MFS transporter
AVR58_03205	1.44371	6.48134	1.29e-14	2.7e-14	lpg0653	MFS transporter
AVR58_03220	-1.61125	5.54767	3.81e-16	8.37e-16	lpg0656	tryptophan/tyrosine permease
AVR58_03230	-1.07783	6.23057	3.34e-11	6.2e-11	lpg0658	efflux transporter periplasmic adaptor subunit
AVR58_03235	-1.5609	6.40937	4.1e-17	9.32e-17	lpg0659	multidrug ABC transporter ATP-binding protein
AVR58_03240	-2.54002	4.54306	6.11e-30	2.07e-29	lpg0660	protein of unknown function
AVR58_03245	-2.62537	4.16184	5.68e-22	1.5e-21	lpg0661	protein of unknown function
AVR58_03250	-3.19169	5.10841	3.92e-53	2.24e-52	lpg0662	multidrug MFS transporter
AVR58_03265	2.47319	6.89232	1.07e-39	4.51e-39	lpg0665	hypothetical protein
AVR58_03275	1.34783	9.09695	1.62e-23	4.53e-23	lpg0667	protein of unknown function
AVR58_03280	3.06547	11.2793	2.16e-65	1.66e-64	lpg0669	protein of unknown function
AVR58_03285	2.08506	7.36752	3.7e-35	1.41e-34	lpg0670	alpha/beta hydrolase
AVR58_03290	3.00427	9.06997	2.11e-81	2.43e-80	lpg0671	NADH dehydrogenase
AVR58_03295	2.55433	8.18476	1.12e-61	8e-61	lpg0672	putative acetoacetate decarboxylase
AVR58_03300	4.43917	5.16067	1.26e-96	1.95e-95	lpg0673	signal peptidase
AVR58_03320	5.31092	10.4094	1.72e-218	3.47e-216	lpg0677	protein of unknown function
AVR58_03330	-1.67064	6.55591	7.66e-26	2.32e-25	lpg0679	glutamine-synthetase adenylyltransferase
AVR58_03335	-2.35017	6.7679	1.77e-58	1.17e-57	lpg0680	2,6-dihydropseudooxynicotine hydrolase
AVR58_03340	-1.91177	4.24903	3.72e-16	8.19e-16	lpg0681	protein of unknown function
AVR58_03345	-1.96746	4.61193	2.64e-19	6.48e-19	lpg0682	multidrug ABC transporter ATP-binding protein
AVR58_03350	-1.83376	3.75235	9.12e-12	1.72e-11	lpg0683	protein of unknown function
AVR58_03360	-1.17239	6.09647	5.18e-15	1.1e-14	lpg0685	ribosomal protein S12 methylthiotransferase RimO
AVR58_03385	-1.15316	5.96156	1e-10	1.83e-10	lpg0690	spermidine synthase
AVR58_03390	1.26219	8.54838	3.1e-23	8.56e-23	lpg0691	DNA topoisomerase IV subunit B
AVR58_03395	-3.29971	5.76199	1.45e-63	1.07e-62	lpg0692	ABC transporter ATP-binding protein
AVR58_03400	-1.57962	7.46471	3.02e-22	8.08e-22	lpg0693	aromatic ring-opening dioxygenase LigA
AVR58_03405	-1.29502	7.1011	6.54e-22	1.72e-21	lpg0694	proline--tRNA ligase
AVR58_03420	1.20897	8.06817	1.54e-18	3.69e-18	lpg0697	carbonic anhydrase
AVR58_03425	-1.76258	5.63234	3.19e-23	8.79e-23	lpg0698	tRNA 2-thiocytidine biosynthesis protein TtcA
AVR58_03435	-1.84881	7.68498	6.85e-40	2.92e-39	lpg0700	protein-L-isoaspartate O-methyltransferase
AVR58_03440	1.32654	8.98008	7.65e-24	2.18e-23	lpg0701	glycine C-acetyltransferase
AVR58_03445	1.60923	8.56472	5.01e-36	1.95e-35	lpg0702	L-threonine 3-dehydrogenase
AVR58_03460	1.42144	6.21083	2.82e-21	7.32e-21	lpg0705	YeeE/YedE family protein
AVR58_03465	1.00456	5.92271	2.56e-10	4.59e-10	lpg0706	transporter
AVR58_03470	-1.66069	6.91319	4.16e-21	1.07e-20	lpg0707	protein of unknown function
AVR58_03475	-3.29049	8.832	2.17e-74	2.07e-73	lpg0708	type IV secretion protein IcmL
AVR58_03480	-3.65041	6.03735	2.09e-54	1.23e-53	lpg0709	formimidoylglutamase
AVR58_03485	-1.38945	6.35645	2.79e-21	7.27e-21	lpg0710	Benzil reductase ((S)-benzoin forming)
AVR58_03490	-1.50232	6.1903	6e-23	1.65e-22	lpg0711	imidazolonepropionase
AVR58_03500	-1.75103	6.11751	6.4e-20	1.6e-19	lpg0713	peptide transporter
AVR58_03520	1.76418	4.44827	3.69e-17	8.38e-17	lpg0717	hypothetical protein
AVR58_03530	0.951457	9.40309	1.18e-12	2.31e-12	lpg0719	valine--tRNA ligase
AVR58_03545	4.89217	12.3497	1.26e-102	2.36e-101	lpg0722	protein of unknown function
AVR58_03550	5.07096	7.22346	1.66e-202	2.17e-200	lpg0723	protein of unknown function
AVR58_03560	1.08834	9.76747	1.74e-17	3.98e-17	lpg0725	serine hydroxymethyltransferase
AVR58_03585	0.993506	6.38444	7.5e-12	1.42e-11	lpg0730	permease
AVR58_03610	-0.984744	6.39837	3.51e-10	6.24e-10	lpg0735	helicase
AVR58_03615	1.05438	10.4152	3.41e-13	6.79e-13	lpg0737	signal peptidase
AVR58_03630	1.83034	8.49241	2.05e-33	7.59e-33	lpg0740	protein of unknown function
AVR58_03640	-0.989142	6.17294	4.36e-09	7.4e-09	lpg0742	protein of unknown function
AVR58_03645	-1.13443	5.62948	1.06e-12	2.09e-12	lpg0743	glutamate synthetase
AVR58_03660	-3.47604	4.01252	5.27e-28	1.69e-27	-	excinuclease ABC subunit C
AVR58_03690	-0.991496	7.03936	5.17e-12	9.86e-12	lpg0751	CMP-N-acetylneuraminic acid synthetase
AVR58_03695	-1.21325	7.86204	2.03e-19	5.02e-19	lpg0752	N-acetylneuraminate synthase
AVR58_03700	-1.69505	7.64449	2.47e-30	8.48e-30	lpg0753	UDP-N-acetyl glucosamine 2-epimerase
AVR58_03705	1.17863	9.5694	9.25e-09	1.55e-08	lpg0754	acetyltransferase
AVR58_03710	-1.24001	9.37808	2.35e-22	6.31e-22	lpg0755	aminotransferase
AVR58_03715	-1.31475	6.71986	5.84e-17	1.32e-16	lpg0756	dTDP-4-dehydrorhamnose 3,5-epimerase
AVR58_03720	-1.73559	6.39526	1.92e-26	5.91e-26	lpg0757	NAD(P)-dependent oxidoreductase
AVR58_03725	-2.30555	6.96966	6.18e-58	4.05e-57	lpg0758	dTDP-glucose 4,6-dehydratase
AVR58_03730	-2.93386	7.11477	1.37e-76	1.39e-75	lpg0759	Glucose-6-phosphate isomerase
AVR58_03735	-1.5218	6.74297	4.82e-19	1.17e-18	lpg0760	glucose-1-phosphate thymidylyltransferase
AVR58_03740	-1.19455	5.91931	2.98e-14	6.16e-14	lpg0761	NAD-dependent dehydratase
AVR58_03752	1.22219	3.88636	1.53e-08	2.55e-08	-	hypothetical protein
AVR58_03755	-4.1406	8.33526	1.2e-80	1.36e-79	lpg0765	protein of unknown function
AVR58_03760	-1.71693	6.79637	1.69e-28	5.51e-28	lpg0766	protein of unknown function
AVR58_03765	-3.22838	5.65268	1.79e-54	1.06e-53	lpg0767	serine/threonine protein kinase
AVR58_03775	-1.7848	7.66424	1.48e-29	4.96e-29	lpg0769	methyltransferase
AVR58_03790	1.66883	7.75966	3.78e-38	1.55e-37	lpg0772	ABC transporter
AVR58_03810	-3.2502	6.85081	6.43e-73	5.88e-72	lpg0777	acetyltransferase
AVR58_03820	-1.16449	6.28197	2.71e-13	5.44e-13	lpg0779	glycosyl transferase
AVR58_03830	2.00889	5.52748	1.27e-30	4.37e-30	lpg0781	carbon storage regulator
AVR58_03835	-1.74304	5.00538	6.49e-16	1.42e-15	lpg0782	acetylase
AVR58_03840	-2.87246	4.37452	3.24e-21	8.38e-21	lpg0783	biotin synthase
AVR58_03845	-2.94105	5.14964	2.4e-42	1.08e-41	lpg0784	phosphopantetheine-protein transferase
AVR58_03860	-1.57842	3.34543	3.19e-06	4.85e-06	lpg0787	protein of unknown function
AVR58_03865	-2.20925	3.58442	2.12e-13	4.25e-13	lpg0788	protein of unknown function
AVR58_03885	-1.37558	6.82396	3.62e-16	7.96e-16	lpg0792	MFS transporter
AVR58_03890	-3.15457	2.43461	5.13e-09	8.68e-09	lpg0793	transposase
AVR58_03905	0.973928	5.98778	8.28e-07	1.3e-06	lpg0796	protein of unknown function
AVR58_03920	-0.955961	6.56466	2.19e-12	4.25e-12	lpg0799	quinolinate synthetase
AVR58_03925	-1.7313	6.31146	4.27e-33	1.57e-32	lpg0800	L-aspartate oxidase
AVR58_03930	-1.52532	6.87282	1.75e-21	4.57e-21	lpg0801	adenylosuccinate lyase
AVR58_03935	1.98108	5.3432	1e-25	3.02e-25	lpg0802	sulfate transporter
AVR58_03940	1.9352	7.57831	1.19e-23	3.36e-23	lpg0803	acyl-CoA dehydrogenase
AVR58_03945	2.40019	7.95429	2.71e-52	1.52e-51	lpg0804	choloylglycine hydrolase
AVR58_03950	-1.12714	9.05184	1.45e-17	3.34e-17	lpg0805	phosphoenolpyruvate synthase
AVR58_03955	-1.24384	6.0909	5.82e-11	1.07e-10	lpg0806	sodium:proton antiporter
AVR58_03965	-1.14935	6.44118	2.66e-14	5.51e-14	lpg0808	UDP-N-acetylglucosamine--N-acetylmuramyl- (pentapeptide) pyrophosphoryl-undecaprenol N-acetylglucosamine transferase
AVR58_03970	-1.11133	7.6779	8.7e-17	1.96e-16	lpg0809	peptidase M20
AVR58_03985	-1.78011	5.59512	8.85e-19	2.14e-18	lpg0812	rod shape-determining protein MreC
AVR58_03995	-1.58911	4.03496	5.59e-10	9.82e-10	lpg0814	pseudouridine synthase
AVR58_04010	-1.00873	8.44503	5.26e-15	1.12e-14	lpg0817	ATP-dependent Clp protease adaptor ClpS
AVR58_04035	1.10325	6.44838	1.08e-11	2.03e-11	lpg0822	O-antigen biosynthesis protein
AVR58_04040	1.94535	7.12691	3.92e-25	1.16e-24	lpg0823	neurogenic locus notch
AVR58_04050	-1.7986	5.34267	3.77e-21	9.73e-21	lpg0825	peptidase M24
AVR58_04055	-2.59872	4.81533	1.01e-36	3.99e-36	lpg0826	exodeoxyribonuclease VII large subunit
AVR58_04060	-2.82971	8.20936	5.95e-78	6.33e-77	lpg0827	agglutination protein
AVR58_04065	-2.65205	4.30821	1.16e-19	2.89e-19	lpg0828	protein of unknown function
AVR58_04070	-3.90253	6.66382	1.15e-95	1.76e-94	lpg0829	histidine kinase
AVR58_04080	-1.00467	7.3916	7.84e-12	1.49e-11	lpg0831	monooxygenase
AVR58_04085	-2.58123	4.81154	2.84e-25	8.45e-25	lpg0832	short-chain dehydrogenase
AVR58_04090	-1.75348	5.59098	4.04e-22	1.08e-21	lpg0833	indole-3-glycerol phosphate synthase
AVR58_04095	-3.00027	5.70629	9.84e-56	6.02e-55	lpg0834	anthranilate phosphoribosyltransferase
AVR58_04100	-2.42957	4.15797	2.3e-20	5.83e-20	lpg0835	anthranilate synthase
AVR58_04105	-1.55904	4.89826	6.88e-17	1.55e-16	lpg0836	LPS export ABC transporter ATP-binding protein
AVR58_04155	-3.02386	5.98858	1.36e-39	5.75e-39	lpg0846	BolA family transcriptional regulator
AVR58_04170	-1.19615	3.37693	6.97e-06	1.04e-05	lpg0849	ABC transporter ATP-binding protein
AVR58_04175	-2.03979	4.23254	9.84e-19	2.37e-18	lpg0850	ABC transporter permease
AVR58_04180	-1.64299	3.96197	1.75e-10	3.18e-10	lpg0851	efflux transporter periplasmic adaptor subunit
AVR58_04185	-4.2459	6.25223	7.45e-121	2.04e-119	lpg0852	protein of unknown function
AVR58_04190	-1.80099	7.04497	1.14e-42	5.17e-42	lpg0853	AAA family ATPase
AVR58_04195	-1.20916	7.12086	1.38e-10	2.5e-10	lpg0854	protein of unknown function
AVR58_04200	-4.39365	6.29846	3.08e-95	4.65e-94	lpg0855	peptidase S49
AVR58_04205	-3.53429	4.01663	1.02e-39	4.32e-39	lpg0856	Cytochrome c biogenesis ATP-binding export protein CcmA
AVR58_04210	-2.86233	3.49543	1.16e-22	3.16e-22	lpg0857	transcriptional regulator
AVR58_04215	-1.88424	4.5622	2.11e-16	4.69e-16	lpg0858	heme ABC transporter permease
AVR58_04220	-3.01442	2.82403	8.77e-14	1.78e-13	lpg0859	heme exporter protein CcmD
AVR58_04225	-2.2076	3.46061	2.56e-11	4.76e-11	lpg0860	cytochrome C biogenesis protein CcmE
AVR58_04230	-2.5121	5.60478	2.25e-35	8.58e-35	lpg0861	cytochrome C biogenesis protein CcmF
AVR58_04235	-1.91798	3.90709	2.43e-12	4.69e-12	lpg0862	thiol:disulfide interchange protein
AVR58_04240	-2.8645	3.56087	9.07e-21	2.32e-20	lpg0863	cytochrome C biogenesis protein
AVR58_04245	-3.78424	5.38073	5.12e-67	4.06e-66	lpg0864	cytochrome C biogenesis protein CcmH
AVR58_04250	-4.61148	6.33706	5.94e-83	6.96e-82	-	dodecin family protein
AVR58_04255	-1.30356	6.65984	6.34e-18	1.48e-17	lpg0865	protein of unknown function
AVR58_04260	-1.46618	3.01761	3.54e-07	5.65e-07	lpg0866	3-methyladenine DNA glycosylase
AVR58_04265	-4.26988	4.26928	5.15e-52	2.86e-51	lpg0867	ATP-dependent DNA helicase RecQ
AVR58_04270	-2.22635	7.25904	2.55e-57	1.64e-56	lpg0868	acyl-CoA dehydrogenase
AVR58_04275	-2.68028	7.21291	3.38e-65	2.58e-64	lpg0869	enoyl-CoA hydratase
AVR58_04280	-1.79479	7.18333	3.13e-39	1.31e-38	lpg0870	3-hydroxyisobutyryl-CoA hydrolase
AVR58_04295	3.11851	7.81006	2.19e-99	3.65e-98	lpg0873	protein of unknown function
AVR58_04305	1.79296	7.19751	1.67e-21	4.38e-21	lpg0875	pyridine nucleotide transhydrogenase
AVR58_04320	4.69176	5.99105	6.88e-78	7.29e-77	lpg0878	protein of unknown function
AVR58_04325	3.27481	7.00603	9.78e-87	1.22e-85	lpg0879	diguanylate cyclase
AVR58_04330	1.47789	6.08612	9.53e-18	2.22e-17	lpg0880	protein of unknown function
AVR58_04335	-1.41738	4.25714	7.97e-12	1.51e-11	lpg0881	tRNA-Ser
AVR58_04340	3.74245	4.92351	1.49e-46	7.51e-46	lpg0882	protein of unknown function
AVR58_04355	3.19092	7.31948	1.23e-104	2.47e-103	lpg0886	transporter
AVR58_04360	-3.3367	6.04275	1.31e-66	1.03e-65	lpg0887	succinyl-diaminopimelate desuccinylase
AVR58_04365	-3.01166	6.46173	1.77e-64	1.32e-63	lpg0888	2,3,4,5-tetrahydropyridine-2,6-dicarboxylate N-succinyltransferase
AVR58_04370	-2.98685	6.23338	1.39e-43	6.48e-43	lpg0889	acyltransferase
AVR58_04375	-2.5763	6.89863	6.46e-48	3.33e-47	lpg0890	cystathionine beta-lyase
AVR58_04380	2.20421	8.48394	1.23e-45	6e-45	lpg0891	histidine kinase
AVR58_04385	3.45531	9.74871	1.46e-105	2.95e-104	lpg0892	kynurenine 3-monooxygenase
AVR58_04390	2.46709	10.8871	4.82e-53	2.74e-52	lpg0893	hypothetical protein
AVR58_04395	2.75767	8.55704	1.44e-89	1.91e-88	lpg0894	cytochrome C oxidase subunit III
AVR58_04400	-2.05451	6.03123	5.64e-22	1.49e-21	lpg0895	general secretion pathway protein GspC
AVR58_04405	-1.84176	4.74373	3.06e-18	7.22e-18	lpg0896	protein of unknown function
AVR58_04415	4.00649	6.84847	3.3e-132	1.23e-130	lpg0898	type IV secretion protein Dot
AVR58_04420	-4.2953	4.14728	5.03e-43	2.31e-42	lpg0899	A/G-specific adenine glycosylase
AVR58_04425	-3.39817	6.08608	1.58e-67	1.28e-66	lpg0900	asmA protein
AVR58_04430	2.66742	8.1333	1.21e-55	7.34e-55	lpg0901	protein of unknown function
AVR58_04435	0.969489	8.09675	4.04e-11	7.49e-11	lpg0902	protein of unknown function
AVR58_04450	1.37771	8.79916	9.34e-16	2.02e-15	lpg0903	Putative serine protease HtrA
AVR58_04455	-2.23714	7.41922	5.85e-54	3.41e-53	lpg0904	hydrolase
AVR58_04460	-1.57519	7.27937	1.6e-27	5.05e-27	lpg0905	3-hydroxy-2-methylbutyryl-CoA dehydrogenase
AVR58_04465	1.60159	8.70741	2.63e-24	7.58e-24	lpg0906	flagellar biosynthesis protein
AVR58_04470	1.26019	8.85086	2.68e-12	5.16e-12	lpg0907	anti-sigma28 factor FlgM
AVR58_04480	-2.44233	2.88658	1.43e-11	2.68e-11	lpg0909	cytochrome C
AVR58_04485	1.32142	8.38452	5.39e-06	8.11e-06	lpg0910	enhanced entry protein EnhA
AVR58_04490	-2.37251	5.00539	6.24e-22	1.65e-21	lpg0911	type III pantothenate kinase
AVR58_04495	-2.34595	5.52657	2.14e-36	8.41e-36	lpg0913	division/cell wall cluster transcriptional repressor MraZ
AVR58_04500	-3.01988	6.89379	4.32e-91	5.9e-90	lpg0914	ribosomal RNA small subunit methyltransferase H
AVR58_04505	-1.50697	5.51361	5.97e-09	1.01e-08	lpg0915	cell division protein FtsL
AVR58_04510	-3.05575	6.01023	7.57e-58	4.95e-57	lpg0916	cell division protein
AVR58_04515	-2.78504	6.18354	1.83e-62	1.31e-61	lpg0917	UDP-N-acetylmuramoylalanyl-D-glutamate--2, 6-diaminopimelate ligase
AVR58_04520	-3.03148	4.80189	6.03e-46	2.98e-45	lpg0918	erythronate-4-phosphate dehydrogenase
AVR58_04525	-2.06929	3.74492	4.33e-14	8.9e-14	lpg0919	peptidase M50
AVR58_04530	-3.60352	4.74508	1.69e-55	1.03e-54	lpg0920	phosphatidylglycerophosphatase
AVR58_04535	-3.9778	7.07672	1.53e-136	6.33e-135	lpg0921	protein of unknown function
AVR58_04540	-4.58244	8.29364	4.84e-138	2.06e-136	lpg0922	electron transfer flavoprotein subunit beta
AVR58_04545	-4.38217	7.77636	1.36e-158	8.72e-157	lpg0923	electron transfer flavoprotein subunit beta
AVR58_04550	-4.27065	8.35432	5.06e-151	2.55e-149	lpg0924	alanine dehydrogenase
AVR58_04560	2.69804	9.74104	3.46e-51	1.9e-50	lpg0926	protein of unknown function
AVR58_04565	-1.64457	7.63961	1.26e-32	4.55e-32	lpg0927	pilus assembly protein PilM
AVR58_04570	-1.74941	5.79369	1.53e-16	3.41e-16	lpg0928	pilus assembly protein PilN
AVR58_04575	-1.88075	5.44067	2.67e-24	7.68e-24	lpg0929	pilus assembly protein PilO
AVR58_04580	-1.46808	4.52751	7.28e-10	1.28e-09	lpg0930	pilus assembly protein PilP
AVR58_04585	-1.48757	6.75154	3.84e-20	9.66e-20	lpg0931	pilus assembly protein PilQ
AVR58_04590	1.33692	9.43245	1.87e-18	4.45e-18	lpg0932	shikimate kinase
AVR58_04595	1.15487	8.62447	1.02e-13	2.08e-13	lpg0933	3-dehydroquinate synthase
AVR58_04605	-0.968285	9.63159	1.32e-14	2.77e-14	lpg0935	universal stress protein UspA
AVR58_04615	-1.4887	8.76443	5.48e-32	1.97e-31	lpg0937	isoleucine--tRNA ligase
AVR58_04620	-1.30816	5.22568	1.69e-12	3.29e-12	lpg0938	signal peptidase II
AVR58_04625	-1.08355	6.7182	2.52e-09	4.32e-09	lpg0939	multidrug DMT transporter permease
AVR58_04630	2.38762	12.7154	1.46e-57	9.51e-57	lpg0940	LidA
AVR58_04635	-3.22344	6.89364	1.05e-72	9.51e-72	lpg0941	protein of unknown function
AVR58_04640	-2.05276	6.6849	7.71e-33	2.82e-32	lpg0942	GTPase Era
AVR58_04650	1.46306	6.0199	7.92e-18	1.85e-17	lpg0944	protein of unknown function
AVR58_04655	1.67173	6.94511	3.56e-27	1.12e-26	lpg0945	GALA protein
[truncated: 1,291 more rows]

## Sheet: MT_6hrvT0
Gene_ID	logFC	logCPM	PValue	FDR	Lpg	Gene_product
[truncated: 2,017 more rows]
