# Supplementary material for: A bacterial toxin-antitoxin system involved in an unusual response to genotoxic stress
Source: EMBO Rep. 2025 Aug 18;26(18):4532–62. doi: 10.1038/s44319-025-00545-y (PMC12457610; doi:10.1038/s44319-025-00545-y)
Supplement: Supplementary file 6 — Source data Fig. 2 [file 44319_2025_545_MOESM6_ESM.zip]

Archive with 27 entries (18 files):
- Figure_2/
- Figure_2/.DS_Store
- __MACOSX/Figure_2/._.DS_Store
- Figure_2/2G/
- Figure_2/2H/
- Figure_2/2A/
- Figure_2/2F/
- Figure_2/2C/
- Figure_2/2D/
- Figure_2/2E/
- Figure_2/2B/
- Figure_2/2G/fig2g_hga_spectrophotometry_measurements.csv
- __MACOSX/Figure_2/2G/._fig2g_hga_spectrophotometry_measurements.csv
- Figure_2/2H/fig2h_log10_cfu_survival_fraction.csv
- __MACOSX/Figure_2/2H/._fig2h_log10_cfu_survival_fraction.csv
- Figure_2/2A/fig2a_spectrophotometry_measurements.csv
- __MACOSX/Figure_2/2A/._fig2a_spectrophotometry_measurements.csv
- Figure_2/2F/fig2f_log10_cfu_survival_fraction.csv
- __MACOSX/Figure_2/2F/._fig2f_log10_cfu_survival_fraction.csv
- Figure_2/2C/fig2c_log10_cfu_counts.csv
- __MACOSX/Figure_2/2C/._fig2c_log10_cfu_counts.csv
- Figure_2/2D/fig2d_log10_cfu_survival_fraction.csv
- __MACOSX/Figure_2/2D/._fig2d_log10_cfu_survival_fraction.csv
- Figure_2/2E/fig2e_log10_cfu_survival_fraction.csv
- __MACOSX/Figure_2/2E/._fig2e_log10_cfu_survival_fraction.csv
- Figure_2/2B/fig2b_log10_cfu_counts.csv
- __MACOSX/Figure_2/2B/._fig2b_log10_cfu_counts.csv
