# Supplementary material for: A bacterial toxin-antitoxin system involved in an unusual response to genotoxic stress
Source: EMBO Rep. 2025 Aug 18;26(18):4532–62. doi: 10.1038/s44319-025-00545-y (PMC12457610; doi:10.1038/s44319-025-00545-y)
Supplement: Supplementary file 6 — Source data Fig. 2 [file 44319_2025_545_MOESM6_ESM.zip › Figure_2/2G/fig2g_hga_spectrophotometry_measurements.csv]

Strain	0	24	48	72	Experimental_replicate
WT	0.1754	0.2424	0.2559	0.2766	1
WT	0.1754	0.2438	0.2578	0.2768	2
WT	0.1754	0.2456	0.2569	0.2756	3
Æ7TA_1	0.174	0.4809	0.541	0.5971	1
Æ7TA_1	0.174	0.4764	0.5294	0.5786	2
Æ7TA_1	0.174	0.477	0.539	0.5779	3
Æ7TA_2	0.1756	0.5203	0.5892	0.6411	1
Æ7TA_2	0.1756	0.5129	0.5754	0.6225	2
Æ7TA_2	0.1756	0.5154	0.5816	0.6265	3
