# Supplementary material for: A bacterial toxin-antitoxin system involved in an unusual response to genotoxic stress
Source: EMBO Rep. 2025 Aug 18;26(18):4532–62. doi: 10.1038/s44319-025-00545-y (PMC12457610; doi:10.1038/s44319-025-00545-y)
Supplement: Supplementary file 6 — Source data Fig. 2 [file 44319_2025_545_MOESM6_ESM.zip › Figure_2/2H/fig2h_log10_cfu_survival_fraction.csv]

Strain	0	24	48	72	Experimental_replicate	Biological_replicate
WT	0	-2.942008053	-5.367976785	-9.447158031	1	1
WT	-0.191885526	-3.124938737	-6.447158031	-9.447158031	2	2
WT	0.015239967	-3.405765346	-6.447158031	-7.447158031	2	3
WT	-0.271066772	-3.602059991	-9.447158031	-9.447158031	2	4
Æ7TA_1	-0.015794267	-2.915679114	-3.271066772	-3.915679114	1	1
Æ7TA_1	-0.301029996	-3.243038049	-3.602059991	-4.367976785	2	2
Æ7TA_1	-0.146128036	-3.21670911	-4.146128036	-4.669006781	2	3
Æ7TA_1	-0.085430195	-3.015794267	-3.669006781	-5.447158031	2	4
Æ7TA_2	-0.06694679	-3.049218023	-3.405765346	-3.890855531	1	1
Æ7TA_2	-0.191885526	-3.085430195	-3.447158031	-4.271066772	2	2
Æ7TA_2	-0.191885526	-3.104735351	-3.970036777	-5.146128036	2	3
Æ7TA_2	-0.085430195	-3.146128036	-3.748188027	-5.748188027	2	4
