# Supplementary material for: A bacterial toxin-antitoxin system involved in an unusual response to genotoxic stress
Source: EMBO Rep. 2025 Aug 18;26(18):4532–62. doi: 10.1038/s44319-025-00545-y (PMC12457610; doi:10.1038/s44319-025-00545-y)
Supplement: Supplementary file 6 — Source data Fig. 2 [file 44319_2025_545_MOESM6_ESM.zip › Figure_2/2A/fig2a_spectrophotometry_measurements.csv]

Time	WT	WT	WT	�7TA_1	�7TA_1	�7TA_1	�7TA_2	�7TA_2	�7TA_2	Media	Media	Media
0	0.188	0.2	0.184	0.187	0.181	0.182	0.196	0.187	0.187	0.102	0.108	0.11
0.25	0.187	0.2	0.185	0.187	0.181	0.182	0.196	0.187	0.187	0.102	0.108	0.11
0.5	0.189	0.2	0.185	0.187	0.182	0.183	0.196	0.188	0.188	0.103	0.109	0.111
0.75	0.189	0.205	0.186	0.188	0.183	0.184	0.197	0.188	0.188	0.103	0.109	0.111
1	0.19	0.209	0.188	0.19	0.184	0.185	0.198	0.189	0.19	0.103	0.109	0.111
1.25	0.191	0.209	0.189	0.191	0.185	0.186	0.198	0.191	0.191	0.103	0.109	0.111
1.5	0.192	0.213	0.19	0.192	0.186	0.187	0.2	0.192	0.192	0.103	0.109	0.111
1.75	0.194	0.213	0.192	0.194	0.188	0.189	0.203	0.193	0.193	0.104	0.109	0.111
2	0.197	0.213	0.195	0.195	0.19	0.191	0.204	0.194	0.192	0.104	0.109	0.111
2.25	0.197	0.217	0.194	0.198	0.191	0.192	0.204	0.196	0.196	0.104	0.109	0.111
2.5	0.199	0.216	0.197	0.2	0.194	0.195	0.206	0.199	0.199	0.104	0.11	0.112
2.75	0.201	0.22	0.198	0.202	0.196	0.197	0.208	0.2	0.2	0.104	0.109	0.111
3	0.205	0.215	0.203	0.204	0.199	0.2	0.211	0.201	0.2	0.104	0.109	0.111
3.25	0.206	0.223	0.203	0.207	0.201	0.202	0.212	0.205	0.205	0.104	0.109	0.111
3.5	0.209	0.224	0.207	0.21	0.204	0.205	0.215	0.207	0.206	0.104	0.109	0.111
3.75	0.211	0.229	0.208	0.213	0.207	0.209	0.217	0.21	0.211	0.104	0.109	0.111
4	0.216	0.226	0.213	0.216	0.211	0.212	0.221	0.212	0.211	0.104	0.109	0.112
4.25	0.218	0.235	0.214	0.221	0.215	0.216	0.222	0.217	0.217	0.104	0.11	0.112
4.5	0.223	0.234	0.221	0.224	0.22	0.221	0.227	0.22	0.219	0.104	0.109	0.111
4.75	0.225	0.242	0.222	0.229	0.223	0.225	0.23	0.224	0.225	0.104	0.109	0.111
5	0.231	0.241	0.228	0.234	0.229	0.229	0.238	0.228	0.227	0.104	0.109	0.111
5.25	0.234	0.25	0.231	0.239	0.233	0.235	0.238	0.234	0.234	0.104	0.109	0.111
5.5	0.24	0.249	0.237	0.244	0.239	0.24	0.241	0.238	0.239	0.104	0.109	0.111
5.75	0.244	0.26	0.241	0.25	0.245	0.246	0.247	0.244	0.244	0.104	0.109	0.111
6	0.251	0.26	0.248	0.256	0.252	0.252	0.254	0.25	0.25	0.104	0.109	0.111
6.25	0.256	0.271	0.252	0.263	0.259	0.26	0.258	0.256	0.256	0.104	0.109	0.111
6.5	0.264	0.271	0.261	0.272	0.266	0.267	0.264	0.263	0.263	0.104	0.109	0.111
6.75	0.269	0.284	0.266	0.279	0.274	0.276	0.271	0.27	0.271	0.104	0.109	0.111
7	0.279	0.285	0.276	0.288	0.284	0.284	0.278	0.278	0.279	0.104	0.11	0.112
7.25	0.285	0.3	0.282	0.296	0.291	0.293	0.286	0.286	0.287	0.104	0.109	0.111
7.5	0.295	0.303	0.293	0.304	0.302	0.303	0.297	0.295	0.296	0.104	0.109	0.111
7.75	0.302	0.315	0.299	0.314	0.31	0.312	0.303	0.304	0.305	0.104	0.11	0.111
8	0.313	0.321	0.311	0.323	0.321	0.322	0.312	0.314	0.314	0.104	0.109	0.111
8.25	0.32	0.334	0.317	0.333	0.33	0.331	0.321	0.323	0.324	0.104	0.11	0.111
8.5	0.331	0.339	0.329	0.342	0.34	0.341	0.329	0.333	0.333	0.104	0.109	0.111
8.75	0.338	0.353	0.336	0.352	0.349	0.35	0.339	0.343	0.342	0.104	0.11	0.111
9	0.349	0.358	0.347	0.362	0.36	0.36	0.348	0.353	0.352	0.104	0.109	0.111
9.25	0.358	0.372	0.354	0.371	0.37	0.371	0.357	0.362	0.362	0.103	0.109	0.111
9.5	0.368	0.377	0.367	0.382	0.381	0.381	0.367	0.372	0.372	0.104	0.109	0.111
9.75	0.377	0.392	0.374	0.391	0.391	0.391	0.377	0.382	0.382	0.104	0.11	0.111
10	0.388	0.396	0.386	0.402	0.402	0.402	0.387	0.393	0.393	0.104	0.109	0.111
10.25	0.397	0.411	0.394	0.411	0.412	0.412	0.396	0.402	0.403	0.104	0.109	0.111
10.5	0.407	0.415	0.405	0.42	0.422	0.422	0.405	0.413	0.413	0.104	0.109	0.111
10.75	0.416	0.429	0.414	0.431	0.433	0.433	0.416	0.423	0.422	0.104	0.109	0.111
11	0.425	0.439	0.424	0.441	0.443	0.443	0.425	0.433	0.432	0.103	0.109	0.111
11.25	0.437	0.443	0.435	0.451	0.454	0.453	0.436	0.443	0.442	0.104	0.109	0.111
11.5	0.445	0.459	0.443	0.461	0.464	0.464	0.445	0.453	0.452	0.104	0.109	0.111
11.75	0.456	0.463	0.454	0.47	0.475	0.473	0.464	0.462	0.46	0.103	0.109	0.111
12	0.464	0.476	0.462	0.48	0.484	0.484	0.464	0.473	0.471	0.103	0.109	0.11
12.25	0.474	0.482	0.473	0.489	0.494	0.494	0.475	0.482	0.48	0.104	0.109	0.111
12.5	0.483	0.496	0.481	0.499	0.505	0.504	0.493	0.492	0.491	0.104	0.109	0.111
12.75	0.495	0.501	0.493	0.508	0.516	0.514	0.495	0.502	0.5	0.104	0.109	0.111
13	0.502	0.515	0.501	0.518	0.524	0.525	0.504	0.512	0.511	0.103	0.109	0.11
13.25	0.513	0.52	0.512	0.527	0.536	0.534	0.514	0.521	0.519	0.103	0.108	0.11
13.5	0.522	0.535	0.519	0.537	0.545	0.544	0.528	0.532	0.53	0.103	0.109	0.11
13.75	0.533	0.539	0.531	0.546	0.555	0.554	0.536	0.541	0.537	0.103	0.109	0.111
14	0.542	0.554	0.538	0.556	0.565	0.565	0.542	0.551	0.55	0.103	0.109	0.11
14.25	0.552	0.558	0.55	0.565	0.576	0.574	0.552	0.559	0.556	0.104	0.109	0.111
14.5	0.561	0.573	0.558	0.575	0.586	0.585	0.561	0.57	0.568	0.103	0.109	0.11
14.75	0.571	0.578	0.569	0.584	0.596	0.595	0.571	0.578	0.577	0.103	0.109	0.11
15	0.58	0.591	0.579	0.594	0.606	0.604	0.58	0.588	0.587	0.103	0.109	0.11
15.25	0.591	0.596	0.588	0.603	0.616	0.615	0.59	0.597	0.596	0.103	0.108	0.11
15.5	0.6	0.611	0.597	0.613	0.627	0.625	0.599	0.608	0.607	0.103	0.109	0.11
15.75	0.611	0.616	0.608	0.623	0.637	0.635	0.615	0.616	0.615	0.103	0.108	0.11
16	0.62	0.63	0.616	0.633	0.646	0.645	0.618	0.626	0.626	0.103	0.109	0.11
16.25	0.63	0.636	0.628	0.641	0.657	0.655	0.634	0.636	0.635	0.103	0.108	0.11
16.5	0.639	0.65	0.635	0.65	0.667	0.664	0.637	0.645	0.645	0.103	0.109	0.11
16.75	0.646	0.653	0.645	0.659	0.675	0.674	0.647	0.655	0.655	0.103	0.109	0.11
17	0.655	0.667	0.652	0.668	0.685	0.684	0.662	0.664	0.663	0.103	0.109	0.11
17.25	0.665	0.67	0.663	0.678	0.695	0.693	0.666	0.674	0.673	0.103	0.109	0.11
17.5	0.672	0.684	0.669	0.687	0.704	0.703	0.675	0.683	0.683	0.103	0.109	0.11
17.75	0.682	0.687	0.679	0.695	0.713	0.711	0.683	0.691	0.691	0.103	0.109	0.11
18	0.689	0.701	0.686	0.705	0.722	0.721	0.693	0.701	0.701	0.103	0.109	0.11
18.25	0.7	0.704	0.697	0.714	0.731	0.73	0.703	0.709	0.71	0.103	0.109	0.11
18.5	0.708	0.717	0.705	0.722	0.74	0.738	0.713	0.717	0.718	0.104	0.109	0.11
18.75	0.717	0.722	0.714	0.729	0.749	0.747	0.72	0.726	0.727	0.103	0.109	0.11
19	0.725	0.734	0.721	0.738	0.757	0.755	0.728	0.735	0.736	0.103	0.109	0.11
19.25	0.735	0.74	0.731	0.747	0.767	0.764	0.738	0.744	0.745	0.103	0.109	0.11
19.5	0.743	0.752	0.739	0.755	0.775	0.773	0.747	0.752	0.754	0.103	0.109	0.11
19.75	0.753	0.757	0.748	0.763	0.784	0.782	0.755	0.761	0.763	0.103	0.109	0.11
20	0.76	0.769	0.756	0.771	0.791	0.79	0.764	0.77	0.772	0.103	0.108	0.11
20.25	0.77	0.774	0.767	0.78	0.8	0.799	0.774	0.778	0.78	0.103	0.108	0.109
20.5	0.777	0.786	0.774	0.787	0.809	0.807	0.784	0.786	0.788	0.103	0.108	0.109
20.75	0.787	0.791	0.783	0.795	0.818	0.816	0.789	0.794	0.797	0.103	0.109	0.11
21	0.795	0.803	0.791	0.804	0.827	0.825	0.798	0.803	0.805	0.103	0.109	0.11
21.25	0.804	0.808	0.8	0.812	0.835	0.833	0.805	0.811	0.813	0.103	0.108	0.11
21.5	0.812	0.82	0.808	0.82	0.844	0.843	0.815	0.82	0.822	0.103	0.108	0.109
21.75	0.822	0.825	0.818	0.828	0.854	0.852	0.823	0.828	0.831	0.103	0.108	0.11
22	0.831	0.835	0.827	0.836	0.861	0.86	0.834	0.836	0.839	0.103	0.108	0.11
22.25	0.839	0.847	0.834	0.846	0.871	0.869	0.842	0.847	0.849	0.103	0.108	0.109
22.5	0.849	0.853	0.844	0.854	0.88	0.879	0.856	0.855	0.858	0.103	0.108	0.11
22.75	0.856	0.865	0.852	0.862	0.889	0.887	0.859	0.864	0.867	0.103	0.108	0.11
23	0.868	0.87	0.862	0.871	0.897	0.895	0.869	0.872	0.875	0.103	0.108	0.11
23.25	0.873	0.881	0.87	0.879	0.906	0.905	0.877	0.881	0.886	0.103	0.108	0.109
23.5	0.884	0.888	0.88	0.888	0.914	0.913	0.886	0.889	0.893	0.103	0.108	0.109
23.75	0.891	0.899	0.887	0.896	0.923	0.922	0.894	0.898	0.903	0.103	0.108	0.109
24	0.902	0.905	0.897	0.905	0.932	0.93	0.911	0.907	0.911	0.103	0.108	0.109
24.25	0.909	0.916	0.905	0.912	0.94	0.938	0.911	0.915	0.92	0.103	0.108	0.109
24.5	0.919	0.922	0.915	0.921	0.948	0.947	0.922	0.923	0.928	0.103	0.108	0.109
24.75	0.926	0.933	0.922	0.928	0.955	0.955	0.928	0.931	0.936	0.103	0.108	0.109
25	0.936	0.938	0.932	0.937	0.965	0.964	0.937	0.94	0.944	0.103	0.108	0.109
25.25	0.943	0.949	0.939	0.945	0.972	0.971	0.945	0.947	0.953	0.103	0.108	0.109
25.5	0.952	0.956	0.948	0.952	0.98	0.98	0.953	0.954	0.96	0.103	0.108	0.109
25.75	0.958	0.965	0.955	0.959	0.988	0.988	0.961	0.963	0.97	0.103	0.108	0.109
26	0.967	0.97	0.963	0.967	0.995	0.995	0.968	0.971	0.977	0.102	0.107	0.109
26.25	0.974	0.982	0.97	0.974	1.002	1.002	0.974	0.977	0.983	0.103	0.108	0.109
26.5	0.984	0.986	0.98	0.983	1.011	1.011	0.988	0.985	0.992	0.103	0.108	0.109
26.75	0.991	0.997	0.987	0.99	1.018	1.018	0.991	0.993	1	0.103	0.108	0.109
27	0.999	1.002	0.995	0.997	1.025	1.024	0.998	1.001	1.006	0.103	0.108	0.109
27.25	1.006	1.012	1.002	1.004	1.032	1.032	1.005	1.008	1.015	0.102	0.108	0.109
27.5	1.014	1.017	1.01	1.011	1.04	1.04	1.014	1.015	1.022	0.103	0.108	0.109
27.75	1.021	1.026	1.016	1.018	1.047	1.047	1.02	1.022	1.03	0.102	0.108	0.109
28	1.028	1.03	1.024	1.025	1.053	1.054	1.026	1.029	1.038	0.102	0.108	0.109
28.25	1.036	1.041	1.031	1.032	1.059	1.06	1.034	1.036	1.044	0.102	0.108	0.109
28.5	1.044	1.045	1.039	1.04	1.067	1.068	1.041	1.043	1.051	0.102	0.108	0.109
28.75	1.049	1.053	1.043	1.045	1.072	1.073	1.047	1.049	1.057	0.102	0.108	0.108
29	1.055	1.057	1.052	1.052	1.078	1.079	1.055	1.055	1.065	0.102	0.108	0.109
29.25	1.062	1.066	1.056	1.057	1.083	1.084	1.061	1.06	1.069	0.102	0.108	0.108
29.5	1.068	1.069	1.063	1.062	1.087	1.089	1.065	1.066	1.074	0.102	0.108	0.109
29.75	1.071	1.077	1.066	1.068	1.092	1.094	1.07	1.071	1.08	0.102	0.108	0.108
30	1.077	1.079	1.073	1.072	1.097	1.099	1.075	1.077	1.087	0.102	0.108	0.109
30.25	1.082	1.086	1.077	1.078	1.101	1.103	1.08	1.08	1.09	0.102	0.108	0.109
30.5	1.088	1.088	1.082	1.082	1.105	1.108	1.084	1.085	1.096	0.102	0.108	0.109
30.75	1.09	1.095	1.086	1.086	1.109	1.112	1.093	1.088	1.099	0.103	0.108	0.109
31	1.096	1.096	1.091	1.09	1.113	1.116	1.093	1.093	1.104	0.102	0.107	0.108
31.25	1.099	1.103	1.095	1.094	1.117	1.12	1.099	1.097	1.107	0.102	0.108	0.108
31.5	1.106	1.105	1.1	1.099	1.122	1.124	1.101	1.101	1.114	0.102	0.108	0.108
31.75	1.107	1.111	1.102	1.102	1.125	1.127	1.106	1.105	1.115	0.102	0.107	0.108
32	1.114	1.114	1.108	1.106	1.129	1.132	1.11	1.108	1.119	0.102	0.107	0.108
32.25	1.116	1.119	1.111	1.109	1.132	1.135	1.113	1.112	1.123	0.102	0.107	0.108
32.5	1.12	1.121	1.115	1.113	1.137	1.139	1.117	1.117	1.128	0.102	0.107	0.108
32.75	1.125	1.126	1.118	1.116	1.138	1.141	1.12	1.118	1.128	0.102	0.108	0.109
33	1.128	1.131	1.122	1.12	1.144	1.146	1.125	1.123	1.135	0.102	0.107	0.108
33.25	1.132	1.132	1.127	1.123	1.147	1.15	1.13	1.126	1.137	0.102	0.107	0.108
33.5	1.136	1.138	1.129	1.127	1.151	1.153	1.132	1.13	1.141	0.102	0.107	0.108
33.75	1.142	1.139	1.134	1.13	1.154	1.156	1.137	1.132	1.144	0.102	0.107	0.108
34	1.144	1.145	1.137	1.133	1.157	1.16	1.139	1.135	1.148	0.102	0.108	0.108
34.25	1.149	1.146	1.142	1.137	1.16	1.163	1.148	1.138	1.151	0.102	0.107	0.108
34.5	1.149	1.151	1.141	1.139	1.163	1.166	1.145	1.142	1.154	0.102	0.107	0.108
34.75	1.155	1.151	1.146	1.142	1.166	1.168	1.149	1.143	1.156	0.102	0.107	0.108
35	1.157	1.157	1.149	1.145	1.168	1.172	1.152	1.146	1.16	0.102	0.107	0.108
35.25	1.162	1.158	1.153	1.149	1.172	1.175	1.155	1.149	1.164	0.102	0.107	0.108
35.5	1.163	1.162	1.155	1.151	1.174	1.177	1.156	1.151	1.166	0.102	0.107	0.108
35.75	1.166	1.163	1.158	1.153	1.177	1.181	1.16	1.152	1.17	0.102	0.107	0.108
36	1.168	1.167	1.16	1.156	1.179	1.183	1.161	1.155	1.171	0.102	0.107	0.108
36.25	1.171	1.167	1.163	1.158	1.18	1.184	1.167	1.155	1.172	0.102	0.107	0.109
36.5	1.172	1.173	1.165	1.161	1.183	1.187	1.166	1.158	1.175	0.102	0.107	0.108
36.75	1.173	1.174	1.166	1.163	1.184	1.188	1.167	1.16	1.177	0.102	0.108	0.108
37	1.175	1.177	1.169	1.167	1.187	1.192	1.171	1.164	1.181	0.102	0.107	0.108
37.25	1.179	1.177	1.173	1.169	1.189	1.194	1.174	1.166	1.185	0.102	0.107	0.108
37.5	1.18	1.18	1.174	1.171	1.191	1.196	1.176	1.167	1.186	0.102	0.107	0.108
37.75	1.182	1.179	1.175	1.173	1.192	1.197	1.177	1.168	1.187	0.102	0.107	0.108
38	1.181	1.182	1.175	1.174	1.193	1.198	1.18	1.171	1.188	0.102	0.107	0.108
38.25	1.183	1.181	1.177	1.176	1.194	1.2	1.18	1.173	1.19	0.102	0.107	0.108
38.5	1.183	1.185	1.178	1.177	1.195	1.2	1.18	1.173	1.191	0.102	0.107	0.108
38.75	1.185	1.182	1.178	1.178	1.196	1.201	1.18	1.176	1.193	0.102	0.107	0.107
39	1.187	1.187	1.18	1.18	1.196	1.203	1.18	1.175	1.193	0.101	0.107	0.108
39.25	1.189	1.186	1.182	1.181	1.198	1.204	1.183	1.177	1.195	0.102	0.107	0.108
39.5	1.189	1.188	1.182	1.182	1.197	1.203	1.184	1.176	1.194	0.102	0.107	0.108
39.75	1.191	1.188	1.184	1.184	1.199	1.205	1.184	1.178	1.196	0.102	0.107	0.108
40	1.192	1.19	1.184	1.184	1.2	1.206	1.187	1.18	1.197	0.102	0.107	0.108
40.25	1.191	1.188	1.184	1.186	1.201	1.208	1.186	1.181	1.199	0.102	0.107	0.108
40.5	1.192	1.191	1.185	1.186	1.2	1.206	1.187	1.179	1.197	0.102	0.108	0.108
40.75	1.193	1.19	1.186	1.187	1.202	1.209	1.186	1.18	1.199	0.102	0.107	0.108
41	1.193	1.192	1.186	1.188	1.203	1.21	1.186	1.181	1.2	0.101	0.107	0.107
41.25	1.195	1.191	1.188	1.19	1.204	1.21	1.188	1.181	1.202	0.101	0.107	0.107
41.5	1.195	1.193	1.187	1.189	1.202	1.209	1.192	1.18	1.198	0.102	0.107	0.108
41.75	1.196	1.191	1.189	1.191	1.204	1.212	1.188	1.183	1.203	0.102	0.107	0.108
42	1.196	1.194	1.189	1.192	1.204	1.212	1.189	1.181	1.201	0.102	0.107	0.108
42.25	1.197	1.192	1.19	1.193	1.205	1.212	1.189	1.183	1.203	0.101	0.107	0.108
42.5	1.196	1.195	1.189	1.193	1.205	1.212	1.19	1.182	1.203	0.102	0.107	0.108
42.75	1.197	1.193	1.19	1.193	1.205	1.211	1.19	1.183	1.203	0.102	0.107	0.108
43	1.196	1.195	1.19	1.194	1.204	1.213	1.191	1.182	1.204	0.102	0.107	0.108
43.25	1.199	1.194	1.191	1.194	1.206	1.213	1.19	1.182	1.205	0.102	0.107	0.108
43.5	1.197	1.195	1.189	1.195	1.206	1.214	1.19	1.183	1.205	0.102	0.107	0.107
43.75	1.197	1.196	1.189	1.196	1.206	1.213	1.191	1.184	1.205	0.102	0.107	0.108
44	1.2	1.194	1.192	1.196	1.207	1.214	1.19	1.181	1.205	0.102	0.107	0.108
44.25	1.198	1.196	1.19	1.195	1.205	1.213	1.189	1.18	1.203	0.102	0.107	0.108
44.5	1.199	1.193	1.192	1.198	1.207	1.215	1.193	1.184	1.206	0.102	0.107	0.107
44.75	1.199	1.196	1.191	1.197	1.206	1.215	1.191	1.181	1.206	0.102	0.107	0.107
45	1.201	1.193	1.192	1.198	1.207	1.215	1.192	1.182	1.206	0.102	0.107	0.108
45.25	1.199	1.196	1.191	1.198	1.207	1.215	1.192	1.182	1.207	0.101	0.107	0.107
45.5	1.199	1.194	1.191	1.198	1.207	1.216	1.192	1.182	1.208	0.101	0.107	0.107
45.75	1.199	1.196	1.19	1.198	1.207	1.215	1.189	1.182	1.206	0.102	0.107	0.107
46	1.201	1.194	1.191	1.2	1.207	1.216	1.19	1.182	1.206	0.102	0.107	0.107
46.25	1.199	1.195	1.192	1.2	1.207	1.217	1.191	1.182	1.207	0.102	0.107	0.107
46.5	1.202	1.195	1.194	1.201	1.208	1.217	1.193	1.181	1.207	0.102	0.107	0.108
46.75	1.2	1.196	1.191	1.2	1.206	1.215	1.189	1.18	1.205	0.102	0.107	0.108
47	1.201	1.194	1.193	1.2	1.208	1.217	1.195	1.182	1.207	0.102	0.107	0.108
47.25	1.201	1.196	1.192	1.2	1.207	1.217	1.19	1.18	1.206	0.102	0.107	0.108
47.5	1.201	1.193	1.192	1.201	1.208	1.217	1.193	1.18	1.207	0.102	0.107	0.108
47.75	1.2	1.196	1.19	1.201	1.208	1.217	1.191	1.181	1.208	0.102	0.107	0.108
48	1.201	1.193	1.193	1.201	1.209	1.218	1.192	1.18	1.209	0.102	0.107	0.107
48.25	1.201	1.195	1.192	1.201	1.208	1.216	1.193	1.179	1.206	0.102	0.107	0.108
48.5	1.202	1.194	1.193	1.202	1.209	1.218	1.194	1.18	1.207	0.102	0.107	0.108
48.75	1.2	1.196	1.193	1.202	1.208	1.218	1.192	1.178	1.208	0.102	0.107	0.107
