# Supplementary material for: A bacterial toxin-antitoxin system involved in an unusual response to genotoxic stress
Source: EMBO Rep. 2025 Aug 18;26(18):4532–62. doi: 10.1038/s44319-025-00545-y (PMC12457610; doi:10.1038/s44319-025-00545-y)
Supplement: Supplementary file 6 — Source data Fig. 2 [file 44319_2025_545_MOESM6_ESM.zip › Figure_2/2F/fig2f_log10_cfu_survival_fraction.csv]

Strain	0	24	48	72	Experimental_replicate
WT	0	-3.27140531	-6.323345592	-9.508779759	1
WT	0	-3.357928738	-4.785417105	-10	2
WT	0	-2.950545827	-4.014377748	-7.031901636	3
Æ7TA_1	0	-3.027613026	-3.515333333	-4.072115044	1
Æ7TA_1	0	-3.284623988	-3.920735002	-4.826833382	2
Æ7TA_1	0	-2.960060753	-4.375778958	-3.610979153	3
Æ7TA_2	0	-2.979077128	-3.427070598	-4.613818578	1
Æ7TA_2	0	-3.278301375	-3.985873801	-5.489081874	2
Æ7TA_2	0	-2.677546013	-4.027567822	-3.869680914	3
