# Supplementary material for: A bacterial toxin-antitoxin system involved in an unusual response to genotoxic stress
Source: EMBO Rep. 2025 Aug 18;26(18):4532–62. doi: 10.1038/s44319-025-00545-y (PMC12457610; doi:10.1038/s44319-025-00545-y)
Supplement: Supplementary file 6 — Source data Fig. 2 [file 44319_2025_545_MOESM6_ESM.zip › Figure_2/2C/fig2c_log10_cfu_counts.csv]

Strain	0	24	48	72	96	Experimental_replicate
WT	9.346140482	9.521571132	9.311162429	9.591476456	2.92796786	1
WT	9.19988826	9.424101948	9.075103094	9.144856301	7.872333447	2
WT	9.367203206	9.498107199	9.402275292	9.319998279	4.293604531	3
Æ7TA_1	9.379434233	9.455959169	8.977322038	8.631438688	3.159040418	1
Æ7TA_1	9.27986791	9.586923059	9.313073212	8.301029996	6.91079792	2
Æ7TA_1	9.486303223	9.43374903	9.291300533	8.168880102	3.460070414	3
Æ7TA_2	9.371870171	9.556562903	9.422233989	9.472035904	3.353817493	1
Æ7TA_2	9.404665205	9.495079536	9.250220882	9.100488024	7.562331189	2
Æ7TA_2	9.458858986	9.440739765	9.440739765	8.577866154	2.501716659	3
