# Supplementary material for: A bacterial toxin-antitoxin system involved in an unusual response to genotoxic stress
Source: EMBO Rep. 2025 Aug 18;26(18):4532–62. doi: 10.1038/s44319-025-00545-y (PMC12457610; doi:10.1038/s44319-025-00545-y)
Supplement: Supplementary file 6 — Source data Fig. 2 [file 44319_2025_545_MOESM6_ESM.zip › Figure_2/2D/fig2d_log10_cfu_survival_fraction.csv]

Strain	0	24	48	72	Experimental_replicate
WT	0	-4.840959582	-10	-10	1
WT	0	-7.086020307	-8.86735333	-10	2
Æ7TA_1	0	-5.100343332	-10	-10	1
Æ7TA_1	0	-6.357928738	-8.708312912	-10	2
Æ7TA_2	0	-4.290157075	-10	-10	1
Æ7TA_2	0	-6.925944926	-8.0457636	-9.977723605	2
