# Supplementary material for: A bacterial toxin-antitoxin system involved in an unusual response to genotoxic stress
Source: EMBO Rep. 2025 Aug 18;26(18):4532–62. doi: 10.1038/s44319-025-00545-y (PMC12457610; doi:10.1038/s44319-025-00545-y)
Supplement: Supplementary file 6 — Source data Fig. 2 [file 44319_2025_545_MOESM6_ESM.zip › Figure_2/2E/fig2e_log10_cfu_survival_fraction.csv]

Strain	0	24	48	72	Experimental_replicate
WT	0	-3.434846961	-9.364707199	-9.364707199	1
WT	0	-3.007476124	-4.919728979	-9.425900292	2
Æ7TA_1	0	-2.972615838	-8.705867564	-9.372534231	1
Æ7TA_1	0	-3.112153245	-4.911466581	-7.820466157	2
Æ7TA_2	0	-2.976589544	-8.113256448	-9.446589781	1
Æ7TA_2	0	-2.250768915	-4.025407272	-6.825223729	2
