# Supplementary material for: A bacterial toxin-antitoxin system involved in an unusual response to genotoxic stress
Source: EMBO Rep. 2025 Aug 18;26(18):4532–62. doi: 10.1038/s44319-025-00545-y (PMC12457610; doi:10.1038/s44319-025-00545-y)
Supplement: Supplementary file 6 — Source data Fig. 2 [file 44319_2025_545_MOESM6_ESM.zip › Figure_2/2B/fig2b_log10_cfu_counts.csv]

Strain	0	24	48	72	Experimental_replicate
WT	3.826606257	6.150514998	7.633468456	8.306126953	1
WT	3.238560627	6.073064018	7.268909548	7.130035694	2
WT	3.738560627	6.2887459	7.504937817	8.096562299	3
Æ7TA_1	3.979520696	6.17121134	7.661832268	8.112654641	1
Æ7TA_1	3.451544993	6.196348477	7.326606257	7.3965458	2
Æ7TA_1	3.811624645	6.249155277	7.454778015	8.42254902	3
Æ7TA_2	3.985405805	6.09376036	7.671704297	8.16316793	1
Æ7TA_2	3.772034022	6.161109647	7.242860713	7.343318135	2
Æ7TA_2	3.5	6.212440818	7.461362729	8.579783597	3
