# Supplementary material for: A bacterial toxin-antitoxin system involved in an unusual response to genotoxic stress
Source: EMBO Rep. 2025 Aug 18;26(18):4532–62. doi: 10.1038/s44319-025-00545-y (PMC12457610; doi:10.1038/s44319-025-00545-y)
Supplement: Supplementary file 7 — Source data Fig. 3 [file 44319_2025_545_MOESM7_ESM.zip]

Archive with 13 entries (10 files):
- Figure_3/
- Figure_3/3B/
- Figure_3/.DS_Store
- __MACOSX/Figure_3/._.DS_Store
- Figure_3/3A/
- Figure_3/3B/fig3b_hga_spectrophotometry_measurements.csv
- __MACOSX/Figure_3/3B/._fig3b_hga_spectrophotometry_measurements.csv
- Figure_3/3B/fig3b_log10_cfu_survival_fraction.csv
- __MACOSX/Figure_3/3B/._fig3b_log10_cfu_survival_fraction.csv
- Figure_3/3A/fig3a_hga_spectrophotometry_measurements.csv
- __MACOSX/Figure_3/3A/._fig3a_hga_spectrophotometry_measurements.csv
- Figure_3/3A/fig3a_log10_cfu_survival_fraction.csv
- __MACOSX/Figure_3/3A/._fig3a_log10_cfu_survival_fraction.csv
