# Supplementary material for: A bacterial toxin-antitoxin system involved in an unusual response to genotoxic stress
Source: EMBO Rep. 2025 Aug 18;26(18):4532–62. doi: 10.1038/s44319-025-00545-y (PMC12457610; doi:10.1038/s44319-025-00545-y)
Supplement: Supplementary file 7 — Source data Fig. 3 [file 44319_2025_545_MOESM7_ESM.zip › Figure_3/3B/fig3b_hga_spectrophotometry_measurements.csv]

Strain	0	24	48	72	Experimental_replicate
WT	0.1675	0.2439	0.2583	0.2686	1
WT	0.1675	0.246	0.2563	0.266	2
WT	0.1675	0.2382	0.2516	0.261	3
ÆgndRX	0.1727	0.3821	0.5001	0.5316	1
ÆgndRX	0.1727	0.3833	0.4981	0.5369	2
ÆgndRX	0.1727	0.3475	0.4554	0.4846	3
gndR	0.1655	0.4118	0.5238	0.5586	1
gndR	0.1655	0.4153	0.5198	0.5664	2
gndR	0.1655	0.3745	0.4972	0.613	3
gndX	0.1412	0.3967	0.4906	0.5122	1
gndX	0.1412	0.3979	0.4913	0.529	2
gndX	0.1412	0.3715	0.46	0.5431	3
gndRX	0.1747	0.2386	0.2667	0.2752	1
gndRX	0.1747	0.2392	0.2664	0.2773	2
gndRX	0.1747	0.2179	0.2592	0.3017	3
