# Supplementary material for: A bacterial toxin-antitoxin system involved in an unusual response to genotoxic stress
Source: EMBO Rep. 2025 Aug 18;26(18):4532–62. doi: 10.1038/s44319-025-00545-y (PMC12457610; doi:10.1038/s44319-025-00545-y)
Supplement: Supplementary file 7 — Source data Fig. 3 [file 44319_2025_545_MOESM7_ESM.zip › Figure_3/3B/fig3b_log10_cfu_survival_fraction.csv]

Strain	0	24	48	72	Experimental_replicate
WT	0	-2.702602852	-3.901287439	-5.81879565	1
WT	0	-2.613959215	-3.526809039	-9.568201724	2
WT	0	-2.903089987	-7.079181246	-9.380211242	3
ÆgndRX	0	-2.630912509	-3.11459172	-3.302420384	1
ÆgndRX	0	-2.146128036	-2.447158031	-3.146128036	2
ÆgndRX	0	-2.653212514	-3.389971079	-4.285235728	3
gndR	0	-2.730688815	-3.089591024	-3.122417955	1
gndR	0	-2.22184875	-2.698970004	-3.129094696	2
gndR	0	-2.636822098	-3.511883361	-4.414973348	3
gndX	0	-2.749761506	-3.204339855	-3.320162993	1
gndX	0	-2.22184875	-2.397940009	-2.935542011	2
gndX	0	-2.583576586	-3.361727836	-4.247784484	3
gndRX	0	-2.681477852	-4.237813445	-6.52366115	1
gndRX	0	-2.352182518	-3.653212514	-9.431363764	2
gndRX	0	-2.801632346	-6.579783597	-9.278753601	3
