# Supplementary material for: A bacterial toxin-antitoxin system involved in an unusual response to genotoxic stress
Source: EMBO Rep. 2025 Aug 18;26(18):4532–62. doi: 10.1038/s44319-025-00545-y (PMC12457610; doi:10.1038/s44319-025-00545-y)
Supplement: Supplementary file 7 — Source data Fig. 3 [file 44319_2025_545_MOESM7_ESM.zip › Figure_3/3A/fig3a_hga_spectrophotometry_measurements.csv]

Strain	0	24	48	72	Experimental_replicate
WT	0.1748	0.242	0.2743	0.2917	1
Æ7TA_1	0.1956	0.4385	0.479	0.5561	1
ÆTA1	0.1976	0.245	0.2709	0.2795	1
ÆTA2	0.1982	0.3491	0.4459	0.473	1
ÆTA3	0.1969	0.2016	0.2243	0.2303	1
ÆTA4	0.1968	0.2143	0.2488	0.2657	1
ÆTA5	0.1706	0.2073	0.2435	0.2592	1
ÆTA6	0.1728	0.2164	0.2535	0.2671	1
ÆTA7	0.1737	0.2095	0.2459	0.2566	1
