# Supplementary material for: A bacterial toxin-antitoxin system involved in an unusual response to genotoxic stress
Source: EMBO Rep. 2025 Aug 18;26(18):4532–62. doi: 10.1038/s44319-025-00545-y (PMC12457610; doi:10.1038/s44319-025-00545-y)
Supplement: Supplementary file 7 — Source data Fig. 3 [file 44319_2025_545_MOESM7_ESM.zip › Figure_3/3A/fig3a_log10_cfu_survival_fraction.csv]

Strain	0	24	48	72	Experimental_replicate
WT	0	-3.860631548	-4.613959215	-10.26717173	1
WT	0	-2.677780705	-3.688246139	-6	2
WT	0	-3.230448921	-5.78329089	-9.230448921	3
ÆTA1	0	-3.608793374	-4.511883361	-10.11394335	1
ÆTA1	0	-2.869666232	-3.769551079	-5.187086643	2
ÆTA1	0	-3.259637311	-6.301029996	-9.301029996	3
ÆTA2	0	-3.057991947	-3.541362151	-4	1
ÆTA2	0	-2.560667306	-2.93930216	-3.530177984	2
ÆTA2	0	-2.942008053	-3.322219295	-4.06694679	3
ÆTA3	0	-3.829982889	-4.602059991	-10.38021124	1
ÆTA3	0	-2.978810701	-4.045757491	-10	2
ÆTA3	0	-3.477121255	-7.322219295	-9.322219295	3
ÆTA4	0	-3.841931845	-5.010723865	-6.382334935	1
ÆTA4	0	-2.853871964	-3.732828272	-5.537602002	2
ÆTA4	0	-3.258278015	-9.462397998	-9.462397998	3
ÆTA5	0	-3.989534566	-4.913813852	-10.31175386	1
ÆTA5	0	-2.838631998	-7.522878745	-10	2
ÆTA5	0	-3.124938737	-6	-9.079181246	3
ÆTA6	0	-3.681936665	-4.795880017	-10.09691001	1
ÆTA6	0	-2.838631998	-3.647817482	-5.657577319	2
ÆTA6	0	-2.965237894	-6.477121255	-9.079181246	3
ÆTA7	0	-3.558791301	-5.176091259	-10.0211893	1
ÆTA7	0	-2.647817482	-3.838631998	-10	2
ÆTA7	0	-3.230448921	-9.230448921	-9.230448921	3
Æ7TA_1	0	-3.358068497	-3.858670847	-4.414973348	1
Æ7TA_1	0	-2.744727495	-3.585026652	-3.795880017	2
Æ7TA_1	0	-2.980694845	-3.865301426	-4.263241435	3
