# Supplementary material for: A bacterial toxin-antitoxin system involved in an unusual response to genotoxic stress
Source: EMBO Rep. 2025 Aug 18;26(18):4532–62. doi: 10.1038/s44319-025-00545-y (PMC12457610; doi:10.1038/s44319-025-00545-y)
Supplement: Supplementary file 8 — Source data Fig. 4 [file 44319_2025_545_MOESM8_ESM.zip]

Archive with 9 entries (6 files):
- Figure_4/
- Figure_4/.DS_Store
- __MACOSX/Figure_4/._.DS_Store
- Figure_4/4F/
- Figure_4/4G/
- Figure_4/4F/fig4f_log10_cfu_survival_fraction.csv
- __MACOSX/Figure_4/4F/._fig4f_log10_cfu_survival_fraction.csv
- Figure_4/4G/fig4g_spectrophotometry_measurements.csv
- __MACOSX/Figure_4/4G/._fig4g_spectrophotometry_measurements.csv
