# Supplementary material for: A bacterial toxin-antitoxin system involved in an unusual response to genotoxic stress
Source: EMBO Rep. 2025 Aug 18;26(18):4532–62. doi: 10.1038/s44319-025-00545-y (PMC12457610; doi:10.1038/s44319-025-00545-y)
Supplement: Supplementary file 8 — Source data Fig. 4 [file 44319_2025_545_MOESM8_ESM.zip › Figure_4/4F/fig4f_log10_cfu_survival_fraction.csv]

Strain	72h_survival	Experimental_replicate
WT	0.00000015	1
WT	2.56E-10	2
WT	2.86E-10	3
ÆgndRX	0.001177778	1
ÆgndRX	0.000103704	2
ÆgndRX	0.000194444	3
R84A	0.000674074	1
R84A	0.00013125	2
R84A	0.000258065	3
E105A	0.000521367	1
E105A	0.000138095	2
E105A	0.000391304	3
S178A	0.000741402	1
S178A	0.000167857	2
S178A	0.000147059	3
