# Supplementary material for: A bacterial toxin-antitoxin system involved in an unusual response to genotoxic stress
Source: EMBO Rep. 2025 Aug 18;26(18):4532–62. doi: 10.1038/s44319-025-00545-y (PMC12457610; doi:10.1038/s44319-025-00545-y)
Supplement: Supplementary file 8 — Source data Fig. 4 [file 44319_2025_545_MOESM8_ESM.zip › Figure_4/4G/fig4g_spectrophotometry_measurements.csv]

REP 1
	aTc (antitoxin):											Antitoxin alone
IPTG (toxin)	400	200	100	50	25	12.5	6.25	3.125	1.5625	0			400	200	100	50	25	12.5	6.25	3.125	1.5625	0
250	0.983143618	0.919205619	0.957568419	0.992443691	0.969774764	0.966868491	0.973262291	0.971518527	0.970937273	0.865730201		250	1.059459945	1.150567926	0.990409686	0.972667606	0.956364072	1.006233704	0.998561453	1.040279318	1.044594959	1.036443192
125	1.055800436	1.021506418	1.020343909	1.016856382	1.030806491	1.06916929	1.084281908	1.091256963	0.972099782	0.861661419		0	1.033086583	1.014864986	0.986573561	0.970270027	0.976503731	0.985614529	1.010549345	0.991368718	0.999040969	1
62.5	1.051731654	1.000581255	0.982562364	0.994187455	0.9744248	1.023250182	1.045337854	1.045337854	0.988374909	0.883167837
31.25	1.054637927	1.007556309	1.031387745	1.010462582	1.029062727	1.082538145	1.072656818	1.056962945	1.049406636	0.9552434		Toxin alone	250	125	62.5	31.25	15.625	0
15.625	1.043594091	1.100557036	1.079631872	1.023831436	1.091838217	1.105788326	1.088931945	1.154032453	1.114507145	1.024412691		400	0.985847576	0.984021457	1.036522384	0.992238993	0.97626045	0.949781722
0	1.084863163	1.082538145	1.043594091	1.056962945	1.074400581	1.10753209	1.073238072	1.064519254	0.952337128	1		0	0.955260079	1.028761378	0.996804291	1.030587497	1.002282649	1
REP 2
	aTc (antitoxin):											Antitoxin alone
IPTG (toxin)	400	200	100	50	25	12.5	6.25	3.125	1.5625	0			400	200	100	50	25	12.5	6.25	3.125	1.5625	0
250	0.963071597	0.997114969	0.961917584	0.889791797	0.890368803	0.932490263	0.898446891	0.866134539	0.94229937	0.810741934		250	1.138136532	1.082515185	1.024448944	1.021392826	1.038507086	1.015891813	1.066623372	1.058066241	1.041563204	1.024448944
125	0.931913257	0.903062942	0.915180074	0.893253835	0.903639948	0.870173583	0.865557532	0.829783142	0.965956628	0.863826513		0	1.09351721	1.055010123	0.988386752	0.962104137	0.92176338	1.015891813	1.041563204	1.031783627	0.995721435	1
62.5	0.954416502	1.001154013	1.006347069	0.934798288	0.94229937	0.88459874	0.9267202	0.841323268	0.825167091	0.82689811
31.25	0.929028225	0.97980478	1.001154013	0.879405684	0.894407847	1.017310189	1.06231668	0.938260326	0.976342742	0.884021734		Toxin alone	250	125	62.5	31.25	15.625	0
15.625	1.058277636	0.988459874	0.964802616	0.905947973	0.928451219	1.000577006	1.069817762	0.986728855	0.980958792	0.953839496		400	1.001195413	1.022115133	0.989838993	1.056782099	1.098023834	1.089058239
0	0.950377458	1.083088907	0.958455546	0.897292879	0.986151849	1.073856806	1.013848151	1.009809107	0.945761408	1		0	1.062759162	1.039448616	1.016735776	0.994620643	0.994022937	1
REP 3
	aTc (antitoxin):											Antitoxin alone
IPTG (toxin)	400	200	100	50	25	12.5	6.25	3.125	1.5625	0			400	200	100	50	25	12.5	6.25	3.125	1.5625	0
250	0.830855619	0.813228599	0.761472669	0.795226536	0.807227912	0.771598829	0.781349946	0.799352009	0.764473013	0.741595391		250	1.070479456	1.131650304	1.077128461	1.081782765	1.055186744	1.070479456	1.053856942	1.057846346	1.046543037	1.070479456
125	0.839481607	0.802727396	0.807602955	0.793351322	0.785100376	0.783600204	0.813603642	0.812853556	0.776849431	0.759597454		0	0.972074178	0.950797361	0.940823853	0.994015895	0.970079476	0.94946756	0.996675497	0.956781466	0.998670199	1
62.5	0.852233068	0.852983154	0.845482295	0.837606392	0.839481607	0.819229287	0.881111377	0.875485733	0.818854244	0.789225849
31.25	0.863484358	0.842481951	0.802727396	0.852983154	0.840606736	0.833105877	0.900988655	0.917865589	0.921616019	0.840231693		Toxin alone	250	125	62.5	31.25	15.625	0
15.625	0.902113784	0.903613956	0.855233412	0.873610518	0.904364042	0.905864214	0.940368167	1.001125129	0.953119628	0.915990374		400	0.805905751	0.829347086	0.840598926	0.801686311	0.804030444	0.767461963
0	0.908864557	0.859733928	0.867234787	0.907364386	0.837606392	0.923866276	0.946743898	0.935867652	0.972621863	1		0	0.861696127	0.882793328	0.843411886	0.843880713	0.831691219	1
