# Supplementary material for: A bacterial toxin-antitoxin system involved in an unusual response to genotoxic stress
Source: EMBO Rep. 2025 Aug 18;26(18):4532–62. doi: 10.1038/s44319-025-00545-y (PMC12457610; doi:10.1038/s44319-025-00545-y)
Supplement: Supplementary file 9 — Source data Fig. 6 [file 44319_2025_545_MOESM9_ESM.zip]

Archive with 17 entries (12 files):
- Figure_6/
- Figure_6/.DS_Store
- __MACOSX/Figure_6/._.DS_Store
- Figure_6/6B/
- Figure_6/6E/
- Figure_6/6D/
- Figure_6/6C/
- Figure_6/6B/fig6b_log10_cfu_survival_fraction.csv
- __MACOSX/Figure_6/6B/._fig6b_log10_cfu_survival_fraction.csv
- Figure_6/6E/fig6e_log10_cfu_survival_fraction.csv
- __MACOSX/Figure_6/6E/._fig6e_log10_cfu_survival_fraction.csv
- Figure_6/6D/fig6d_log10_cfu_survival_fraction.csv
- __MACOSX/Figure_6/6D/._fig6d_log10_cfu_survival_fraction.csv
- Figure_6/6C/fig6c-right_log10_cfu_survival_fraction.csv
- __MACOSX/Figure_6/6C/._fig6c-right_log10_cfu_survival_fraction.csv
- Figure_6/6C/fig6c-left_log10_cfu_survival_fraction.csv
- __MACOSX/Figure_6/6C/._fig6c-left_log10_cfu_survival_fraction.csv
