# Supplementary material for: A bacterial toxin-antitoxin system involved in an unusual response to genotoxic stress
Source: EMBO Rep. 2025 Aug 18;26(18):4532–62. doi: 10.1038/s44319-025-00545-y (PMC12457610; doi:10.1038/s44319-025-00545-y)
Supplement: Supplementary file 9 — Source data Fig. 6 [file 44319_2025_545_MOESM9_ESM.zip › Figure_6/6B/fig6b_log10_cfu_survival_fraction.csv]

Strain	72h_survival	Experimental_replicate
WT	3.42E-06	1
WT	4.00E-07	2
WT	7.92E-07	3
ÆgndRX	0.000419298	1
ÆgndRX	0.000495236	2
ÆgndRX	0.000347222	3
WT-lux_WT	2.53E-06	1
WT-lux_WT	4.74E-07	2
WT-lux_WT	1.13E-06	3
WT-lux_ÆgndRX	0.000488889	1
WT-lux_ÆgndRX	0.000260486	2
WT-lux_ÆgndRX	4.02E-05	3
