# Supplementary material for: A bacterial toxin-antitoxin system involved in an unusual response to genotoxic stress
Source: EMBO Rep. 2025 Aug 18;26(18):4532–62. doi: 10.1038/s44319-025-00545-y (PMC12457610; doi:10.1038/s44319-025-00545-y)
Supplement: Supplementary file 9 — Source data Fig. 6 [file 44319_2025_545_MOESM9_ESM.zip › Figure_6/6E/fig6e_log10_cfu_survival_fraction.csv]

Strain	72h_survival	Experimental_replicate	Biological_replicate
WT_alone	5.00E-10	1	1
WT_alone	5.88E-10	1	2
WT_alone	4.35E-10	2	1
WT_alone	4.55E-10	2	2
ÆgndRX_alone	0.00005	1	1
ÆgndRX_alone	9.09E-05	1	2
ÆgndRX_alone	0.000645161	2	1
ÆgndRX_alone	0.000333333	2	2
WT_1:1	0.000107692	1	1
WT_1:1	0.0001	1	2
WT_1:1	0.000615152	2	1
WT_1:1	0.002814286	2	2
MT_1:1	0.00011	1	1
MT_1:1	0.000466667	1	2
MT_1:1	0.001942105	2	1
MT_1:1	0.004471429	2	2
WT_9:1	5.26E-10	1	1
WT_9:1	8.33E-10	1	2
WT_9:1	0.000000005	2	1
WT_9:1	0.00000001	2	2
MT_9:1	1.96E-10	1	1
MT_9:1	2.86E-10	1	2
MT_9:1	0.000000005	2	1
MT_9:1	0.000000005	2	2
