# Supplementary material for: A bacterial toxin-antitoxin system involved in an unusual response to genotoxic stress
Source: EMBO Rep. 2025 Aug 18;26(18):4532–62. doi: 10.1038/s44319-025-00545-y (PMC12457610; doi:10.1038/s44319-025-00545-y)
Supplement: Supplementary file 9 — Source data Fig. 6 [file 44319_2025_545_MOESM9_ESM.zip › Figure_6/6D/fig6d_log10_cfu_survival_fraction.csv]

Strain	0	24	48	72	Experimental_replicate	Biological_replicate
WT	0	-3.185636577	-6.361727836	-9.361727836	1	1
WT	0	-3.166331422	-5.342422681	-9.342422681	1	2
ÆgndRX	0	-2.610028921	-2.962211439	-3.439332694	1	1
ÆgndRX	0	-3.132625565	-3.977723605	-4.375663614	1	2
WT	0	-3.134698574	-6.273001272	-9.176091259	2	1
WT	0	-3.187086643	-7.301029996	-9.301029996	2	2
ÆgndRX	0	-2.823908741	-3.698970004	-4.045757491	2	1
ÆgndRX	0	-2.955796338	-3.602059991	-4.21670911	2	2
