# Supplementary material for: A bacterial toxin-antitoxin system involved in an unusual response to genotoxic stress
Source: EMBO Rep. 2025 Aug 18;26(18):4532–62. doi: 10.1038/s44319-025-00545-y (PMC12457610; doi:10.1038/s44319-025-00545-y)
Supplement: Supplementary file 9 — Source data Fig. 6 [file 44319_2025_545_MOESM9_ESM.zip › Figure_6/6C/fig6c-right_log10_cfu_survival_fraction.csv]

Strain	72h_survival	Experimental_replicate	Biological_replicate
WT	3.33E-10	1	1
WT	5.00E-10	2	1
WT	3.45E-10	3	1
WT	5.88E-10	1	2
WT	4.55E-10	2	2
WT	5.88E-10	3	2
ÆgndRX	7.14E-05	1	1
ÆgndRX	1.90E-06	2	1
ÆgndRX	1.12E-05	3	1
ÆgndRX	6.00E-05	1	2
ÆgndRX	1.71E-04	2	2
ÆgndRX	3.20E-05	3	2
