# Supplementary material for: A bacterial toxin-antitoxin system involved in an unusual response to genotoxic stress
Source: EMBO Rep. 2025 Aug 18;26(18):4532–62. doi: 10.1038/s44319-025-00545-y (PMC12457610; doi:10.1038/s44319-025-00545-y)
Supplement: Supplementary file 9 — Source data Fig. 6 [file 44319_2025_545_MOESM9_ESM.zip › Figure_6/6C/fig6c-left_log10_cfu_survival_fraction.csv]

Strain	72h_survival	Experimental_replicate	Biological_replicate
WT	5.03E-08	1	1
WT	4.86E-08	2	1
WT	4.95E-10	3	1
WT	1.68E-08	1	2
WT	4.30E-08	2	2
WT	5.57E-10	3	2
ÆgndRX	0.000225	1	1
ÆgndRX	5.31E-05	2	1
ÆgndRX	9.22E-06	3	1
ÆgndRX	0.0006375	1	2
ÆgndRX	6.71E-05	2	2
ÆgndRX	1.27E-05	3	2
