# Supplementary material for: A bacterial toxin-antitoxin system involved in an unusual response to genotoxic stress
Source: EMBO Rep. 2025 Aug 18;26(18):4532–62. doi: 10.1038/s44319-025-00545-y (PMC12457610; doi:10.1038/s44319-025-00545-y)
Supplement: Supplementary file 10 — Source data Fig. 7 [file 44319_2025_545_MOESM10_ESM.zip]

Archive with 19 entries (14 files):
- Figure_7/
- Figure_7/.DS_Store
- __MACOSX/Figure_7/._.DS_Store
- Figure_7/7D/
- Figure_7/7B/
- Figure_7/7E/
- Figure_7/7A/
- Figure_7/7D/fig7d_nad_spectrophotometry_relative_measurements.csv
- __MACOSX/Figure_7/7D/._fig7d_nad_spectrophotometry_relative_measurements.csv
- Figure_7/7D/fig7d_nadp_spectrophotometry_relative_measurements.csv
- __MACOSX/Figure_7/7D/._fig7d_nadp_spectrophotometry_relative_measurements.csv
- Figure_7/7B/fig7b_log10_cfu_counts.csv
- __MACOSX/Figure_7/7B/._fig7b_log10_cfu_counts.csv
- Figure_7/7E/fig7e_exp_spectrophotometry_relative_measurements.csv
- __MACOSX/Figure_7/7E/._fig7e_exp_spectrophotometry_relative_measurements.csv
- Figure_7/7E/fig7e_post-exp_spectrophotometry_relative_measurements copy.csv
- __MACOSX/Figure_7/7E/._fig7e_post-exp_spectrophotometry_relative_measurements copy.csv
- Figure_7/7A/fig7a_spectrophotometry_measurements.csv
- __MACOSX/Figure_7/7A/._fig7a_spectrophotometry_measurements.csv
