# Supplementary material for: A bacterial toxin-antitoxin system involved in an unusual response to genotoxic stress
Source: EMBO Rep. 2025 Aug 18;26(18):4532–62. doi: 10.1038/s44319-025-00545-y (PMC12457610; doi:10.1038/s44319-025-00545-y)
Supplement: Supplementary file 10 — Source data Fig. 7 [file 44319_2025_545_MOESM10_ESM.zip › Figure_7/7D/fig7d_nad_spectrophotometry_relative_measurements.csv]

Strain	0	6	24	48	Experimental_replicate
WT	1	0.35729546	0.074631064	0.065880009	1
WT	1	0.366906762	0.076567199	0.064283264	1
ÆgndRX	1	1.442874369	1.264447895	1.141897909	1
ÆgndRX	1	1.417216659	1.272651106	1.107851119	1
WT	1	0.240616692	0.096875328	0.082952883	2
WT	1	0.258724921	0.09615678	0.081488796	2
ÆgndRX	1	1.413221313	1.554278134	1.484977167	2
ÆgndRX	1	1.404865592	1.49729816	1.423805072	2
WT	1	0.265745373	0.080257872	0.02672148	3
WT	1	0.261714461	0.077287778	0.026369773	3
ÆgndRX	1	1.609943839	1.754001359	0.995304155	3
ÆgndRX	1	1.609084682	1.183604949	0.955380022	3
