# Supplementary material for: A bacterial toxin-antitoxin system involved in an unusual response to genotoxic stress
Source: EMBO Rep. 2025 Aug 18;26(18):4532–62. doi: 10.1038/s44319-025-00545-y (PMC12457610; doi:10.1038/s44319-025-00545-y)
Supplement: Supplementary file 10 — Source data Fig. 7 [file 44319_2025_545_MOESM10_ESM.zip › Figure_7/7D/fig7d_nadp_spectrophotometry_relative_measurements.csv]

Strain	0	6	24	48	Experimental_replicate
WT	1	0.527697202	0.063722279	0.01263217	1
WT	1	0.576051312	0.086323302	0.005883488	1
ÆgndRX	1	1.244585663	1.325368582	0.546009151	1
ÆgndRX	1	1.333284169	1.304523107	0.581514258	1
WT	1	0.61612426	0.048278644	0.068719742	2
WT	1	0.648433315	0.032271023	0.056373862	2
ÆgndRX	1	1.245461676	0.621021963	1.079000448	2
ÆgndRX	1	1.172283676	0.57603639	1.019332162	2
WT	1	0.554498903	0.313643014	0.011155816	3
WT	1	0.442301127	0.320416524	0.033287812	3
ÆgndRX	1	1.377873563	0.952905492	0.771711367	3
ÆgndRX	1	1.337791134	0.824793388	0.669120962	3
