# Supplementary material for: A bacterial toxin-antitoxin system involved in an unusual response to genotoxic stress
Source: EMBO Rep. 2025 Aug 18;26(18):4532–62. doi: 10.1038/s44319-025-00545-y (PMC12457610; doi:10.1038/s44319-025-00545-y)
Supplement: Supplementary file 10 — Source data Fig. 7 [file 44319_2025_545_MOESM10_ESM.zip › Figure_7/7B/fig7b_log10_cfu_counts.csv]

Strain	0	1	3	6	9	12	24	Experimental_replicate
WT	9.146128036	7.77815125	7.322219295	7	6.477121255	6.477121255	5.77815125	1
WT	9.431363764	7.77815125	7.556302501	7.176091259	7.176091259	6.77815125	6.041392685	2
�gndRX	9.041392685	7.698970004	7.462397998	7.255272505	7	6.602059991	6	1
�gndRX	9.505149978	7.903089987	7.653212514	7.414973348	7.204119983	7.204119983	6.477121255	2
