# Supplementary material for: A bacterial toxin-antitoxin system involved in an unusual response to genotoxic stress
Source: EMBO Rep. 2025 Aug 18;26(18):4532–62. doi: 10.1038/s44319-025-00545-y (PMC12457610; doi:10.1038/s44319-025-00545-y)
Supplement: Supplementary file 10 — Source data Fig. 7 [file 44319_2025_545_MOESM10_ESM.zip › Figure_7/7E/fig7e_exp_spectrophotometry_relative_measurements.csv]

Strain	Luminescence_normalized_to_EV	Experimental_replicate
EV	100	1
GndR	78.2642113	1
GndRX	56.31861569	1
EV	100	2
GndR	48.40978503	2
GndRX	52.79180861	2
EV	100	3
GndR	84.30081906	3
GndRX	88.68801191	3
