# Supplementary material for: A bacterial toxin-antitoxin system involved in an unusual response to genotoxic stress
Source: EMBO Rep. 2025 Aug 18;26(18):4532–62. doi: 10.1038/s44319-025-00545-y (PMC12457610; doi:10.1038/s44319-025-00545-y)
Supplement: Supplementary file 10 — Source data Fig. 7 [file 44319_2025_545_MOESM10_ESM.zip › Figure_7/7A/fig7a_spectrophotometry_measurements.csv]

Time	WT_1	WT_2	WT_3	�gndRX_1	�gndRX_2	�gndRX_3
0.00	0.711	0.801666667	0.866	0.766	0.727666667	0.735666667
0.24	0.717	0.800333333	0.867666667	0.77	0.726	0.742
0.49	0.717	0.798	0.868333333	0.771	0.723333333	0.740666667
0.74	0.716	0.796666667	0.868	0.771	0.722	0.744
0.99	0.716	0.794666667	0.868666667	0.77	0.719666667	0.741333333
1.24	0.715	0.793	0.868333333	0.77	0.718	0.744333333
1.49	0.715	0.792333333	0.868333333	0.77	0.717	0.741
1.74	0.716	0.793	0.869333333	0.772	0.716	0.745333333
1.99	0.718	0.793666667	0.871666667	0.772	0.715333333	0.743
2.24	0.718	0.795666667	0.874333333	0.771	0.715666667	0.747
2.49	0.72	0.796666667	0.876	0.772	0.714	0.744666667
2.74	0.72	0.796	0.877333333	0.772	0.713333333	0.748333333
2.99	0.721	0.793333333	0.877333333	0.773	0.712666667	0.746666667
3.24	0.72	0.788333333	0.876666667	0.772	0.712333333	0.750666667
3.49	0.718	0.784	0.874333333	0.771	0.712333333	0.748666667
3.74	0.716	0.777	0.870666667	0.772	0.712	0.752
3.99	0.714	0.770666667	0.866666667	0.773	0.711666667	0.750666667
4.24	0.71	0.763333333	0.862	0.773	0.710666667	0.751666667
4.49	0.706	0.756	0.857666667	0.773	0.711333333	0.752
4.74	0.703	0.748333333	0.852	0.774	0.710333333	0.753666667
4.99	0.7	0.741666667	0.847	0.775	0.711666667	0.753
5.24	0.695	0.733666667	0.840666667	0.775	0.711333333	0.754
5.49	0.692	0.725666667	0.835666667	0.776	0.711333333	0.754
5.74	0.687	0.718666667	0.829	0.776	0.711	0.754
5.99	0.682	0.710666667	0.823	0.777	0.711	0.754666667
6.24	0.68	0.703333333	0.817333333	0.777	0.710666667	0.755666667
6.49	0.674	0.696666667	0.811333333	0.778	0.711	0.756
6.74	0.669	0.690333333	0.805666667	0.778	0.712666667	0.755666667
6.99	0.665	0.683666667	0.799333333	0.778	0.711	0.756333333
7.24	0.66	0.676666667	0.793333333	0.779	0.71	0.757
7.49	0.656	0.671333333	0.778333333	0.78	0.711	0.757333333
7.74	0.651	0.665333333	0.771666667	0.781	0.713	0.758
7.99	0.647	0.66	0.766666667	0.782	0.710666667	0.758666667
8.24	0.643	0.654333333	0.761	0.782	0.711	0.759
8.49	0.638	0.649666667	0.755666667	0.783	0.710666667	0.759333333
8.74	0.634	0.645	0.750333333	0.783	0.712	0.759666667
8.99	0.63	0.64	0.745333333	0.783	0.710666667	0.76
9.24	0.626	0.635666667	0.740333333	0.784	0.710333333	0.760333333
9.49	0.624	0.631666667	0.735666667	0.785	0.710333333	0.761
9.74	0.619	0.628	0.731333333	0.787	0.712666667	0.761
9.99	0.616	0.624333333	0.727	0.786	0.711	0.761666667
10.24	0.613	0.620666667	0.723	0.787	0.712333333	0.761666667
10.49	0.609	0.617333333	0.719	0.789	0.711	0.762333333
10.74	0.607	0.614666667	0.714666667	0.79	0.712333333	0.763666667
10.99	0.604	0.610666667	0.711	0.791	0.711333333	0.762666667
11.24	0.601	0.608333333	0.707666667	0.791	0.711333333	0.763333333
11.49	0.598	0.605666667	0.704	0.791	0.711333333	0.763666667
11.74	0.595	0.603	0.701	0.792	0.711333333	0.764666667
11.99	0.592	0.600333333	0.698	0.792	0.712	0.764666667
12.24	0.589	0.597666667	0.694666667	0.793	0.713	0.765
12.49	0.588	0.595666667	0.691666667	0.794	0.711666667	0.765666667
12.74	0.585	0.592666667	0.688666667	0.795	0.711666667	0.766
12.99	0.583	0.590333333	0.686333333	0.797	0.712666667	0.766666667
13.24	0.58	0.588333333	0.684	0.796	0.712333333	0.767
13.49	0.579	0.586333333	0.681333333	0.798	0.713333333	0.767333333
13.74	0.577	0.584666667	0.679	0.798	0.715	0.768333333
13.99	0.575	0.582333333	0.676333333	0.798	0.713666667	0.768
14.24	0.572	0.580666667	0.674	0.798	0.715666667	0.768666667
14.49	0.572	0.578333333	0.671666667	0.8	0.714	0.768666667
14.74	0.57	0.576333333	0.669666667	0.801	0.714666667	0.770333333
14.99	0.568	0.575	0.667	0.802	0.715	0.770333333
15.24	0.566	0.573333333	0.664666667	0.803	0.714666667	0.770333333
15.49	0.564	0.571333333	0.663666667	0.802	0.715666667	0.771333333
15.74	0.563	0.570333333	0.661	0.805	0.717666667	0.771666667
15.99	0.561	0.568333333	0.659666667	0.805	0.716666667	0.772
16.24	0.561	0.567333333	0.658	0.807	0.716666667	0.772
16.49	0.559	0.565333333	0.656	0.807	0.716333333	0.772
16.74	0.558	0.564	0.654333333	0.809	0.717333333	0.773
16.99	0.556	0.562666667	0.652666667	0.809	0.717	0.773
17.24	0.555	0.561333333	0.650666667	0.809	0.717666667	0.773666667
17.49	0.554	0.559666667	0.649333333	0.811	0.717333333	0.774333333
17.74	0.553	0.559	0.647666667	0.812	0.718	0.773666667
17.99	0.553	0.557333333	0.646666667	0.813	0.717666667	0.773666667
18.24	0.551	0.556333333	0.645	0.811	0.718	0.774333333
18.49	0.55	0.554333333	0.644	0.814	0.718	0.774333333
18.74	0.549	0.553666667	0.642	0.814	0.718666667	0.775
18.99	0.548	0.553	0.641	0.815	0.718333333	0.774666667
19.24	0.547	0.551666667	0.639333333	0.815	0.718	0.775
19.49	0.546	0.550333333	0.638333333	0.816	0.718666667	0.775666667
19.74	0.545	0.549333333	0.636666667	0.817	0.719333333	0.775333333
19.99	0.544	0.548333333	0.636	0.817	0.718666667	0.775
20.24	0.544	0.547666667	0.634666667	0.817	0.719333333	0.775666667
20.49	0.543	0.546333333	0.633666667	0.818	0.718666667	0.777666667
20.74	0.542	0.546333333	0.632333333	0.818	0.719333333	0.776666667
20.99	0.541	0.544666667	0.631333333	0.818	0.718666667	0.778333333
21.24	0.54	0.544	0.630666667	0.818	0.719333333	0.776666667
21.49	0.54	0.543333333	0.63	0.82	0.719333333	0.778666667
21.74	0.539	0.542333333	0.628666667	0.82	0.72	0.776666667
21.99	0.539	0.541333333	0.627333333	0.82	0.719333333	0.779
22.24	0.538	0.540333333	0.626333333	0.82	0.72	0.777333333
22.49	0.537	0.539333333	0.625333333	0.821	0.719333333	0.779333333
22.74	0.537	0.539	0.625	0.821	0.72	0.777333333
22.99	0.536	0.538333333	0.623	0.822	0.719666667	0.779333333
23.24	0.535	0.537333333	0.622333333	0.822	0.72	0.777333333
23.49	0.535	0.536333333	0.621666667	0.822	0.719666667	0.779333333
23.74	0.535	0.536	0.621333333	0.824	0.719666667	0.778666667
23.99	0.534	0.535333333	0.620666667	0.825	0.719333333	0.78
